# Supplementary material for: MysiRNA-Designer: A Workflow for Efficient siRNA Design
Source: PLoS One. 2011 Oct 26;6(10):e25642. doi: 10.1371/journal.pone.0025642 (PMC3202522; doi:10.1371/journal.pone.0025642)
Supplement: Table S2 — Comparison and Evaluation of MysiRNA-Designer scores to other Algorithms. Two comparative studies were conducted using the data presented by Fellmann et al [39], between ur proposed multi-score filtration phase and ten other tools: Reynolds [2], Amarzguioui [3], Takasaki [4], Katoh [5], Ui-Tei [6], Hsieh [7], Biopredsi [9], DSIR [11], ThermoComposition21 [10] and i-Score [8]. First, we compared the specificity of our proposed multi-score filtration technique against the other models. It was found able to achieve specificity of 93%. In the second study, we applied another score filtration layer, which depends on our previously developed model for siRNA efficiency prediction ([40], submitted) enhancing the specificity up to 97%. (XLSX) [file pone.0025642.s002.xlsx]

## Sheet: Experimental Data and scores
siRNA antisense	inhibition %	Ui-Tei	Amarzguioui	Hsieh	Takasaki	s-Biopredsi	i-Score	Reynolds	Katoh	DSIR	Thermo21	MysiRNA
UAAGCUUUGUUAAUAUCAG	100	Ia	5	2	-0.26	0.829559	74.713	6	87.377	84.6835	0.95	94.534
AUUGGAUGUGCUUUGCAUU	100	II	2	2	-0.97	0.688136	58.0431	5	75.666	76.9894	0.72	82.216
UAUCAUACCCUGUUCUCCC	100	Ia	6	2	12.43	0.879666	81.0016	7	81.097	94.919	0.96	93.522
CCAGGGCAGAGAGACACGC	100	II	1	0	5.4	0.456495	44.8602	1	23.529	62.0933	0.5	55.861
AUCCGUAGGAAUCCCAACC	100	Ib	3	3	15.12	0.841069	69.7772	5	67.922	93.2664	0.94	91.458
UAUAAGCUUCUUUACAACU	100	II	2	0	1.75	0.863974	73.2047	7	90.025	97.9423	0.84	92.672
UAAGGCAACCACACCAUCG	100	Ib	4	1	-2.64	0.867279	78.2191	6	65.071	99.4922	0.94	92.565
AACUUACUGUAUUUUCUAA	100	II	0	2	3.9	0.585472	45.0623	6	96.097	69.4621	0.66	52.195
AAGAAAGGUAUAUCCGCUA	83.666	II	0	1	-1.05	0.639624	55.1804	7	61.922	73.7367	0.68	77.565
UCUGCUUUUUAUUUCAUGA	83.666	II	1	1	3.9	0.824029	64.106	6	101.904	80.6223	0.77	84.792
AUCCACAGGGCGAUGUUGU	83.666	II	2	3	-3.88	0.542664	52.5701	6	55.523	65.2726	0.63	70.993
AUUUACACUUGCACACACA	83.666	II	1	1	-5.99	0.749694	57.3677	7	71.74	85.3571	0.75	83.245
UGUGAUUCUCCCUUCUUCU	83.666	II	2	1	-3.64	0.814884	67.3657	7	83.443	85.3744	0.81	89.583
UCACACUCCGGCUUCACUG	83.666	Ib	4	3	2.68	0.839024	67.4635	5	64.858	88.0394	0.76	81.144
UAUUAAACAAAAUUCCUGU	83.666	II	3	0	3.36	0.839777	74.4384	10	100.997	84.3272	0.87	92.053
UCAAAUUCCUUUCUGCUUU	70	II	1	2	6.48	0.828764	66.4084	8	89.019	83.9102	0.82	90.126
UAGCGACGAGAGAAGUCAU	70	II	1	1	-4.26	0.489139	50.0782	3	51.236	65.1507	0.65	72.643
AAGAGUUCCUCCACCACCG	70	Ia	4	3	-7.29	0.855821	69.7284	4	60.689	90.5047	0.9	88.226
AUAUUAAACAAAAUUCCUG	70	Ia	5	2	2.04	0.87413	76.0243	8	91.846	91.2295	0.93	93.059
UUCAGGUACUCAGUCAUCC	58.5662	Ib	4	2	7.38	0.834179	77.0856	7	72.14	90.8453	0.9	92.1
GUUAUCAUACCCUGUUCUC	54.7723	II	2	-1	2.7	0.473354	51.1654	5	74.705	59.0471	0.58	67.263
UUCACUGAGAAUGUCAAUC	49	Ib	3	1	15.05	0.867748	77.0301	6	89.378	98.2568	0.9	94.637
UUUACAACUUGCAAUGAAU	49	II	1	0	-8.91	0.79415	62.8877	6	84.66	87.0541	0.8	84.315
UAUGUACUUCAUCACGAUC	45.8258	Ia	3	0	15.12	0.795906	69.8911	6	83.054	83.7812	0.86	92.806
CUAGGUGGAGGAAAAAUCA	45.8258	III	-2	-1	-8.34	0.64703	49.7397	4	49.917	67.5244	0.58	66.099
UUUUAUUCAAAUUCCUUUC	32.078	Ia	3	1	15.42	0.886108	85.0703	10	118.497	97.1779	1.02	96.327
ACGAAGUCCCCCCCUGGUC	31.6228	Ib	2	3	7.8	0.493424	52.269	3	44.678	54.3385	0.61	60.931
AUUAAACAAAAUUCCUGUG	25.0998	Ia	4	1	8.02	0.765303	64.9771	7	90.591	79.6857	0.77	82.577
UUUAGUUACACCGAACACU	17.3205	II	2	2	-8.67	0.871325	75.9	8	77.961	102.194	0.94	95.101
UGAGAAUGUCAAUCCGUAG	17.3205	Ia	2	1	5	0.771639	63.2033	7	69.044	84.4626	0.78	88.228
UAAUAUCAGUCUACUUCCU	12.1244	II	3	1	-3.19	0.732615	66.5815	7	82.171	82.3714	0.73	87.789
CUUCUCGGCAAUUUACACU	12.1244	III	0	1	1.68	0.75769	54.4945	5	77.834	79.4201	0.76	81.925
UCUAAGGACGGCAUGAUCU	12.1244	II	2	1	-3.88	0.780628	64.7882	8	66.49	81.5427	0.79	86.444
UACUGUAUUUUCUAAGGAC	12.1244	Ia	3	0	5.05	0.85077	69.7832	6	84.818	91.7535	0.91	93.501
UUUGUUAAUAUCAGUCUAC	10	Ia	3	-1	2.46	0.869541	78.5141	9	88.499	95.9445	1.02	96.086
UGGAAGGAGAAGAUGCCAG	10	II	3	1	4.74	0.822379	62.5386	7	57.297	81.8708	0.79	84.131
UAUCAGUCUACUUCCUCCG	8.3666	Ia	5	2	3.37	0.86204	79.6944	8	81.558	98.2501	0.93	93.402
UCACUGAGAAUGUCAAUCC	8.3666	Ib	3	1	7.4	0.856415	76.3319	7	72.895	95.1842	0.94	94.373
UAGGGUAAGAAAGGUAUAU	7.93725	II	0	0	-1.67	0.67114	60.7512	7	68.987	71.1208	0.74	84.461
AAAAAGCAGCUUGCUAAAU	7	II	1	2	1.75	0.517389	51.613	5	65.591	65.3798	0.57	60.871
UUCCGAAACGGGAAAAAAA	7	II	-1	2	-6.34	0.605495	54.0526	4	58.611	60.2539	0.68	72.645
UGAAUCGGGAGUUGGGGUC	5.47723	Ib	3	0	10.42	0.785927	61.4055	7	62.48	85.9521	0.82	82.92
AAGGACGGCAUGAUCUUCU	5.47723	II	2	2	-1.53	0.794438	62.5901	7	62.582	84.5747	0.87	89.557
UUUUCCUUUAUAUAUUUAG	4.58258	Ia	3	1	0	0.876538	79.5953	9	114.446	93.2139	0.88	92.183
UGCAGGUACCAAUGGCACU	4.58258	II	0	1	-1.67	0.643156	56.2963	4	57.407	71.3536	0.67	74.211
AGCGGGCAUUGGGUUGCUC	3.83406	II	3	1	9.73	0.440952	43.1248	0	38.841	58.0299	0.47	54.684
UAUUUUCUAAGGACGGCAU	3.83406	II	2	0	-6.56	0.781042	61.7185	8	86.323	79.3935	0.79	87.831
ACGAGAGAAGUCAUCCCCA	3.2078	II	1	1	-6.36	0.50216	49.0212	3	42.101	59.2421	0.65	70.064
AAAAGCAGCUUGCUAAAUG	3.16228	Ia	4	2	4.73	0.778777	65.7066	5	71.872	81.6364	0.78	88.971
AGCGACGAGAGAAGUCAUC	3	II	1	1	7.51	0.46303	50.067	4	44.433	64.9554	0.69	74.96
UAAAAAGGAUGACUGCUAC	3	Ia	4	0	14.83	0.803602	66.9466	9	76.107	86.0232	0.88	92.502
AUUUAGGGUAAGAAAGGUA	2.64575	II	1	1	-1.34	0.740488	55.4227	8	66.694	74.2994	0.75	79.197
UCAGGUACUCAGUCAUCCA	2.21359	II	1	0	-1.45	0.724862	58.9599	5	61.449	76.5679	0.71	79.756
UUCAGUCCAGCAUUUGCAG	2.1	Ib	4	0	-0.02	0.783644	63.1039	5	72.7	84.7958	0.84	89.368
AAAGGUAUAUCCGCUACAA	1.73205	II	1	1	-8.45	0.606459	50.1078	5	61.931	71.2702	0.66	70.291
UUAGUUACACCGAACACUU	1.73205	II	2	0	-8.91	0.847371	72.4844	7	72.017	95.6185	0.86	93.352
AUGUACUUCAUCACGAUCU	1.73205	II	1	3	-6.21	0.781613	70.1824	8	83.443	82.4784	0.8	91.257
UCCGAAACGGGAAAAAAAG	1.73205	Ib	1	1	0.11	0.705904	58.1444	4	52.68	68.0223	0.73	82.097
ACAACUUGCAAUGAAUCGG	1.73205	Ia	4	3	5.32	0.797904	65.6532	6	73.967	91.1186	0.83	90.861
UGGAAAUGAAAUUUGCUUG	1.73205	Ia	2	1	10.35	0.824039	70.7841	8	93.795	86.3055	0.89	92.975
UUACAACUUGCAAUGAAUC	1.21244	Ia	4	1	7.49	0.864421	73.6457	6	75.661	99.266	0.9	94.175
UUUAGGGUAAGAAAGGUAU	1	II	1	0	-6.56	0.811882	66.1959	9	78.107	83.6535	0.82	90.392
UAUAAUGUAUGUACUUCAU	1	II	2	0	-0.84	0.774863	63.9701	8	96.51	82.8135	0.74	81.014
UUAUAAUGUAUGUACUUCA	1	II	1	1	-1.05	0.83083	75.6465	10	93.548	84.5873	0.86	93.129
UGUGACAGCUUAUAAUGUA	1	II	0	1	-1.05	0.710998	54.0833	6	67.157	78.264	0.69	74.705
AAUUACAAUUUUUCAGUCC	1	Ia	4	1	13.12	0.85052	72.5222	8	94.482	90.0982	0.89	92.495
AUGAAUUACAAUUUUUCAG	1	Ia	4	3	10.35	0.830104	73.0778	7	107.033	81.8517	0.84	89.12
AAUGAAUCGGGAGUUGGGG	1	Ia	6	3	5.03	0.689416	59.441	6	56.24	73.1094	0.76	83.242
GAAAUUUGCUUGAAUGCAC	1	II	2	2	4.81	0.715437	56.751	4	72.101	76.4359	0.74	79.025
GAAGAGGCGGGACGACCUA	0.83666	III	-1	0	1.35	0.363661	30.0309	2	21.394	48.8366	0.5	49.4
AUAUCAGUCUACUUCCUCC	0.83666	Ia	5	2	9.68	0.81531	71.9413	7	86.261	87.5741	0.87	92.306
UCUUUUUCCUAAAAAGGAU	0.83666	II	1	2	-4.26	0.77332	59.8321	6	85.211	74.3921	0.67	73.937
UAGGAAGUUAAAAUCAGGU	0.793725	II	3	0	0.77	0.855308	70.2894	7	75.201	88.0144	0.81	91.686
UUAUCAUACCCUGUUCUCC	0.7	Ia	5	2	10.4	0.860659	78.3838	8	87.724	92.523	0.89	93.534
UUCCUAAAAAGGAUGACUG	0.7	Ia	4	1	-0.26	0.846097	73.3837	6	79.414	86.3945	0.88	93.919
UGACAGCUUAUAAUGUAUG	0.547723	II	3	1	2.44	0.834768	69.1578	6	74.022	88.5887	0.81	91.091
AAUGAAAUUUGCUUGAAUG	0.519615	Ia	4	1	2.68	0.789288	66.4136	6	87.932	82.4669	0.75	83.145
AACUUGCAAUGAAUCGGGA	0.458258	II	2	1	-4.01	0.547105	45.7089	5	62.304	72.2751	0.68	69.019
UUAUAUUAAACAAAAUUCC	0.458258	Ia	4	1	5.16	0.88846	90.385	10	101.379	103.629	1.06	96.785
AUAUAUUUAGGGUAAGAAA	0.316228	II	0	2	-1.05	0.736786	56.8584	7	88.131	71.8892	0.68	67.092
UGCGAAGUCACGACGGUAG	0.316228	II	1	1	-2.24	0.713706	56.443	5	53.222	76.7277	0.76	81.063
AACAAAAUUCCUGUGCAAA	0.316228	II	0	1	1.95	0.563877	47.6039	6	72.551	68.8642	0.7	63.493
AAUAUCAGUCUACUUCCUC	0.3	Ia	5	1	12.13	0.824563	69.3403	7	80.328	90.1204	0.84	92.147
UACAACUUGCAAUGAAUCG	0.264575	Ia	3	1	5	0.865204	72.9435	8	83.307	101.169	0.96	95.05
AAAUGCAUUAAACUGUCUG	0.264575	Ia	5	1	7.03	0.848369	70.615	7	87.631	91.0114	0.89	93.055
UAUAUUUAGGGUAAGAAAG	0.221359	Ia	3	2	0.43	0.862572	77.5016	8	96.543	91.1108	0.85	93.89
GUGUGUUUUCCUUUAUAUA	0.221359	II	-2	1	-0.75	0.571409	44.6135	3	88.145	61.5145	0.56	50.677
UUCAAGUCCCGACUCCCGC	0.173205	Ia	5	2	14.83	0.803434	72.9037	5	63.04	80.3742	0.82	81.798
UGUAUGUACUUCAUCACGA	0.173205	II	2	2	-6.36	0.740265	64.9168	7	76.51	75.6255	0.77	88.644
UGAAUUACAAUUUUUCAGU	0.173205	II	2	0	1.38	0.794715	74.5595	8	103.277	79.7713	0.76	89.067
AAAAAAGAAUAGUUAUAAU	0.144914	II	2	1	3.36	0.556261	55.3315	7	90.633	60.8889	0.69	53.776
GAAGGCCACAAUCCUCCCC	0.144914	II	3	1	15.12	0.602943	52.1254	1	52.416	63.0547	0.71	70.994
UUUCUAAGGACGGCAUGAU	0.144914	II	2	2	-6.32	0.675165	56.8082	8	62.978	74.2475	0.81	86.558
GUUAAUAUCAGUCUACUUC	0.1	II	2	1	17.85	0.778482	63.2827	7	94.149	80.9072	0.74	84.173
UUCUGCUUUUUAUUUCAUG	0.1	Ib	3	1	2.33	0.865563	73.8523	6	97.395	90.3595	0.92	93.515
CAUUCUUGGAUGAAGGGGU	0.1	II	0	1	-8.56	0.636544	51.4759	5	64.628	70.6952	0.64	73.076
CAUCCCUGAAGAGUUCCUC	0.1	II	2	1	7.73	0.597468	52.9684	3	63.815	69.0219	0.67	75.156
UCCUCUUCUGAUUAAACUC	0.1	Ib	2	1	12.72	0.847036	70.4061	5	90.387	89.825	0.81	91.723
ACCGGGACCGGAAUCCUCU	0.1	II	1	2	-4.23	0.604852	51.4565	2	41.295	68.6138	0.6	62.749
ACACUUGCACACACACGCU	0.1	II	2	2	-6.61	0.718838	52.6717	4	50.83	85.917	0.74	79.021
CUUCUUUACAACUUGCAAU	0.1	II	-1	2	-3.69	0.686255	54.4809	4	89.821	77.3212	0.73	72.693
UAAGGACGGCAUGAUCUUC	0.1	Ib	3	1	12.72	0.814356	63.9513	6	59.467	85.7066	0.9	91.287
AAAUUUGCUUGAAUGCACU	0.1	II	3	1	-4.23	0.842035	65.6109	6	81.842	90.1028	0.82	89.572
AUGAAAUUUGCUUGAAUGC	0.1	Ia	3	1	10.77	0.751717	68.1401	6	83.079	80.1055	0.8	89.738
CUCCACACACAUGACCCCA	0.0948683	III	-2	0	2.27	0.379114	41.7669	2	44.993	54.8315	0.54	57.845
UCCGGCUUCACUGAGAAUG	0.0948683	II	1	2	0.67	0.750788	63.6732	5	63.26	78.9345	0.77	84.511
AUCAUACCCUGUUCUCCCG	0.083666	Ia	4	2	3.02	0.689638	59.8707	5	71.747	70.4505	0.71	79.882
UCCCCUCUUCCGCUGCACC	0.083666	II	3	1	9.78	0.619978	58.1434	2	55.791	70.6628	0.7	66.378
CUGCUACGAAGUCCCCCCC	0.083666	II	1	0	10.82	0.65979	50.6877	1	47.657	61.9	0.78	72.19
AAAAAUGCAUUAAACUGUC	0.083666	Ia	4	1	7.51	0.852384	71.1142	7	75.35	89.6796	0.89	91.681
AUAUUUAGGGUAAGAAAGG	0.07	Ia	4	1	-2.59	0.835956	70.5441	7	69.724	83.1203	0.87	92.866
CUGGAAGGAGAAGAUGCCA	0.0547723	III	-2	-1	-0.75	0.506385	40.0715	3	34.997	60.2408	0.58	59.359
GAGAGAAGUCAUCCCCAGC	0.0547723	II	1	0	15.12	0.466645	49.335	1	52.669	60.747	0.63	67.766
GCGACGAGAGAAGUCAUCC	0.0547723	II	1	0	12.03	0.475499	49.3492	1	50.159	61.0807	0.61	67.959
CACCGAACUCAAAGAAGGC	0.0547723	II	1	-1	5.11	0.526561	46.0432	2	40.749	63.1183	0.7	72.765
UGCCGGUUCAGGUACUCAG	0.0547723	II	2	3	0	0.701869	60.3073	4	61.678	71.9737	0.73	77.952
UUAAACAAAAUUCCUGUGC	0.0547723	Ia	4	0	15.52	0.869353	82.6493	10	92.406	98.3448	0.98	96.312
AAUUUGCUUGAAUGCACUU	0.0547723	II	2	0	-1.67	0.725607	55.7495	5	77.688	77.6683	0.68	73.555
CUGCUUUUUAUUUCAUGAG	0.0458258	II	0	1	1.02	0.736734	58.5242	4	87.607	72.1793	0.74	76.44
UGUACUUCAUCACGAUCUC	0.0458258	Ia	3	0	7.45	0.637357	62.437	6	74.376	75.258	0.8	88.605
UUACACUUGCACACACACG	0.0458258	Ia	4	3	0.06	0.860788	76.7851	7	69.571	101.192	0.91	93.631
AGAAGUCCUGUGAUUCUCC	0.0458258	Ib	4	1	7.14	0.785486	65.4526	5	65.814	82.9689	0.77	86.399
AAAGAACUUACUGUAUUUU	0.0458258	II	2	1	1.73	0.685973	57.4832	7	82.257	74.8055	0.66	64.08
UGAAGAGGCGGGACGACCU	0.0316228	II	2	1	-6.56	0.759551	58.5741	4	43.576	77.5137	0.72	71.323
AGCUUUGUUAAUAUCAGUC	0.0316228	Ib	3	1	12.46	0.833226	67.1006	6	92.737	87.61	0.89	92.106
AUUCUUGGAUGAAGGGGUG	0.0316228	Ia	4	1	-2.59	0.629986	55.4813	6	56.724	71.5784	0.71	80.293
GAAUAGUUAUAAUCCAGCU	0.0316228	II	1	1	1.03	0.644184	53.0219	5	78.076	70.2249	0.66	69.553
CUUCCGCUGCACCCCACCG	0.0316228	II	2	1	0.35	0.52801	49.0791	1	43.158	61.2632	0.58	59.311
AAGAAGGCCACAAUCCUCC	0.0316228	Ib	4	2	7.49	0.804287	73.4434	7	62.642	82.3178	0.85	88.525
AAAGAAGGCCACAAUCCUC	0.0316228	Ia	4	2	7.46	0.686271	64.0552	5	53.268	71.7478	0.73	84.861
CUAAAAAGGAUGACUGCUA	0.0316228	II	-2	0	-5.64	0.57546	48.4103	6	56.613	64.8945	0.64	65.518
UGAUUCUCCCUUCUUCUCG	0.0316228	Ia	4	2	7.75	0.818561	74.2385	8	87.717	86.9855	0.8	89.85
AGAGAUCUCAAGAGCACCG	0.0316228	Ib	4	1	2.41	0.748166	62.1274	5	54.859	78.9238	0.73	81.626
CUUCACUGAGAAUGUCAAU	0.0316228	II	-2	0	-0.97	0.3418	40.2204	3	64.835	54.1155	0.53	51.126
AUAAGCUUCUUUACAACUU	0.0316228	II	2	3	-3.54	0.761866	65.3461	5	82.934	83.039	0.71	82.851
UCUCCUUGUAUAAGCUUCU	0.0316228	II	1	1	-6.56	0.819021	65.9276	7	74.186	90.0424	0.87	91.955
UUACUGUAUUUUCUAAGGA	0.0316228	II	3	2	4	0.811679	67.9056	7	84.316	82.7152	0.8	89.268
UAUAUUAAACAAAAUUCCU	0.0316228	II	3	0	-4.26	0.869626	78.3144	8	98.606	92.9534	0.9	92.814
UAAAAAUGCAUUAAACUGU	0.0316228	II	2	2	-0.84	0.851086	77.5672	10	88.457	88.1598	0.87	93.229
UUAGGGUAAGAAAGGUAUA	0.03	II	0	0	-4.04	0.690062	60.7377	6	63.884	70.4329	0.76	85.196
UCCGCUACAAGUUACACGU	0.0264575	II	1	0	-0.95	0.802701	62.4907	4	73.435	85.5281	0.82	88.497
UUCAAAUUCCUUUCUGCUU	0.0264575	II	1	2	1.75	0.83068	66.9215	7	89.367	85.9625	0.85	91.209
UCAUACCCUGUUCUCCCGG	0.0264575	Ib	5	0	10.45	0.793604	64.079	5	61.968	74.972	0.71	76.87
CGUAGCCCCUCUGUGACAG	0.0264575	II	1	0	1	0.36738	35.6358	1	48.434	56.0764	0.47	50.932
UUUCAGUCCAGCAUUUGCA	0.0264575	II	3	3	-3.66	0.831961	68.9049	8	77.877	88.5138	0.88	92.308
AUACCCUGUUCUCCCGGCU	0.0173205	II	3	3	-0.9	0.742133	55.6897	3	59.3	75.1688	0.78	77.574
AAUGUAUGUACUUCAUCAC	0.0173205	Ia	4	2	8.07	0.772726	66.0029	7	87.35	84.7977	0.9	92.057
ACAGCGGGCAUUGGGUUGC	0.0173205	II	3	1	10.42	0.557227	54.4088	4	42.656	67.3071	0.61	65.9
UCCACAGGGCGAUGUUGUC	0.0173205	II	2	0	7.4	0.536394	49.6947	4	50.874	69.9741	0.65	69.392
UCUUCUCGGCAAUUUACAC	0.0173205	Ib	4	1	12.03	0.783143	60.1884	5	81.871	84.3297	0.78	86.888
UUGCAGAAGUCCUGUGAUU	0.0173205	II	0	1	-5.97	0.684561	56.0537	6	58.468	79.5416	0.71	81.054
CAAUCCGUAGGAAUCCCAA	0.0173205	III	-1	-1	-6.01	0.3399	39.9451	3	58.99	51.4276	0.48	51.737
AUGAAUCGGGAGUUGGGGU	0.0173205	II	3	2	3.36	0.655321	52.5791	5	61.261	72.195	0.65	72.235
AUUCCUGUGCAAAGAACUU	0.0173205	II	2	2	-4.26	0.610677	54.2832	4	63.781	71.072	0.71	78.069
UAAACUGUCUGGAAAUGAA	0.0173205	II	1	1	-6.34	0.719615	58.1597	7	77.168	79.4778	0.77	82.766
UUACACGUUUAAAAAUGCA	0.01	II	2	1	-1.34	0.837419	65.8672	6	73.164	80.5953	0.82	86.355
AUAUCCGCUACAAGUUACA	0.01	II	1	0	-8.69	0.711062	56.505	7	68.351	79.0106	0.77	83.736
UAUAUCCGCUACAAGUUAC	0.01	Ia	3	1	4.76	0.752662	67.7347	8	85.367	81.8651	0.8	90.683
UAAGAAAGGUAUAUCCGCU	0.01	II	4	1	3.79	0.779537	69.1482	7	71.125	82.2475	0.81	91.304
UAUUUAGGGUAAGAAAGGU	0.01	II	3	1	-1.67	0.772415	61.4026	8	70.609	79.3162	0.78	86.183
UCUACUUCCUCCGCAAUGC	0.01	Ia	3	2	2.7	0.844466	67.8849	6	72.101	92.1856	0.88	89.509
UUAAGCUUUGUUAAUAUCA	0.01	II	1	1	-3.32	0.867817	77.6474	8	94.241	91.9816	0.91	94.247
UAUUGGAUGUGCUUUGCAU	0.01	II	3	1	-3.99	0.725622	60.0342	7	83.399	77.8239	0.77	86.249
UUUUAUUGGAUGUGCUUUG	0.01	Ia	3	1	2.7	0.848468	76.6238	10	92.292	89.5117	0.91	94.866
UACCAAUGGCACUUCAAGU	0.01	II	2	3	1.01	0.6923	62.969	6	73.687	73.2167	0.73	85.529
AGAAGCUGCAGGUACCAAU	0.01	II	0	3	-3.97	0.663769	51.8324	6	63.607	75.5313	0.66	74.248
UAAUGUAUGUACUUCAUCA	0.01	II	2	1	-1.47	0.855571	73.2607	8	97.402	89.1483	0.88	93.701
GAAGGAGAAGAUGCCAGGG	0.01	II	3	0	5.32	0.581401	46.7371	2	41.091	63.1761	0.61	65.606
GUUGCUCUCAGGCUGGAAG	0.01	II	2	1	4.73	0.533234	44.3203	2	64.65	64.7714	0.6	63.715
AUUGGGUUGCUCUCAGGCU	0.01	II	3	3	-6.32	0.763986	59.0493	5	57.253	79.3851	0.72	78.146
AUCCCUGAAGAGUUCCUCC	0.01	II	4	2	12.03	0.764473	67.1237	4	72.698	77.6771	0.83	86.301
AGGUACUCAGUCAUCCACA	0.01	II	0	2	-3.66	0.70102	53.4214	5	61.649	77.1134	0.68	75.95
AGGCACGGACGCGCUGGGG	0.01	II	3	2	0.35	0.355392	41.8809	2	25.353	53.737	0.47	52.8
GAUUCUCCCUUCUUCUCGG	0.01	II	4	1	-0.02	0.58277	50.1775	2	72.45	67.2855	0.63	71.132
CCAGCAUUUGCAGAAGUCC	0.01	II	0	0	3.05	0.667663	51.4413	3	47.516	74.9958	0.69	76.172
UCCCAACCAGAGAUCUCAA	0.01	II	0	1	0.99	0.50323	40.9755	3	53.01	62.1148	0.65	64.897
CUGAGAAUGUCAAUCCGUA	0.01	II	-2	0	-8.36	0.539714	41.498	3	52.124	67.0577	0.63	59.822
CAGAUUGGGUCCUCACACU	0.01	II	-2	0	-10.67	0.417119	46.9054	4	55.661	62.9251	0.56	63.159
UAAGCUUCUUUACAACUUG	0.01	Ia	3	1	2.4	0.848744	76.844	6	81.872	96.1082	0.89	94.654
UGUAUAAGCUUCUUUACAA	0.01	II	1	1	-3.77	0.652169	56.925	7	86.083	73.6521	0.66	70.611
UCGAUCUUCAGAAGUCUCC	0.01	Ib	2	1	4.81	0.855222	72.5453	8	75.779	97.547	0.95	93.343
UACCCUUUUUUGGUAAAAC	0.01	Ib	3	2	9.73	0.766158	69.2846	4	86.815	74.6171	0.79	89.829
UCAAGUUUACCCUUUUUUG	0.01	Ia	3	1	-2.37	0.841396	71.4627	7	94.257	82.2387	0.79	90.801
ACUGUAUUUUCUAAGGACG	0.01	Ia	3	2	-1.92	0.701659	63.1974	5	74.138	76.8754	0.73	85.551
UUCCUGUGCAAAGAACUUA	0.01	II	-1	3	-1.45	0.764723	62.8115	8	69.456	80.0702	0.77	87.675
AAUUCCUGUGCAAAGAACU	0.01	II	2	2	-8.91	0.797359	63.9511	5	75.634	87.018	0.83	90.235
UGAAAUUUGCUUGAAUGCA	0.01	II	1	2	1.97	0.734633	63.7115	6	75.273	79.7563	0.69	83.136
UUUAAAAAUGCAUUAAACU	0.01	II	3	0	-1.29	0.868119	76.7618	8	94.388	90.1527	0.88	90.724
UGAUUCUGGUGUUUCCCCG	0.0083666	Ia	5	2	5.35	0.841163	70.4696	6	80.171	84.0147	0.89	90.627
UGUGCUUUGCAUUCUUGGA	0.0083666	II	1	2	1.57	0.732531	55.8873	5	83.775	80.4449	0.77	84.207
CACAGCGGGCAUUGGGUUG	0.0083666	II	-1	-1	3.32	0.439518	40.3419	3	48.669	59.4667	0.53	56.493
CGAAACGGGAAAAAAAGCA	0.0083666	III	-2	0	-3.34	0.434606	44.5106	5	48.344	51.9544	0.54	54.481
ACACACGCUGGAGCGCAGG	0.0083666	II	3	2	2.7	0.614362	50.7756	3	32.521	75.2054	0.6	61.88
GGGGUCUGGGGGCUAGGUG	0.0083666	II	1	2	4.73	0.374816	34.8637	1	35.711	53.6783	0.46	51.124
UCAGGUGUGUUUUCCUUUA	0.00547723	II	-1	1	-0.73	0.708255	55.944	5	72.07	73.4398	0.7	79.33
UGUCUUUAGUUACACCGAA	0.00547723	II	0	3	-1.35	0.56227	53.2165	6	66.812	72.5671	0.66	73.372
UUGGAUGAAGGGGUGUCUU	0.00547723	II	2	0	1.06	0.790387	60.4069	6	61.348	83.7464	0.73	82.413
CUUCAUCACGAUCUCCCGG	0.00547723	II	3	1	10.75	0.725433	53.4201	2	60.405	69.8193	0.74	78.98
UGCAGAAGUCCUGUGAUUC	0.00547723	Ib	2	0	10.4	0.718562	62.1288	6	67.391	80.4758	0.77	85.81
UGUGCAAAGAACUUACUGU	0.00547723	II	2	1	-1.69	0.7715	62.7353	7	79.504	83.721	0.84	90.072
AAUGCAUUAAACUGUCUGG	0.00547723	Ia	4	1	-0.05	0.771049	65.2664	7	84.255	83.0297	0.92	92.786
ACACGUUUAAAAAUGCAUU	0.00316228	II	1	3	-1.93	0.747987	60.1198	5	79.349	72.8961	0.73	74.931
AUCCGCUACAAGUUACACG	0.00316228	II	4	4	4.63	0.845488	68.1149	5	74.367	90.8433	0.94	93.463
GGGUAAGAAAGGUAUAUCC	0.00316228	II	0	0	10.1	0.512844	49.969	5	67.072	62.3946	0.63	69.569
AGGGUAAGAAAGGUAUAUC	0.00316228	Ib	2	1	12.03	0.700685	58.0059	5	67.959	73.681	0.77	84.709
UUUCCUUUAUAUAUUUAGG	0.00316228	Ia	5	2	5.06	0.872577	78.8038	6	111.012	92.2828	0.91	94.188
UUAAAAUCAGGUGUGUUUU	0.00316228	II	2	1	4.08	0.754668	68.789	9	91.906	74.6626	0.67	83.58
UUCAUGAGGUACAUUAUUU	0.00316228	II	1	1	-4.28	0.835752	68.4594	8	89.015	86.5056	0.85	91.029
UAUUCAAAUUCCUUUCUGC	0.00316228	Ia	5	0	5.03	0.861607	74.9436	8	96.685	92.3922	1.01	95.763
UUUUUAUUCAAAUUCCUUU	0.00316228	II	2	2	0.66	0.864996	78.283	10	115.526	85.0688	0.86	91.126
UUCUGGUGUUUCCCCGUUG	0.00316228	Ib	2	1	0.05	0.784168	67.5088	6	66.951	76.9781	0.82	88.267
UGGAUGAAGGGGUGUCUUU	0.00316228	II	-1	0	-3.97	0.6902	53.661	7	61.632	73.8359	0.67	75.981
UGCGCACCCUUUCUCCUCC	0.00316228	II	3	1	15.15	0.679448	60.2516	3	60.811	72.2256	0.72	72.869
UAGUUAUAAUCCAGCUCUU	0.00316228	II	1	0	-11.26	0.764964	60.3647	7	75.423	82.8846	0.85	88.616
AAUAGUUAUAAUCCAGCUC	0.00316228	Ia	4	2	15.12	0.856362	72.8182	7	90.831	92.2801	0.93	94.589
UUCCCCGAAAAGAAGCUGC	0.00316228	II	3	1	7.11	0.853378	71.0012	6	67.163	86.0652	0.97	92.935
UUCAUCACGAUCUCCCGGU	0.00316228	II	2	1	-6.32	0.838569	68.4451	8	70.532	86.4725	0.89	89.242
UACUUCAUCACGAUCUCCC	0.00316228	Ia	5	1	4.79	0.88041	80.7592	8	86.383	99.2412	1.04	95.182
GUACUUCAUCACGAUCUCC	0.00316228	II	2	1	7.35	0.706197	55.5896	4	61.581	74.4661	0.73	81.862
AGCUUAUAAUGUAUGUACU	0.00316228	II	1	2	-1.21	0.562543	53.6291	5	89.071	69.8229	0.71	70.779
ACAGCUUAUAAUGUAUGUA	0.00316228	II	1	2	3.9	0.613688	53.0435	5	80.339	69.9123	0.64	65.532
UCGUAGCCCCUCUGUGACA	0.00316228	II	-1	0	-3.4	0.463783	46.4258	4	47.448	64.2696	0.62	64.285
ACUCGUAGCCCCUCUGUGA	0.00316228	II	0	3	-8.45	0.445772	43.9391	4	51.466	64.4869	0.6	62.005
UCCCACUCGUAGCCCCUCU	0.00316228	II	0	3	3.43	0.727944	53.0735	5	53.558	74.9589	0.75	70.158
UCAGGCUGGAAGGAGAAGA	0.00316228	II	0	2	-1.45	0.746485	55.2826	6	49.434	75.2819	0.75	78.151
UCUCAGGCUGGAAGGAGAA	0.00316228	II	0	0	-3.64	0.526312	42.6348	6	39.377	63.9989	0.57	60.46
UUGGGUUGCUCUCAGGCUG	0.00316228	Ib	3	2	3.07	0.820489	68.1193	4	61.121	88.0296	0.83	84.018
UGCACCCCACCGGCGCACC	0.00316228	II	2	0	5.05	0.509742	53.2152	2	41.466	63.6676	0.62	57.301
UCCACACACAUGACCCCAC	0.00316228	II	2	1	4.81	0.721921	57.7874	4	53.682	79.0703	0.74	76.509
AGGUGUGCAGAUGCCGGUU	0.00316228	II	0	1	1.35	0.496606	43.9055	2	49.919	63.8211	0.5	56.786
CCAGGUGUGCAGAUGCCGG	0.00316228	II	2	0	0.04	0.629086	46.2247	0	36.655	65.9884	0.63	62.748
UUUCCUAAAAAGGAUGACU	0.00316228	II	2	1	-1.67	0.823334	72.3161	6	83.941	83.244	0.82	92.521
UUUUUCCUAAAAAGGAUGA	0.00316228	II	1	-1	-4.04	0.775007	63.1692	8	89.551	71.4191	0.69	79.281
AAGCAGCUUGCUAAAUGCA	0.00316228	II	1	2	-2.97	0.665859	50.5301	3	54.603	74.9521	0.69	75.336
AAACGGGAAAAAAAGCAGC	0.00316228	II	4	2	7.11	0.834866	69.1012	6	57.259	83.2325	0.86	92.615
GAAGGGCCAACGCGCUUUC	0.00316228	II	1	-1	7.45	0.453917	42.0899	3	39.183	56.8437	0.61	62.746
UCUGAUUAAACUCCGAAGG	0.00316228	Ia	3	1	5.77	0.791503	71.1965	7	79.314	84.6296	0.81	91.523
AGACACGCCAAGGGGACGA	0.00316228	II	1	2	1.25	0.5742	41.7917	4	34.273	61.543	0.62	61.228
UACACUUGCACACACACGC	0.00316228	Ia	4	2	7.45	0.873309	78.4437	6	74.364	109.03	1.04	94.568
UUCUCGGCAAUUUACACUU	0.00316228	II	1	0	-0.95	0.796049	68.6611	7	82.938	84.4288	0.76	89.778
GUGAUUCUCCCUUCUUCUC	0.00316228	II	1	1	8.07	0.67621	51.2308	3	76.841	73.7189	0.67	75.009
AAGUCCUGUGAUUCUCCCU	0.00316228	II	2	2	1.35	0.719243	59.9145	5	79.024	76.1347	0.77	84.011
GAAGUCCUGUGAUUCUCCC	0.00316228	II	4	1	9.73	0.670581	52.2794	3	64.23	72.2791	0.76	80.449
AGAUGAAUUACAAUUUUUC	0.00316228	Ia	3	1	4.79	0.820805	67.5389	7	88.693	82.9672	0.82	84.053
ACCAGAGAUCUCAAGAGCA	0.00316228	II	0	1	-8.69	0.409794	46.3761	4	43.074	61.832	0.61	66.573
AAUCCGUAGGAAUCCCAAC	0.00316228	Ib	3	4	9.7	0.712954	61.6265	5	67.792	80.0936	0.76	85.816
AGGUGGAGGAAAAAUCAGG	0.00316228	II	2	2	-0.29	0.771889	60.0119	5	54.109	76.7229	0.75	84.629
UAGGUGGAGGAAAAAUCAG	0.00316228	II	3	1	-0.29	0.818675	66.8433	6	58.217	83.6267	0.77	88.956
UGCAAUGAAUCGGGAGUUG	0.00316228	Ib	1	-1	0.35	0.717932	53.2331	7	54.409	79.8561	0.8	84.19
UUGCAAUGAAUCGGGAGUU	0.00316228	II	1	1	-3.62	0.773686	59.5778	7	57.062	84.1188	0.85	89.314
AACCCAAACAAAUACAUAA	0.00316228	II	-1	3	-1.45	0.703019	53.6738	6	78.723	73.4993	0.75	70.45
UCUUCUGUCAAGUUUACCC	0.00316228	Ib	5	1	12.03	0.875629	77.3015	7	95.664	96.1717	0.96	94.932
GAUCUUCUGUCAAGUUUAC	0.00316228	II	1	1	2.46	0.34062	41.4983	4	67.251	56.2532	0.57	52.717
CCUGUGCAAAGAACUUACU	0.00316228	III	-2	-1	-8.56	0.47338	42.1383	3	57.554	66.1382	0.6	58.344
UCCUGUGCAAAGAACUUAC	0.00316228	II	1	0	7.11	0.837267	64.0789	7	74.738	88.9674	0.89	91.923
AAAUUCCUGUGCAAAGAAC	0.00316228	Ia	3	2	2.46	0.736138	57.8509	5	72.982	78.3852	0.8	84.724
UGAAGUAAAAAAAUAUUUC	0.00316228	Ia	3	0	9.44	0.863924	79.5128	8	97.409	87.5527	0.89	91.738
UUGAAUGCACUUGAAGUAA	0.00316228	II	-1	0	1.97	0.713889	58.4923	8	72.606	81.9309	0.75	81.765
UUGCUUGAAUGCACUUGAA	0.00316228	II	0	1	-8.69	0.675655	53.1946	5	70.529	81.1682	0.76	79.925
AAAAUGCAUUAAACUGUCU	0.00316228	II	2	1	-4.26	0.809808	62.3601	7	78.872	84.3514	0.78	82.861
UCAAGUCCCGACUCCCGCC	0.00264575	Ib	4	1	7.35	0.755003	67.4713	3	54.946	73.7427	0.72	69.974
ACAGGUGGCACAGGGCUGA	0.00264575	II	0	1	-6.1	0.377038	41.8349	5	28.671	57.7087	0.55	56.713
UCUCCCGGUUAUCAUACCC	0.00173205	II	4	1	15.12	0.839918	65.1178	4	67.944	84.6995	0.86	87.836
AUCUCCAGCAUCCCACUCG	0.00173205	Ib	3	2	0.05	0.819321	66.3375	6	66.108	90.4656	0.89	86.615
GACCGCUUCAGACCUCCAG	0.00173205	II	1	3	2.4	0.573539	42.454	2	51.46	67.9734	0.67	65.966
GCGGCGCUGGCGGCCGCCU	0.001	III	-1	1	-6.32	0.242165	24.9496	-2	8.707	32.3734	0.24	46.548
UACACGUUUAAAAAUGCAU	0.001	II	1	1	-4.26	0.83975	67.9183	6	88.071	82.9371	0.85	89.259
GGCGGCGCUGGCGGCCGCC	0.001	II	1	-1	5.05	0.305067	30.7929	-1	5.869	37.974	0.36	49.668
UAUCCGCUACAAGUUACAC	0.001	II	5	1	12.03	0.799965	63.4967	5	74.516	87.2574	0.83	90.076
GUAUAUCCGCUACAAGUUA	0.001	II	-2	1	1.35	0.397738	39.4483	5	58.35	58.2823	0.53	50.626
GGUAUAUCCGCUACAAGUU	0.001	II	-1	2	-5.89	0.352799	40.6322	4	64.168	56.0912	0.49	51.38
GGGCGGCGCUGGCGGCCGC	0.001	II	1	1	9.8	0.258245	23.6431	-2	4.113	34.5744	0.28	47.291
AAGGUAUAUCCGCUACAAG	0.001	Ia	3	2	2.38	0.720847	57.3487	5	66.202	79.9412	0.84	87.919
AGAAAGGUAUAUCCGCUAC	0.001	Ib	2	1	17.82	0.651562	55.6309	7	71.123	75.644	0.7	80.069
GUAAGAAAGGUAUAUCCGC	0.001	II	3	1	7.4	0.735555	58.4743	4	56.527	77.0637	0.76	84.813
GGUAAGAAAGGUAUAUCCG	0.001	II	3	0	5.46	0.606344	51.8035	4	65.691	66.5175	0.6	68.373
CGGGCGGCGCUGGCGGCCG	0.001	II	0	0	-2	0.302639	36.892	-1	7.744	39.168	0.33	50.127
UUUAUAUAUUUAGGGUAAG	0.001	Ia	3	0	0	0.796357	68.2663	8	85.067	81.2046	0.82	86.108
GUUUUCCUUUAUAUAUUUA	0.001	II	-1	0	1.31	0.593112	42.3809	5	98.038	57.071	0.52	46.905
UGCGGGCGGCGCUGGCGGC	0.001	II	3	0	5.05	0.483919	44.2477	1	18.92	54.5453	0.53	52.806
UGUGUUUUCCUUUAUAUAU	0.001	II	0	2	-0.95	0.808603	66.708	7	102.619	78.977	0.71	81.092
AUCAGGUGUGUUUUCCUUU	0.001	II	1	2	1.38	0.767218	61.7084	5	79.362	78.0727	0.74	85.744
CUGCGGGCGGCGCUGGCGG	0.001	II	2	1	0.38	0.393071	42.2603	0	17.873	47.0001	0.45	51.979
AAAAUCAGGUGUGUUUUCC	0.001	Ia	5	2	12.75	0.833611	69.9526	8	86.274	86.8481	0.87	93.021
UAAAAUCAGGUGUGUUUUC	0.001	Ia	3	0	10.1	0.814247	70.7441	8	81.111	81.9641	0.79	90.813
GUUAAAAUCAGGUGUGUUU	0.001	II	-1	0	-1.27	0.504115	45.8626	7	77.827	57.4154	0.6	54.892
AGUUAAAAUCAGGUGUGUU	0.001	II	2	1	3.36	0.638901	48.2098	6	71.874	67.3551	0.63	61.185
AGGAAGUUAAAAUCAGGUG	0.001	Ib	2	2	5	0.801881	61.1842	6	73.994	78.4945	0.76	85.773
GCUGCGGGCGGCGCUGGCG	0.001	II	2	1	-2.35	0.318808	34.489	0	16.824	43.963	0.36	49.81
GGACGACCUAGGAAGUUAA	0.001	III	-3	1	-6.34	0.270836	25.7165	3	43.696	44.8665	0.4	43.959
CGCUGCGGGCGGCGCUGGC	0.001	II	0	-1	7.8	0.325439	27.8941	0	17.307	47.8777	0.47	49.956
AAGAGGCGGGACGACCUAG	0.001	II	2	2	-0.05	0.641322	51.2214	3	39.217	69.8008	0.66	68.113
GUGAAGAGGCGGGACGACC	0.001	II	1	1	10.1	0.637393	50.1906	2	34.508	70.4288	0.71	68.852
CCGCUGCGGGCGGCGCUGG	0.001	II	-1	1	-4.35	0.333715	31.2418	0	10.937	47.3794	0.43	50.069
AGGUGAAGAGGCGGGACGA	0.001	II	0	0	-6.1	0.281503	35.4482	3	30.135	44.8229	0.49	51.967
AAGGUGAAGAGGCGGGACG	0.001	Ib	3	1	2.4	0.62942	60.0159	5	45.922	69.7262	0.8	79.571
UCCGCUGCGGGCGGCGCUG	0.001	II	2	0	-2.35	0.534374	48.4395	2	24.548	60.8784	0.61	55.87
CCUCCGCAAUGCUGAAAGG	0.001	II	0	-1	-4.35	0.402675	33.6256	-1	42.039	56.0892	0.58	53.939
CUCCGCUGCGGGCGGCGCU	0.001	III	-1	1	-3.57	0.420243	33.72	0	23.236	53.9867	0.55	52.674
CAGUCUACUUCCUCCGCAA	0.001	II	-3	-1	-10.45	0.487089	37.5042	3	59.482	64.6316	0.65	61.607
AUCAGUCUACUUCCUCCGC	0.001	Ib	4	1	12.82	0.734107	60.9592	4	67.267	85.0608	0.83	86.138
UUAAUAUCAGUCUACUUCC	0.001	Ia	4	1	5.05	0.869285	87.2978	9	93.864	97.7222	0.96	96.356
UGUUAAUAUCAGUCUACUU	0.001	II	1	1	1.03	0.67932	61.1695	7	88.93	74.4323	0.66	77.178
UUGUUAAUAUCAGUCUACU	0.001	II	2	0	-3.99	0.799499	69.0944	7	87.353	87.3783	0.87	92.011
UCCUCCGCUGCGGGCGGCG	0.001	II	3	-1	-2.35	0.630395	49.9654	3	29.448	65.4327	0.64	56.626
AAGCUUUGUUAAUAUCAGU	0.001	II	1	3	-1.67	0.752612	61.7963	5	83.607	78.9288	0.81	84.413
UAUUAAGCUUUGUUAAUAU	0.001	II	2	0	1.06	0.786276	63.8786	9	96.572	78.6934	0.81	77.211
CUCCUCCGCUGCGGGCGGC	0.001	II	1	0	3.05	0.305325	33.7732	0	22.655	45.6845	0.5	51.687
UUAUUUAUUAAGCUUUGUU	0.001	II	3	0	3.06	0.865056	76.6548	9	111.255	90.1621	0.87	90.887
CAUUAUUUAUUAAGCUUUG	0.001	II	0	-1	-1.89	0.747017	58.1776	6	86.861	72.7598	0.76	64.833
ACAUUAUUUAUUAAGCUUU	0.001	II	0	2	-3.54	0.791341	64.1405	8	93.229	79.04	0.75	73.026
UACAUUAUUUAUUAAGCUU	0.001	II	1	0	1.35	0.8663	71.1111	7	104.541	90.6469	0.87	87.827
GUACAUUAUUUAUUAAGCU	0.001	II	2	2	1.06	0.756969	57.1345	4	80.907	74.6397	0.73	66.83
AGGUACAUUAUUUAUUAAG	0.001	Ib	1	1	5.72	0.743976	62.2517	6	94.127	75.7282	0.71	72.602
GAGGUACAUUAUUUAUUAA	0.001	III	-2	0	3.9	0.298846	33.1747	3	81.583	44.3609	0.49	45.913
UGAGGUACAUUAUUUAUUA	0.001	II	0	0	-1.42	0.778098	62.2066	6	85.278	77.712	0.77	79.855
CCUCCUCCGCUGCGGGCGG	0.001	II	1	0	0.4	0.334438	31.219	-1	21.313	47.3487	0.47	50.561
CAUGAGGUACAUUAUUUAU	0.001	III	-2	-1	2.05	0.543552	45.0907	5	81.493	64.5905	0.62	53.236
UCAUGAGGUACAUUAUUUA	0.001	II	0	0	-3.77	0.736795	56.508	8	77.359	76.4067	0.78	78.753
UAUUUCAUGAGGUACAUUA	0.001	II	0	1	-3.75	0.842302	69.0867	10	98.368	87.2263	0.86	91.832
UUUUAUUUCAUGAGGUACA	0.001	II	1	1	-3.64	0.85292	72.4696	9	91.713	87.7775	0.91	93.75
UUUUUAUUUCAUGAGGUAC	0.001	Ia	3	1	12.72	0.848062	74.1543	9	100.856	87.2789	0.87	93.003
UGCUUUUUAUUUCAUGAGG	0.001	Ia	2	1	5.42	0.82156	68.8843	6	94.249	83.282	0.85	91.56
UUUCUGCUUUUUAUUUCAU	0.001	II	3	1	-1.21	0.794501	63.0163	6	93.248	78.9272	0.75	76.8
CUUUCUGCUUUUUAUUUCA	0.001	II	-2	-1	-2.73	0.706613	51.9078	5	91.519	69.3771	0.68	60.339
CUCCUCCUCCGCUGCGGGC	0.001	II	1	0	3.05	0.488975	39.5342	0	38.232	58.948	0.56	54.482
UUCCUUUCUGCUUUUUAUU	0.001	II	1	2	-0.97	0.807719	69.0897	6	101.685	80.4136	0.82	89.745
AAUUCCUUUCUGCUUUUUA	0.001	II	1	2	0.98	0.720426	55.7642	7	96.787	73.1018	0.76	73.428
UCUCCUCCUCCGCUGCGGG	0.001	II	5	1	2.38	0.701628	54.054	2	48.524	74.0408	0.66	60.908
UUUAUUCAAAUUCCUUUCU	0.001	II	2	0	1.45	0.823531	75.3358	9	106.294	83.6263	0.86	92.251
AUUUUUAUUCAAAUUCCUU	0.001	II	3	1	-1.93	0.820514	68.5691	7	101.103	75.3537	0.76	78.516
AAAUUUUUAUUCAAAUUCC	0.001	Ia	4	2	2.46	0.869409	80.7154	7	102.538	87.5822	0.95	93.226
GGAAAUUUUUAUUCAAAUU	0.001	II	-2	1	4.05	0.472509	48.6024	4	93.597	51.0865	0.45	47.076
UUCUCCUCCUCCGCUGCGG	0.001	Ib	4	2	-4.7	0.752728	63.1894	4	60.161	78.9742	0.72	69.654
UGCAGGAAAUUUUUAUUCA	0.001	II	0	0	1.6	0.699871	59.3612	6	84.758	71.2353	0.78	79.724
UGGCAUGAGAUGCAGGAAA	0.001	II	-2	2	1.35	0.614285	49.2385	5	51.545	68.4147	0.67	73.151
CCCCGUUGGCAUGAGAUGC	0.001	II	-1	2	10.72	0.538113	44.1359	0	45.584	59.6642	0.66	66.332
UUCCCCGUUGGCAUGAGAU	0.001	II	2	1	-6.58	0.676412	55.5696	4	64.713	66.3546	0.72	77.966
GAUUCUGGUGUUUCCCCGU	0.001	II	1	0	-0.95	0.649236	46.5894	3	64.557	64.4186	0.67	71.168
AGUUACACCGAACACUUGA	0.001	II	0	2	3.65	0.663861	50.6638	7	67.976	76.9554	0.7	75.827
UAGUUACACCGAACACUUG	0.001	Ia	2	1	-2.59	0.794564	64.6986	7	70.105	91.1773	0.85	91.115
AAGGGGUGUCUUUAGUUAC	0.001	II	2	2	10.42	0.631925	62.1423	5	70.232	73.007	0.75	86.526
GAAGGGGUGUCUUUAGUUA	0.001	III	-1	1	-0.75	0.366155	37.3139	4	58.349	55.4463	0.51	50.22
AUGAAGGGGUGUCUUUAGU	0.001	II	2	2	6.48	0.687063	53.1422	6	68.44	79.1792	0.7	78.431
GCAUUCUUGGAUGAAGGGG	0.001	II	2	2	5.32	0.626339	45.2339	4	57.294	66.1486	0.58	63.494
UGCAUUCUUGGAUGAAGGG	0.001	Ib	3	-1	0	0.762512	59.2585	5	67.468	78.0391	0.74	83.684
UUUGCAUUCUUGGAUGAAG	0.001	Ia	3	2	0	0.827633	66.9667	6	76.58	89.5205	0.84	91.47
GAUGUGCUUUGCAUUCUUG	0.001	II	2	0	-2.61	0.615419	48.2575	4	69.873	71.089	0.65	67.302
GGAUGUGCUUUGCAUUCUU	0.001	III	-1	0	-1.57	0.490382	37.4648	3	56.459	62.928	0.53	50.847
AGCUCUUUUAUUGGAUGUG	0.001	Ib	2	1	3.02	0.650313	55.6435	5	77.092	71.8929	0.71	78.538
UCCAGCUCUUUUAUUGGAU	0.001	II	1	1	-1.21	0.715377	53.223	4	76.122	76.0304	0.7	77.198
AAUCCAGCUCUUUUAUUGG	0.001	Ib	5	2	5.35	0.774427	63.3809	6	82.276	81.1362	0.82	89.423
UAAUCCAGCUCUUUUAUUG	0.001	Ia	4	1	3	0.855511	74.6351	8	100.583	94.0708	0.88	94.12
UAUAAUCCAGCUCUUUUAU	0.001	II	2	0	4.13	0.804393	61.2636	8	97.133	82.9756	0.8	84.632
UUAUAAUCCAGCUCUUUUA	0.001	II	0	2	-3.4	0.83067	67.8928	10	96.355	84.5225	0.82	89.968
GUUAUAAUCCAGCUCUUUU	0.001	II	0	1	3.06	0.62365	49.5382	6	86.066	66.8549	0.65	62.965
AGUUAUAAUCCAGCUCUUU	0.001	II	0	1	-3.62	0.677765	52.4491	7	71.954	74.5539	0.68	71.413
AUAGUUAUAAUCCAGCUCU	0.001	II	2	1	-3.92	0.849373	73.5608	8	82.772	91.7137	0.92	94.598
AGAAUAGUUAUAAUCCAGC	0.001	Ia	4	1	7.14	0.801883	71.5608	7	76.692	83.1819	0.86	93.123
AAGAAUAGUUAUAAUCCAG	0.001	Ia	3	1	5.43	0.803877	65.8409	6	82.06	82.1724	0.82	87.525
AAAGAAUAGUUAUAAUCCA	0.001	II	2	3	-1.05	0.634387	60.6513	6	71.009	69.0719	0.78	77.976
AAAAGAAUAGUUAUAAUCC	0.001	Ia	5	1	10.16	0.867257	79.1294	7	91.038	91.8435	0.99	95.279
AAAAAGAAUAGUUAUAAUC	0.001	Ia	3	1	13.12	0.848423	77.8582	8	97.385	87.9614	0.88	91.255
AAAAAAAGAAUAGUUAUAA	0.001	II	1	1	1.28	0.652881	59.5665	9	85.432	64.1127	0.76	60.361
AAAAAAAAGAAUAGUUAUA	0.001	II	0	1	1.68	0.698554	58.1345	8	85.348	67.7837	0.8	60.547
AAAAAAAAAGAAUAGUUAU	0.001	II	1	1	1.03	0.727992	61.2765	8	90.162	69.3728	0.79	62.95
AAAAAAAAAAAAAAGAAUA	0.001	II	0	1	-1.34	0.800414	65.593	8	86.989	68.0114	0.79	60.044
AAAAAAAAAAAAAAAAGAA	0.001	II	1	1	-1.34	0.754501	60.594	8	82.985	61.5355	0.74	52.436
GAAAAAAAAAAAAAAAAGA	0.001	II	-1	0	-1.34	0.642027	53.1257	6	76.453	52.6399	0.64	48.616
GGCUGCGCACCCUUUCUCC	0.001	II	1	0	5.03	0.410917	40.9158	1	51.357	55.1876	0.54	56.367
AGAAAAAAAAAAAAAAAAG	0.001	Ia	2	1	2.41	0.777199	65.8906	7	81.924	65.0955	0.76	60.536
AAGAAAAAAAAAAAAAAAA	0.001	II	-1	1	-1.34	0.729041	58.8487	7	83.628	60.3761	0.71	50.737
AAAGAAAAAAAAAAAAAAA	0.001	II	0	1	-1.34	0.74459	60.0718	7	79.833	60.103	0.72	51.62
GAAAGAAAAAAAAAAAAAA	0.001	II	-2	0	-4.04	0.522374	47.0861	5	74.219	48.4772	0.59	46.944
CGAAAGAAAAAAAAAAAAA	0.001	II	-4	-1	-3.34	0.480929	45.5872	5	68.518	46.4736	0.51	46.638
CCGAAAGAAAAAAAAAAAA	0.001	III	-5	-1	-3.34	0.390504	37.6266	4	60.159	43.7059	0.5	46.145
CCCGAAAGAAAAAAAAAAA	0.001	III	-5	-1	-3.34	0.348927	35.0624	3	54.459	38.8357	0.51	46.195
CCCCGAAAGAAAAAAAAAA	0.001	III	-5	1	-6.04	0.338776	32.9125	2	48.248	36.7721	0.49	46.003
GCCCCGAAAGAAAAAAAAA	0.001	III	-4	1	-4.04	0.298521	28.5082	1	46.568	31.9805	0.43	44.935
GGCCCCGAAAGAAAAAAAA	0.001	III	-4	1	-6.34	0.276476	26.6434	2	47.482	31.0587	0.42	44.47
CGGCCCCGAAAGAAAAAAA	0.001	III	-5	0	-6.04	0.275564	26.746	1	45.448	31.3603	0.41	44.278
ACGGCCCCGAAAGAAAAAA	0.001	II	-2	2	-1.45	0.37628	36.0726	3	44.464	41.531	0.48	48.859
CACGGCCCCGAAAGAAAAA	0.001	III	-4	-1	-6.04	0.292426	26.854	1	35.728	32.2892	0.42	44.45
CCACGGCCCCGAAAGAAAA	0.001	III	-4	1	-8.34	0.274018	26.4213	0	28.011	33.2473	0.35	43.589
CCCACGGCCCCGAAAGAAA	0.001	III	-5	0	-10.69	0.264703	24.242	1	29.593	32.0019	0.41	44.408
CCCCACGGCCCCGAAAGAA	0.001	III	-4	1	-7.75	0.241553	19.2254	1	17.521	27.0756	0.38	43.503
GCCCCACGGCCCCGAAAGA	0.001	III	-3	1	-6.05	0.216066	11.2018	-2	13.258	17.9537	0.39	42.865
CGCCCCACGGCCCCGAAAG	0.001	II	-2	1	-4.3	0.325864	32.5962	-1	30.856	38.1062	0.52	51.996
CCGCCCCACGGCCCCGAAA	0.001	III	-5	1	-5.7	0.23886	17.463	-2	22.785	25.5361	0.34	43.863
CCCGCCCCACGGCCCCGAA	0.001	III	-4	-1	-3.35	0.227885	12.4459	-2	18.321	19.9257	0.35	43.815
CGGGCUGCGCACCCUUUCU	0.001	III	-3	0	-3.62	0.306565	36.5845	0	43.934	47.3156	0.4	49.548
ACUCCCGCCCCACGGCCCC	0.001	II	4	2	7.45	0.570763	47.5468	2	27.12	54.7332	0.71	56.975
GACUCCCGCCCCACGGCCC	0.001	II	2	1	0.11	0.458039	40.3717	0	34.132	49.4004	0.6	54.341
CGACUCCCGCCCCACGGCC	0.001	II	1	1	3.1	0.312826	40.542	0	24.564	41.7503	0.48	52.433
CCGACUCCCGCCCCACGGC	0.001	II	0	0	3.1	0.31503	38.0447	-1	28.68	41.9571	0.45	51.581
CCCGACUCCCGCCCCACGG	0.001	II	0	1	0.75	0.352397	40.2676	0	30.087	41.2995	0.5	52.774
GUCCCGACUCCCGCCCCAC	0.001	II	1	1	2.7	0.508972	39.127	0	28.03	54.455	0.65	57.142
AGUCCCGACUCCCGCCCCA	0.001	II	1	2	-6.05	0.384812	36.9831	2	30.25	49.9897	0.65	56.834
CAAGUCCCGACUCCCGCCC	0.001	II	2	0	8.47	0.588196	53.718	2	45.648	64.3037	0.7	65.182
ACUUCAAGUCCCGACUCCC	0.001	Ia	4	1	2.7	0.619211	57.6768	3	52.044	70.3578	0.74	77.793
CUGCAGGUACCAAUGGCAC	0.001	II	1	0	5.49	0.605588	47.0735	1	43.843	68.5784	0.66	69.626
AGCUGCAGGUACCAAUGGC	0.001	II	3	2	9.75	0.480441	49.4468	3	50.786	64.9926	0.69	71.261
AAGCUGCAGGUACCAAUGG	0.001	II	3	3	2.4	0.676975	58.4023	5	50.218	75.053	0.7	78.832
GAAGCUGCAGGUACCAAUG	0.001	II	1	0	0.43	0.562837	51.9588	3	58.554	67.1942	0.6	70.093
CCUCCGGGCUGCGCACCCU	0.001	III	-1	1	-8.32	0.369422	30.8765	0	20.621	52.0334	0.47	50.409
AAAAGAAGCUGCAGGUACC	0.001	Ia	4	1	2.46	0.742437	63.582	6	58.017	82.4812	0.83	89.123
CCUUCCCCGAAAAGAAGCU	0.001	III	-1	-1	-6.26	0.355523	35.8644	2	48.524	46.0314	0.52	51.742
GCCUCCGGGCUGCGCACCC	0.001	II	1	0	9.8	0.395644	33.6825	0	22.894	52.8044	0.6	53.588
CGCCAUCCUUCCCCGAAAA	0.001	III	-5	0	-5.35	0.260464	21.9048	0	40.012	36.6398	0.39	43.387
GCGCCAUCCUUCCCCGAAA	0.001	III	-4	3	-3.7	0.265089	22.3367	0	35.779	37.5918	0.46	44.911
UUGCGCCAUCCUUCCCCGA	0.001	II	1	1	-3.08	0.632107	51.7526	3	49.319	67.3584	0.68	67.914
CUUGCGCCAUCCUUCCCCG	0.001	II	3	-1	-4.37	0.581887	50.0553	1	49.216	62.8784	0.65	66.176
CGCCUCCGGGCUGCGCACC	0.001	II	-1	1	6.07	0.331118	35.3329	-1	25.318	53.6054	0.5	52.008
GGCUUGCGCCAUCCUUCCC	0.001	II	1	1	15.12	0.417037	38.68	0	51.225	54.8307	0.54	55.441
CGGCUUGCGCCAUCCUUCC	0.001	II	-1	1	3.05	0.41314	47.9557	1	46.168	58.8757	0.57	60.893
UCUCCCGGCUUGCGCCAUC	0.001	II	2	1	9.8	0.624145	52.9204	3	42.153	71.4484	0.7	66.928
GUUCUCCCGGCUUGCGCCA	0.001	III	0	1	-3.08	0.305779	32.4078	1	40.257	44.3855	0.5	51.028
CCGCCUCCGGGCUGCGCAC	0.001	II	-1	0	3.05	0.251295	28.6491	-2	23.3	40.1175	0.41	48.793
UGUUCUCCCGGCUUGCGCC	0.001	Ib	5	1	7.38	0.787457	64.4048	3	68.457	78.6589	0.78	74.359
UACCCUGUUCUCCCGGCUU	0.001	II	1	1	-3.92	0.676151	57.5474	3	59.118	68.9908	0.74	75.875
CAUACCCUGUUCUCCCGGC	0.001	II	2	0	3.05	0.610196	48.8037	1	56.529	64.1734	0.67	68.637
GGUUAUCAUACCCUGUUCU	0.001	II	0	0	-1.24	0.369399	42.4855	5	72.891	51.9824	0.43	50.424
CCGGUUAUCAUACCCUGUU	0.001	III	-3	0	-3.57	0.488686	45.2088	2	57.5	58.0224	0.5	57.234
CCCGGUUAUCAUACCCUGU	0.001	III	-3	0	-3.24	0.434308	41.4852	1	54.12	51.4243	0.52	56.469
CGAUCUCCCGGUUAUCAUA	0.001	III	-4	0	-2.73	0.279171	35.0222	2	64.46	42.6104	0.37	45.464
AUCACGAUCUCCCGGUUAU	0.001	II	0	1	-6.27	0.482436	45.926	6	63.973	61.853	0.67	70.594
ACCCCGCCUCCGGGCUGCG	0.001	II	3	1	-2.35	0.376719	37.4963	0	17.578	49.7278	0.56	53.207
AUGUAUGUACUUCAUCACG	0.001	Ia	3	1	8.12	0.8259	69.8348	6	79.817	88.881	0.9	93.597
CACCCCGCCUCCGGGCUGC	0.001	II	0	0	0.7	0.343506	36.8799	1	25.317	47.4898	0.58	53.653
AUAAUGUAUGUACUUCAUC	0.001	Ia	4	2	12.13	0.812294	76.0899	7	86.582	85.5719	0.85	93.661
CUUAUAAUGUAUGUACUUC	0.001	II	1	0	13.05	0.741251	59.1004	6	88.758	76.3674	0.74	74.404
CAGCUUAUAAUGUAUGUAC	0.001	II	-1	0	5.4	0.746368	59.3187	5	83.682	77.023	0.82	83.865
GCACCCCGCCUCCGGGCUG	0.001	II	1	1	0.05	0.290871	27.0038	-1	16.248	41.3111	0.41	48.619
UCUGUGACAGCUUAUAAUG	0.001	Ib	2	0	0.67	0.82665	68.8018	6	78.636	90.881	0.8	91.023
CGCACCCCGCCUCCGGGCU	0.001	III	-2	0	-2.9	0.250776	25.9689	-1	30.226	39.4212	0.36	47.696
CACUCGUAGCCCCUCUGUG	0.001	II	1	1	-1.97	0.403602	45.6166	2	54.494	60.477	0.61	63.666
GCGCACCCCGCCUCCGGGC	0.001	II	1	2	5.4	0.420691	32.2752	-1	19.812	50.1717	0.52	51.58
GCAUCCCACUCGUAGCCCC	0.001	II	2	1	5.05	0.397607	40.9134	1	43.983	55.9589	0.59	58.275
CAGCAUCCCACUCGUAGCC	0.001	II	1	0	11.17	0.457697	49.7139	1	49.872	65.8925	0.67	68.787
UCCAGCAUCCCACUCGUAG	0.001	II	2	1	2.38	0.622034	57.4864	5	61.554	75.6571	0.69	74.05
CUCCAGCAUCCCACUCGUA	0.001	III	-3	0	-10.34	0.290047	30.9557	1	34.112	50.2983	0.46	47.844
GGCGCACCCCGCCUCCGGG	0.001	II	2	1	2.38	0.284727	27.9791	-2	22.799	38.1594	0.43	49.605
CGGUGUUGGCGGCGGCGGC	0.001	II	0	0	7.8	0.311992	35.1282	1	26.046	43.3159	0.46	51.225
CGGCGCACCCCGCCUCCGG	0.001	II	0	1	-1.95	0.343736	36.2273	-1	19.483	45.5859	0.49	51.798
CGCGUCCGCAUCUCCAGCA	0.001	III	-3	0	-8.1	0.302051	34.767	0	39.531	53.3672	0.47	50.962
GCCGCGUCCGCAUCUCCAG	0.001	II	0	2	-2.35	0.33704	34.1861	-1	35.099	55.0711	0.46	50.625
GCGCCGCGUCCGCAUCUCC	0.001	II	0	1	7.45	0.387013	34.5121	-1	25.693	60.9624	0.57	54.223
GGCGCCGCGUCCGCAUCUC	0.001	II	0	1	2.7	0.290699	29.0629	-1	23.383	51.4677	0.46	49.101
GGGGCGCCGCGUCCGCAUC	0.001	II	-1	1	12.82	0.270909	29.4608	-2	25.988	44.6506	0.42	49.068
AGGGGCGCCGCGUCCGCAU	0.001	II	0	2	-6.32	0.391183	37.0959	1	27.063	54.7338	0.48	52.043
CAGGGGCGCCGCGUCCGCA	0.001	III	-1	0	-5.77	0.286637	30.9648	-1	15.341	43.7082	0.45	50.171
CCGGCGCACCCCGCCUCCG	0.001	II	0	0	-6.7	0.414423	35.6268	-2	14.102	51.6232	0.49	51.715
CCAGGGGCGCCGCGUCCGC	0.001	II	1	-1	5.45	0.351314	34.2398	0	5.993	51.6569	0.55	52.475
CCCAGGGGCGCCGCGUCCG	0.001	II	0	0	-6.7	0.382454	37.8499	1	13.956	51.1384	0.49	52.005
CCCCAGGGGCGCCGCGUCC	0.001	II	-1	0	8.15	0.29737	33.2521	1	12.033	41.6787	0.54	52.017
CCCCCAGGGGCGCCGCGUC	0.001	II	-1	1	5.45	0.30204	28.4924	-1	12.482	41.1228	0.49	50.535
CAGCCCCCAGGGGCGCCGC	0.001	II	1	0	5.4	0.442179	37.6666	-1	22.719	47.9624	0.51	51.974
GCAGCCCCCAGGGGCGCCG	0.001	II	2	0	0	0.378622	33.6186	0	16.18	41.1394	0.42	50.554
GGCAGCCCCCAGGGGCGCC	0.001	II	1	0	9.7	0.27923	28.3252	-1	16.134	31.0898	0.35	49.161
GGGCAGCCCCCAGGGGCGC	0.001	II	1	1	7.75	0.293624	26.913	-1	3.794	34.0863	0.33	48.67
ACCGGCGCACCCCGCCUCC	0.001	II	2	0	5.1	0.578412	45.2781	2	23.564	62.9886	0.69	57.024
GGGGGCAGCCCCCAGGGGC	0.001	II	1	1	5.1	0.299572	34.75	-1	15.07	35.1942	0.44	50.905
GGGUGGGGGCAGCCCCCAG	0.001	II	0	1	4.7	0.361655	28.5752	0	18.795	39.8482	0.39	49.189
CACCGGCGCACCCCGCCUC	0.001	II	0	1	3.1	0.450721	40.7619	0	24.398	55.4517	0.58	54.564
AUGCCAGGGGUGGGGGCAG	0.001	II	3	2	0	0.366743	43.1219	2	22.034	49.4207	0.56	55.109
GAUGCCAGGGGUGGGGGCA	0.001	III	0	0	-0.73	0.264386	29.0179	1	29.054	37.4564	0.43	48.959
GAGAAGAUGCCAGGGGUGG	0.001	II	1	0	0.35	0.556836	42.8157	4	35.226	61.3278	0.61	61.642
CCACCGGCGCACCCCGCCU	0.001	III	-1	1	-3.62	0.299698	34.6683	0	20.16	43.2802	0.41	50.423
AAGGAGAAGAUGCCAGGGG	0.001	Ib	4	2	5.1	0.79687	61.1574	5	44.227	77.7547	0.83	82.543
AGGCUGGAAGGAGAAGAUG	0.001	II	1	2	0	0.448856	49.8399	4	40.092	60.135	0.55	64.272
CCCACCGGCGCACCCCGCC	0.001	II	0	0	5.45	0.382253	39.9033	0	22.816	50.1959	0.54	52.769
UUGCUCUCAGGCUGGAAGG	0.001	Ib	3	1	-2.35	0.826425	67.2128	5	65.509	85.7024	0.84	84.058
GGUUGCUCUCAGGCUGGAA	0.001	III	-2	1	-1.45	0.306158	22.9567	2	46.735	47.1267	0.38	43.658
GCGGGCAUUGGGUUGCUCU	0.001	III	-1	0	-1.64	0.423634	37.7046	0	47.46	55.7928	0.39	49.307
ACCCCACCGGCGCACCCCG	0.001	II	3	3	0.05	0.380365	43.4631	0	21.572	47.8415	0.55	53.729
GCACAGCGGGCAUUGGGUU	0.001	III	0	2	-1.29	0.26361	27.2313	1	29.19	43.2472	0.35	44.434
CACCCCACCGGCGCACCCC	0.001	II	1	1	3.05	0.497288	46.9487	0	30.54	52.6796	0.64	56.292
UGUCCCGGUGCACAGCGGG	0.001	II	4	1	0.05	0.659706	56.098	3	38.522	75.9148	0.69	63.532
AUGUCCCGGUGCACAGCGG	0.001	II	4	2	-4.94	0.5598	50.6135	2	44.881	68.8282	0.64	63.795
CCAUGUCCCGGUGCACAGC	0.001	II	0	0	8.42	0.543253	42.0669	0	40.975	66.6484	0.57	58.183
AGCCAUGUCCCGGUGCACA	0.001	II	0	3	-1.07	0.406914	42.3232	3	42.27	59.5853	0.6	59.774
GCACCCCACCGGCGCACCC	0.001	II	2	1	9.8	0.361657	33.8174	-1	22.398	48.1946	0.52	52.018
UCGGUGUUGGCGGCGGCGG	0.001	II	3	2	-2.35	0.703851	58.0553	4	34.281	70.1307	0.59	58.546
AGGGGCCUGAGAGGAGACG	0.001	II	2	1	0	0.459018	45.2622	1	29.578	58.0193	0.6	58.952
ACGAGGGGCCUGAGAGGAG	0.001	II	2	1	-2.59	0.363259	40.9661	3	22.248	52.1174	0.56	56.276
GCUGCACCCCACCGGCGCA	0.001	III	-1	0	-1.4	0.22026	19.0013	-1	20.45	28.8259	0.33	44.486
GGUGGCAACGAGGGGCCUG	0.001	II	1	0	2.3	0.413602	34.0321	0	24.299	49.4848	0.48	51.296
GCGGUGGCAACGAGGGGCC	0.001	II	1	-1	2.46	0.492501	38.7608	1	20.836	56.0385	0.59	55.449
CAGCGGUGGCAACGAGGGG	0.001	II	1	1	2.7	0.326473	39.2517	1	23.073	48.5827	0.48	53.096
CGCUGCACCCCACCGGCGC	0.001	II	0	0	5.45	0.338035	38.663	0	29.319	50.9837	0.53	53.231
GGCCCAGCGGUGGCAACGA	0.001	III	-2	2	-3.75	0.282978	21.3266	-1	15.82	38.3913	0.39	44.936
GAGCGCAGGCCCAGCGGUG	0.001	II	1	1	-7.29	0.326304	34.9543	0	16.838	49.0118	0.55	53.408
UGAGCGCAGGCCCAGCGGU	0.001	II	2	1	-6.27	0.593934	48.1755	2	29.673	66.4268	0.61	57.54
CCGCUGCACCCCACCGGCG	0.001	II	0	1	-9.29	0.372653	38.3059	-1	18.783	52.865	0.49	52.392
GGGCUGAGCGCAGGCCCAG	0.001	II	0	1	-2.35	0.318166	30.3611	0	12.932	44.0325	0.46	50.013
CAGGGCUGAGCGCAGGCCC	0.001	II	1	0	5.45	0.595212	49.5429	0	31.243	65.0714	0.71	60.491
UCCGCUGCACCCCACCGGC	0.001	II	3	0	5.1	0.61966	56.62	2	37.391	69.4672	0.71	60.579
UGGCACAGGGCUGAGCGCA	0.001	II	0	2	-0.38	0.624947	48.3735	3	33.234	72.4646	0.68	62.45
GUGGCACAGGGCUGAGCGC	0.001	II	2	0	5.05	0.398591	35.983	-1	28.081	57.8962	0.63	57.209
AGGUGGCACAGGGCUGAGC	0.001	II	2	2	7.4	0.493914	48.8545	3	41.304	66.035	0.6	59.286
UUCCGCUGCACCCCACCGG	0.001	II	4	3	-2.3	0.814632	65.789	4	47.577	82.6818	0.83	72.875
GGACCACAGGUGGCACAGG	0.001	II	1	2	0	0.288323	32.939	-1	23.064	50.4757	0.44	49.426
UGGACCACAGGUGGCACAG	0.001	II	2	-1	3.02	0.720348	53.8075	3	51.892	78.8126	0.66	66.98
AUGGACCACAGGUGGCACA	0.001	II	0	1	-1.05	0.608741	46.9104	3	47.657	71.5306	0.63	64.837
CAGAUGGACCACAGGUGGC	0.001	II	1	-1	2.76	0.460908	48.7675	2	43.274	61.4014	0.59	62.843
GGCGGAGGGUCAGAUGGAC	0.001	II	0	1	5.05	0.252705	24.9764	0	17.299	44.168	0.35	44.612
CGGCGGAGGGUCAGAUGGA	0.001	III	-3	0	-10.69	0.233021	25.834	0	12.539	33.361	0.3	44.223
CCGGCGGAGGGUCAGAUGG	0.001	II	-1	0	3.42	0.348225	40.3599	1	32.378	50.112	0.43	51.925
CCCGGCGGAGGGUCAGAUG	0.001	II	-2	-1	-2	0.357846	32.15	-1	27.927	49.7993	0.41	48.708
AGCCCGGCGGAGGGUCAGA	0.001	II	-1	2	-1.45	0.378909	29.839	1	20.94	48.8776	0.46	49.768
CCCAGCCCGGCGGAGGGUC	0.001	II	-1	0	3.05	0.347273	29.8217	-1	15.637	47.4455	0.42	49.561
UCCCCAGCCCGGCGGAGGG	0.001	II	3	1	2.4	0.483749	45.0351	2	27.287	51.3862	0.62	54.525
CAUCCCCAGCCCGGCGGAG	0.001	II	1	0	-6.7	0.329016	28.8668	0	21.97	44.2843	0.51	50.576
GAAGUCAUCCCCAGCCCGG	0.001	II	3	0	-7.29	0.597585	49.2083	3	38.105	59.0585	0.65	64.036
AGAGAAGUCAUCCCCAGCC	0.001	Ib	4	2	10.15	0.773729	64.9907	4	51.183	77.7341	0.76	78.398
CUCGGUGUUGGCGGCGGCG	0.001	II	1	-2	-4.35	0.466419	44.3017	1	25.85	54.3415	0.5	54.835
GGACAUCUCUGCGAAGUCA	0.001	III	-2	2	-3.4	0.335135	31.428	3	43.086	55.6892	0.43	46.355
CAGCUGACUGGACAUCUCU	0.001	III	-2	0	-3.57	0.533029	49.3755	3	52.324	72.4575	0.6	67.277
UGCAGCUGACUGGACAUCU	0.001	II	0	1	-3.97	0.704295	59.0308	5	57.294	85.4312	0.68	74.916
GUCCCCUCUUCCGCUGCAC	0.001	II	1	2	2.7	0.331736	37.8789	1	44.292	52.6952	0.53	54.625
UCAGGUGCAGCUGACUGGA	0.001	II	1	0	-3.08	0.564476	51.2176	3	42.808	73.0245	0.58	62.886
AGGGCGUCAGGUGCAGCUG	0.001	II	2	2	3.02	0.457043	48.95	2	41.564	61.9844	0.58	59.521
GCGGUGAAGGGCGUCAGGU	0.001	III	0	1	-3.99	0.317391	33.8619	1	28.886	47.1641	0.44	49.718
UCGCGGUGAAGGGCGUCAG	0.001	II	2	2	0	0.671536	52.7351	3	40.918	75.1448	0.72	70.038
UGGUCCCCUCUUCCGCUGC	0.001	II	2	0	12.82	0.615588	57.6299	4	59.748	70.2289	0.66	64.145
CCCCUCGCGGUGAAGGGCG	0.001	II	0	1	-4.59	0.418005	40.6207	0	22.917	51.3016	0.59	56.383
AGCGUCCCCUCGCGGUGAA	0.001	II	-1	1	-3.7	0.269385	22.3588	1	32.196	45.1772	0.52	47.289
GGCAAAGCGUCCCCUCGCG	0.001	II	1	1	0.4	0.395076	34.4879	1	30.17	53.6285	0.55	53.951
CACCGUGGCAAAGCGUCCC	0.001	II	1	1	7.7	0.635823	52.383	2	41.776	68.2859	0.69	69.603
CCACCGUGGCAAAGCGUCC	0.001	II	0	1	5.11	0.385711	45.8711	1	33.45	56.2913	0.58	61.054
ACCACCGUGGCAAAGCGUC	0.001	II	2	2	2.46	0.495253	50.9978	2	42.486	66.1301	0.62	66.636
CACCACCGUGGCAAAGCGU	0.001	III	-1	0	-8.21	0.316194	35.5847	0	32.849	49.0634	0.49	51.611
GAGUUCCUCCACCACCGUG	0.001	II	1	1	2.35	0.445134	43.1105	1	53.016	58.9718	0.55	58.967
UGAAGAGUUCCUCCACCAC	0.001	Ib	3	0	10.47	0.731047	59.4576	5	58.476	79.5489	0.73	80.176
CUGAAGAGUUCCUCCACCA	0.001	II	-2	-1	-7.75	0.440416	47.6487	3	50.944	59.0556	0.55	62.971
UCCCUGAAGAGUUCCUCCA	0.001	II	0	2	-0.73	0.570419	56.7371	5	63.298	65.3533	0.66	72.832
CCUCGGUGUUGGCGGCGGC	0.001	II	1	0	7.8	0.405074	34.231	1	23.574	54.2539	0.52	52.518
ACCCCAUCCCUGAAGAGUU	0.001	II	0	4	-6.56	0.396072	44.8955	2	47.768	51.8641	0.56	61.359
CCCCCUGGUCCCCUCUUCC	0.001	II	0	0	5.43	0.413354	43.448	1	43.402	49.0444	0.6	56.928
CCCCCCUGGUCCCCUCUUC	0.001	II	-2	2	3.1	0.368639	35.1259	1	39.264	44.8903	0.56	53.872
AAUCCUCCCCCAGUUCACC	0.001	Ib	5	3	7.38	0.644489	61.2971	3	60.584	65.3605	0.74	77.198
CACAAUCCUCCCCCAGUUC	0.001	II	-1	-1	5.8	0.442399	46.1919	3	54.566	54.1455	0.64	67.547
AGAAGGCCACAAUCCUCCC	0.001	II	4	1	9.7	0.5874	58.7007	2	53.955	64.5238	0.68	72.924
CUCAAAGAAGGCCACAAUC	0.001	II	-1	-1	8.15	0.596452	51.9858	4	56.029	66.6406	0.63	72.668
UCCCCCCCUGGUCCCCUCU	0.001	II	0	1	1.45	0.551722	47.7099	3	48.478	51.1167	0.63	56.17
CGAACUCAAAGAAGGCCAC	0.001	II	0	-2	2.81	0.409595	42.0913	3	49.573	57.5397	0.58	60.078
CCGAACUCAAAGAAGGCCA	0.001	III	-3	0	-3.34	0.470653	42.8638	4	51.122	57.5389	0.56	60.012
AUGACCCCACCGAACUCAA	0.001	II	0	1	-8.69	0.493835	42.0881	4	51.817	61.9431	0.62	63.774
AGUCCCCCCCUGGUCCCCU	0.001	II	3	3	-1.64	0.489445	43.9573	1	38.115	48.0016	0.59	54.972
GACGCUCUCCACACACAUG	0.001	II	0	1	-2.64	0.414186	42.7709	0	52.241	62.4497	0.59	62.148
AAGUCCCCCCCUGGUCCCC	0.001	II	4	1	8.07	0.566367	51.7578	2	45.057	53.4456	0.73	61.918
UCUCCCUGUUGACGCUCUC	0.001	II	3	1	9.8	0.653597	55.8676	4	56.956	76.8959	0.78	79.255
GAAGUCCCCCCCUGGUCCC	0.001	II	3	0	2.7	0.457364	44.8047	1	40.198	48.1009	0.63	58.121
GACAUCUCCCUGUUGACGC	0.001	II	3	2	9.73	0.631889	55.0607	2	68.441	70.9585	0.72	77.347
UGACAUCUCCCUGUUGACG	0.001	Ib	4	2	5.7	0.76971	64.3698	4	66.084	84.2014	0.72	81.901
CGAAGUCCCCCCCUGGUCC	0.001	II	1	0	5.43	0.405175	47.4168	1	45.277	47.5758	0.56	56.912
GUCCACCAGGGGUGACAUC	0.001	II	0	1	10.1	0.340766	34.5485	0	36.834	55.7044	0.57	55.065
ACCUCGGUGUUGGCGGCGG	0.001	II	3	2	0	0.558687	45.0631	2	34.22	64.4192	0.56	57.276
CACAGGGCGAUGUUGUCCA	0.001	III	-1	0	-3.42	0.397265	44.5568	3	50.589	54.4476	0.54	59.801
UCAGUCAUCCACAGGGCGA	0.001	II	1	0	-6.39	0.721384	52.5791	5	48.499	72.0354	0.69	70.751
GUACUCAGUCAUCCACAGG	0.001	II	2	1	7.72	0.567097	51.3064	4	59.13	68.9488	0.62	70.67
CAGGUACUCAGUCAUCCAC	0.001	II	0	0	10.82	0.55944	47.5559	3	60.792	70.0378	0.68	72.513
UGUGCAGAUGCCGGUUCAG	0.001	II	3	-1	-4.7	0.598412	49.5056	3	44.206	68.5033	0.71	73.772
UGCUACGAAGUCCCCCCCU	0.001	II	1	0	-1.22	0.75052	55.7001	4	49.002	67.5265	0.74	70.614
UCCAGGUGUGCAGAUGCCG	0.001	II	3	1	-2.35	0.798653	62.9083	3	42.908	83.9747	0.76	75.769
GAUCCAGGUGUGCAGAUGC	0.001	II	2	1	9.8	0.581172	48.6568	2	48.839	69.8255	0.65	69.066
ACUGCUACGAAGUCCCCCC	0.001	Ib	4	2	9.7	0.788264	65.0438	3	60.399	73.5872	0.83	79.816
AUGACUGCUACGAAGUCCC	0.001	Ib	4	1	2.46	0.79681	72.394	5	66.198	84.3303	0.83	88.042
CACCUCGGUGUUGGCGGCG	0.001	II	1	-1	1.02	0.422368	43.4015	1	30.697	56.9073	0.55	57.409
GAUGACUGCUACGAAGUCC	0.001	II	2	2	10.05	0.528327	53.1477	4	57.08	66.9204	0.65	74.342
AGGAUGACUGCUACGAAGU	0.001	II	0	1	-5.89	0.553464	55.1029	5	60.933	68.1165	0.58	70.845
AAGGAUGACUGCUACGAAG	0.001	Ib	2	2	0.35	0.662693	57.938	5	61.101	74.0431	0.75	83.99
AAAGGAUGACUGCUACGAA	0.001	II	2	2	0.98	0.491361	45.7464	5	53.699	63.7721	0.71	71.6
GCACCUCGGUGUUGGCGGC	0.001	II	2	1	10.42	0.347049	30.5727	-1	33.754	54.7118	0.47	49.54
UCCUAAAAAGGAUGACUGC	0.001	Ia	2	-1	10.1	0.75906	59.6398	6	64.465	78.1626	0.85	89.341
UUUUCCUAAAAAGGAUGAC	0.001	Ia	4	0	9.7	0.837641	67.164	7	85.392	83.0321	0.87	91.353
GGCACCUCGGUGUUGGCGG	0.001	II	2	2	2.33	0.476211	40.81	0	46.655	58.102	0.51	54.556
CCCCUCUUUUUCCUAAAAA	0.001	III	-4	1	-3.37	0.386019	32.4766	2	65.527	43.2642	0.48	46.22
CCCCCUCUUUUUCCUAAAA	0.001	III	-5	0	-0.33	0.292938	25.554	0	60.738	36.5156	0.41	44.149
CCCCCCUCUUUUUCCUAAA	0.001	III	-5	1	-2.73	0.286749	28.4191	1	61.096	35.7389	0.46	45.499
GCCCCCCCUCUUUUUCCUA	0.001	III	-2	1	1.6	0.27129	23.2798	-1	49.071	30.0007	0.45	44.784
UGCCCCCCCUCUUUUUCCU	0.001	II	2	2	-0.97	0.598499	49.7492	2	67.651	56.6228	0.72	72.058
UUGCCCCCCCUCUUUUUCC	0.001	II	4	2	7.38	0.84057	70.0202	4	74.088	75.4118	0.92	88.479
GUUUGCCCCCCCUCUUUUU	0.001	III	-1	1	-8.67	0.321788	36.4902	4	64.01	35.3407	0.41	47.744
GGUUUGCCCCCCCUCUUUU	0.001	III	-1	1	-3.94	0.302141	32.3756	3	56.859	32.6727	0.4	46.54
GGGUUUGCCCCCCCUCUUU	0.001	III	-3	1	-6.27	0.398178	33.2596	2	49.805	41.191	0.46	49.72
AGGGUUUGCCCCCCCUCUU	0.001	II	0	3	-6.27	0.568866	48.0744	2	49.837	54.3199	0.6	61.002
GAGGGUUUGCCCCCCCUCU	0.001	III	-1	2	-6.27	0.548728	43.9788	1	43.993	52.169	0.58	57.554
GGGAGGGUUUGCCCCCCCU	0.001	III	-1	0	-3.92	0.369126	33.9515	0	30.463	39.2257	0.36	49.03
GGGGAGGGUUUGCCCCCCC	0.001	II	1	0	12.5	0.40173	40.9843	0	20.631	40.0575	0.45	52.044
GGGGGAGGGUUUGCCCCCC	0.001	II	1	1	10.42	0.365063	37.4029	-1	17.519	41.7436	0.42	51.009
GUGGGGGAGGGUUUGCCCC	0.001	II	3	1	12.75	0.484108	49.9365	0	39.302	51.6577	0.51	55.416
GGUGGGGGAGGGUUUGCCC	0.001	II	3	0	9.73	0.349156	41.6828	0	36.813	45.7695	0.44	52.367
UGGGCACCUCGGUGUUGGC	0.001	II	3	-1	7.4	0.615761	48.308	1	44.969	69.8011	0.66	63.286
UGGUGGGGGAGGGUUUGCC	0.001	II	4	1	9.73	0.651239	60.7065	5	48.098	68.5223	0.65	63.484
GGUGGUGGGGGAGGGUUUG	0.001	II	0	0	0	0.268913	32.0565	2	27.255	40.9053	0.35	46.773
AGGUGGUGGGGGAGGGUUU	0.001	II	-1	2	-6.56	0.369063	39.8239	4	37.643	50.8389	0.48	53.409
GAGGUGGUGGGGGAGGGUU	0.001	III	-1	1	-3.97	0.438301	33.5501	2	28.188	54.4143	0.45	50.283
GGAGGUGGUGGGGGAGGGU	0.001	III	0	-1	-3.97	0.306207	25.181	1	13.443	45.0578	0.39	47.039
AGGAGGUGGUGGGGGAGGG	0.001	II	3	2	0	0.529066	43.8019	3	27.017	62.3104	0.61	56.425
AAGGAGGUGGUGGGGGAGG	0.001	II	3	1	2.7	0.66477	52.3522	4	27.783	69.7961	0.67	63.055
GAAGGAGGUGGUGGGGGAG	0.001	II	2	-1	3.02	0.380551	32.4162	2	24.466	53.9797	0.5	51.16
CUGCGGGAGAAGGAGGUGG	0.001	II	0	1	0.3	0.68688	48.1377	3	32.275	69.9977	0.68	65.828
CCUGGGCACCUCGGUGUUG	0.001	II	-1	-1	-4.35	0.288699	32.4773	0	24.283	47.9168	0.41	48.022
GUGCGCUGCGGGAGAAGGA	0.001	III	-1	2	-6.34	0.377727	30.1414	1	26.387	52.6527	0.52	50.751
GGUGCGCUGCGGGAGAAGG	0.001	II	1	1	0	0.365509	33.3424	0	29.601	53.5096	0.47	50.67
UGGUGCGCUGCGGGAGAAG	0.001	II	1	-1	-2.35	0.586361	45.8558	4	34.038	68.2661	0.64	62.654
UGUGUGGUGCGCUGCGGGA	0.001	II	1	0	-6.1	0.497151	44.9682	5	40.371	64.9317	0.59	58.667
CUGUGUGUGGUGCGCUGCG	0.001	II	1	-1	0.4	0.659593	48.6727	2	40.191	72.9466	0.66	66.866
CGCACUGUGUGUGGUGCGC	0.001	II	0	-1	8.42	0.454723	36.3224	0	42.68	66.9211	0.57	56.08
GGCCUGGGCACCUCGGUGU	0.001	III	-2	2	-8.67	0.391697	32.0802	2	35.841	54.0549	0.51	51.55
CAGCCCGCGCACUGUGUGU	0.001	III	-2	0	-6.02	0.436068	33.7645	1	40.816	60.0024	0.59	55.528
GAGCAGCCCGCGCACUGUG	0.001	II	1	2	2.75	0.502917	37.8235	0	27.915	63.118	0.61	57.56
AGGAGCAGCCCGCGCACUG	0.001	II	2	1	0.05	0.63063	47.0315	2	31.907	71.7394	0.73	64.32
AAGGAGCAGCCCGCGCACU	0.001	II	1	2	-5.97	0.554691	46.596	2	29.111	70.2505	0.65	61.96
GGGCCUGGGCACCUCGGUG	0.001	II	1	2	4.68	0.404036	33.55	-1	31.315	53.2689	0.52	52.143
CCCAAGGAGCAGCCCGCGC	0.001	II	0	0	12.8	0.359904	39.2321	1	26.017	51.8936	0.55	54.402
UGCCCAAGGAGCAGCCCGC	0.001	II	3	1	2.46	0.613107	56.5701	3	36.052	67.0147	0.78	66.869
GGUGCCCAAGGAGCAGCCC	0.001	II	2	0	7.4	0.316457	35.9841	-1	30.075	46.8457	0.47	51.67
GGGUGCCCAAGGAGCAGCC	0.001	II	1	-1	4.81	0.420806	37.0369	0	33.131	54.0247	0.49	52.462
CGCGGGUGCCCAAGGAGCA	0.001	III	-3	0	-10.69	0.252624	28.5062	-1	16.616	39.3802	0.43	48.072
CCGCGGGUGCCCAAGGAGC	0.001	II	-1	1	-1.89	0.454822	39.1856	-1	17.595	59.265	0.56	54.679
GCCGCGGGUGCCCAAGGAG	0.001	II	0	0	-2.3	0.272008	26.6756	-1	16.241	41.7066	0.4	47.333
GGGCCGCGGGUGCCCAAGG	0.001	II	0	2	2.4	0.347412	31.8829	-2	17.439	44.0388	0.41	49.775
UGGGGCCGCGGGUGCCCAA	0.001	II	-1	0	-3.75	0.392108	33.2308	1	23.736	45.5621	0.46	50.865
CUGGGGCCGCGGGUGCCCA	0.001	III	-1	0	-3.42	0.362113	31.0166	-1	15.352	42.9827	0.44	50.243
GCUGGGGCCGCGGGUGCCC	0.001	II	2	0	5.05	0.361217	34.0183	0	8.139	46.5008	0.48	51.25
GCGCUGGGGCCGCGGGUGC	0.001	II	0	1	7.45	0.246303	28.3425	1	10.699	38.6214	0.42	49.527
CGCGCUGGGGCCGCGGGUG	0.001	II	-1	0	-6.7	0.259323	31.1385	-1	14.109	40.6224	0.35	48.945
ACGCGCUGGGGCCGCGGGU	0.001	II	1	3	-3.92	0.312791	34.2955	1	17.13	46.6915	0.46	51.081
GACGCGCUGGGGCCGCGGG	0.001	II	2	1	2.4	0.418306	32.791	-1	21.977	50.6128	0.49	51.273
CGGACGCGCUGGGGCCGCG	0.001	II	0	-1	-2	0.349921	30.1593	-1	12.869	49.163	0.41	49.385
ACGGACGCGCUGGGGCCGC	0.001	II	3	1	10.1	0.57141	43.5284	2	12.512	63.1426	0.58	54.631
CACGGACGCGCUGGGGCCG	0.001	II	1	-1	-1.33	0.367659	35.3157	0	15.539	50.5205	0.48	51.684
CAGGCACGGACGCGCUGGG	0.001	II	1	-1	-1.95	0.298929	35.4521	0	23.48	48.2748	0.53	53.183
UGCAGGCACGGACGCGCUG	0.001	II	2	0	2.4	0.656857	49.1423	2	31.881	71.3398	0.66	62.36
AAUGCAGGCACGGACGCGC	0.001	Ib	5	2	5.05	0.776536	60.1156	4	41.141	81.3797	0.86	80.277
CUAAAUGCAGGCACGGACG	0.001	II	1	-1	-4.24	0.751297	59.0554	4	53.849	73.3097	0.66	76.995
GCUAAAUGCAGGCACGGAC	0.001	II	1	2	12.5	0.373075	41.4039	4	50.453	55.3454	0.54	57.824
UGCUAAAUGCAGGCACGGA	0.001	II	0	1	1.25	0.564704	45.4783	5	49.866	63.35	0.61	65.593
UUGCUAAAUGCAGGCACGG	0.001	Ia	4	0	-2.35	0.762525	67.3127	5	48.928	77.1295	0.79	86.898
CUUGCUAAAUGCAGGCACG	0.001	II	1	-2	-6.94	0.648105	53.1406	2	55.62	70.6929	0.7	78.34
GCUUGCUAAAUGCAGGCAC	0.001	II	1	1	9.8	0.534777	42.9919	3	56.445	65.7396	0.59	62.128
GCAGCUUGCUAAAUGCAGG	0.001	II	2	2	2.04	0.54202	48.1696	1	56.074	66.1271	0.59	66.682
AAAGCAGCUUGCUAAAUGC	0.001	Ib	4	1	5.05	0.799864	64.7516	5	68.491	84.8025	0.86	91.375
GGGGAGGGCCUGGGCACCU	0.001	III	-1	0	-1.27	0.321266	29.6507	0	8.571	42.2227	0.33	48.356
AAAAAAGCAGCUUGCUAAA	0.001	II	0	0	-0.38	0.576398	46.7278	6	67.731	66.0729	0.67	60.427
GAAACGGGAAAAAAAGCAG	0.001	II	2	0	-0.29	0.596133	50.8495	5	55.876	61.6007	0.64	67.266
UUUCCGAAACGGGAAAAAA	0.001	II	0	1	-3.75	0.680961	53.9933	5	63.564	66.6731	0.69	73.219
GCUUUCCGAAACGGGAAAA	0.001	III	-3	-1	-3.8	0.25171	21.9377	3	50.651	38.2719	0.39	43.539
CGCUUUCCGAAACGGGAAA	0.001	III	-5	-1	-1.05	0.258077	23.7979	2	49.284	41.0286	0.44	44.2
GCGCUUUCCGAAACGGGAA	0.001	III	-3	3	-4.04	0.311876	29.1412	0	43.043	46.6812	0.45	45.969
CGCGCUUUCCGAAACGGGA	0.001	III	-3	1	-8.34	0.331861	34.6335	-1	41.546	51.2386	0.5	51.067
ACGCGCUUUCCGAAACGGG	0.001	II	3	3	-4.94	0.636867	51.5448	1	39.034	69.3425	0.71	75.287
CAACGCGCUUUCCGAAACG	0.001	II	1	-1	-1.95	0.663175	48.9977	1	40.193	70.4551	0.71	75.905
CCAACGCGCUUUCCGAAAC	0.001	II	-1	0	10.82	0.444173	39.7422	1	49.76	62.7664	0.56	56.801
GGCCAACGCGCUUUCCGAA	0.001	III	-2	2	1.95	0.218339	17.6695	0	35.943	30.0704	0.37	42.774
GGGCCAACGCGCUUUCCGA	0.001	III	-1	2	-3.77	0.277452	26.2744	0	36.896	42.6537	0.5	47.811
AGGGCCAACGCGCUUUCCG	0.001	II	4	2	2.38	0.652514	55.0381	2	48.97	70.6233	0.75	73.594
CGAAGGGCCAACGCGCUUU	0.001	III	-3	0	-6.02	0.358673	40.3833	4	39.891	48.726	0.4	50.286
CCGAAGGGCCAACGCGCUU	0.001	III	-3	-1	1.43	0.299119	29.8597	2	23.512	45.3166	0.45	47.791
UCCGAAGGGCCAACGCGCU	0.001	II	1	1	-6.21	0.626766	48.2296	4	27.699	70.9968	0.72	67.368
CUCCGAAGGGCCAACGCGC	0.001	II	1	1	-1.89	0.607289	47.9292	1	25.075	65.8808	0.75	69.139
AACUCCGAAGGGCCAACGC	0.001	II	4	1	9.8	0.626952	55.7199	4	55.193	71.2999	0.74	75.477
UAAACUCCGAAGGGCCAAC	0.001	Ia	3	0	9.7	0.73962	64.1799	7	63.056	75.4534	0.78	85.495
GGCUGGGGAGGGCCUGGGC	0.001	II	1	0	9.8	0.268526	30.2893	0	23.419	37.388	0.35	49.165
UUCUGAUUAAACUCCGAAG	0.001	Ia	2	1	-0.05	0.851457	69.8216	7	89.216	91.026	0.9	93.557
UCUUCUGAUUAAACUCCGA	0.001	II	1	0	-4.04	0.756389	55.7468	6	72.374	80.3682	0.72	80.321
AAUCCUCUUCUGAUUAAAC	0.001	Ib	4	2	7.14	0.725224	62.3136	4	84.175	78.3314	0.75	84.459
GGACCGGAAUCCUCUUCUG	0.001	II	1	1	-4.7	0.380406	37.4309	0	45.428	61.253	0.49	52.274
GCGGCUGGGGAGGGCCUGG	0.001	II	0	0	2.3	0.306095	31.4519	0	15.591	39.1214	0.4	49.777
GGGACCGGGACCGGAAUCC	0.001	II	0	0	2.7	0.367376	39.2979	2	30.645	56.5839	0.54	54.819
CUGGGGGACCGGGACCGGA	0.001	III	-2	0	-5.75	0.344503	32.7461	0	12.859	50.4584	0.37	49.243
UGCGGCUGGGGAGGGCCUG	0.001	II	2	1	0	0.64419	48.5486	2	24.736	63.6234	0.61	55.795
AGCUGGGGGACCGGGACCG	0.001	II	3	1	-4.7	0.569653	47.6129	3	23.513	68.1585	0.58	55.433
GAGCUGGGGGACCGGGACC	0.001	II	1	1	9.75	0.529575	41.9877	2	25.919	64.0702	0.58	54.839
GAUGGAGGAGCUGGGGGAC	0.001	II	2	-1	8.07	0.316305	31.8895	2	26.883	51.893	0.5	51.02
CUGCGGCUGGGGAGGGCCU	0.001	III	-1	0	-8.56	0.434084	33.498	-1	17.399	50.2998	0.48	51.258
GAGAGACACGCCAAGGGGA	0.001	III	-1	1	-11.04	0.325733	31.0184	1	28.96	50.3594	0.46	48.7
CAGGGCAGAGAGACACGCC	0.001	II	1	-1	5.11	0.614852	50.9461	0	35.537	69.361	0.69	66.706
CGGCUGCGGCUGGGGAGGG	0.001	II	0	0	-2	0.243883	28.8533	0	8.399	34.7734	0.37	48.471
ACCUCCAGGGCAGAGAGAC	0.001	II	2	2	5.05	0.410802	45.506	2	40.875	60.656	0.61	61.089
ACGGCUGCGGCUGGGGAGG	0.001	II	2	1	0.67	0.419389	43.6606	2	25.935	54.4246	0.57	54.918
GGACCGCUUCAGACCUCCA	0.001	III	-1	1	-4.04	0.379294	31.1473	0	37.318	54.2236	0.49	49.779
GACGGCUGCGGCUGGGGAG	0.001	II	1	1	-2.35	0.379384	32.1287	1	30.283	50.0416	0.55	52.619
UGACGGCUGCGGCUGGGGA	0.001	II	2	2	0.98	0.507783	41.1047	3	33.581	59.0745	0.54	54.323
CAUGGAUCCGUAUCCACCG	0.001	II	2	1	-2	0.73998	59.6959	1	53.371	77.1988	0.72	79.651
GUGACGGCUGCGGCUGGGG	0.001	II	2	0	-2.35	0.541234	41.2063	2	28.551	59.967	0.55	54.715
CACGCUGGAGCGCAGGCAU	0.001	III	-2	-1	-5.92	0.37674	32.6103	0	34.541	57.5679	0.56	53.515
CACACGCUGGAGCGCAGGC	0.001	II	1	-1	10.1	0.45843	41.0185	0	37.166	62.7375	0.59	57.662
CACACACGCUGGAGCGCAG	0.001	II	0	-1	-4.59	0.289005	31.7347	0	34.092	54.0115	0.54	52.011
ACACACACGCUGGAGCGCA	0.001	II	1	3	-1.05	0.568587	44.3269	3	29.239	73.8942	0.64	63.727
ACUUGCACACACACGCUGG	0.001	Ib	3	1	-2.64	0.747293	55.7435	4	58.275	85.0485	0.79	81.569
UUUACACUUGCACACACAC	0.001	Ia	4	0	7.45	0.77839	68.4904	6	73.792	91.0574	0.81	90.902
AAUUUACACUUGCACACAC	0.001	Ia	4	2	9.8	0.61326	59.5696	6	73.54	77.9548	0.73	82.91
UCGGCAAUUUACACUUGCA	0.001	II	0	0	-6.39	0.64074	53.5876	3	64.093	75.6258	0.69	77.759
UUCUUCUCGGCAAUUUACA	0.001	II	1	2	-6.36	0.791304	65.5922	7	83.417	84.3461	0.79	89.578
CUUCUUCUCGGCAAUUUAC	0.001	II	0	1	0.46	0.524644	52.6243	4	74.268	64.8632	0.63	70.446
UCUCCCUUCUUCUCGGCAA	0.001	II	0	3	-6.1	0.608462	48.0851	4	65.503	70.7748	0.7	73.356
AUUCUCCCUUCUUCUCGGC	0.001	Ib	5	2	8.07	0.716317	58.5526	4	70.573	80.0746	0.77	83.019
CCACGGUGACGGCUGCGGC	0.001	II	2	1	10.13	0.493849	40.423	0	28.986	60.1839	0.61	57.071
UCCUGUGAUUCUCCCUUCU	0.001	II	0	0	-0.9	0.674199	56.2367	6	70.232	75.5349	0.75	81.557
GUCCUGUGAUUCUCCCUUC	0.001	II	0	2	5.05	0.628114	50.391	4	60.959	69.8023	0.75	78.928
AGUCCUGUGAUUCUCCCUU	0.001	II	2	3	3.78	0.641197	54.0307	5	69.281	72.5986	0.69	77.206
CAGAAGUCCUGUGAUUCUC	0.001	II	0	1	11.12	0.520005	53.2879	4	63.857	67.7528	0.6	71.72
UCCACGGUGACGGCUGCGG	0.001	II	3	1	-2.35	0.709454	56.6411	4	41.759	75.2307	0.7	65.216
UUUGCAGAAGUCCUGUGAU	0.001	II	3	0	-1.59	0.633308	57.1804	6	68.81	75.3659	0.71	81.735
AUUUGCAGAAGUCCUGUGA	0.001	II	1	1	1.67	0.696299	53.985	8	77.826	79.3714	0.72	80.265
UUCCACGGUGACGGCUGCG	0.001	II	4	0	2.65	0.73825	60.7768	4	40.957	74.9324	0.75	73.751
AGUCCAGCAUUUGCAGAAG	0.001	II	2	2	3.02	0.423006	44.5404	4	54.298	64.7077	0.66	68.113
UCAGUCCAGCAUUUGCAGA	0.001	II	1	1	3.9	0.647715	51.5777	5	66.745	73.9406	0.71	77.385
UUUUCAGUCCAGCAUUUGC	0.001	Ia	4	1	12.1	0.852272	71.8901	8	86.763	92.8719	0.93	94.169
GUUCCACGGUGACGGCUGC	0.001	II	2	1	9.8	0.400926	34.5487	1	35.804	57.9799	0.59	56.075
UACAAUUUUUCAGUCCAGC	0.001	Ia	4	1	10.08	0.861368	76.4313	7	83.876	95.1077	0.95	95.331
UUACAAUUUUUCAGUCCAG	0.001	Ia	4	1	-2.24	0.806706	68.616	7	71.565	82.0799	0.84	91.122
GAUGAAUUACAAUUUUUCA	0.001	II	0	1	3.58	0.584892	48.2292	5	89.508	62.2343	0.65	52.451
GCGGCAGAUGAAUUACAAU	0.001	III	-2	0	0.66	0.373164	30.2686	1	51.235	50.9091	0.5	46.454
GGCGGCAGAUGAAUUACAA	0.001	III	-2	0	-4.01	0.295171	24.4691	1	44.954	42.9693	0.46	44.596
GCGGCGGCAGAUGAAUUAC	0.001	II	-1	0	12.72	0.36229	35.1606	1	42.471	49.3336	0.51	51.348
CCGUUCCACGGUGACGGCU	0.001	III	-2	0	-2.95	0.311838	33.6832	0	38.506	49.5998	0.37	47.39
GCGGCGGCGGCAGAUGAAU	0.001	III	-3	1	-6.32	0.27995	22.927	0	18.392	40.6566	0.38	44.209
CGGCGGCGGCGGCAGAUGA	0.001	III	-4	1	-3.35	0.248091	21.5748	0	15.264	33.5145	0.35	44.872
GCGGCGGCGGCGGCAGAUG	0.001	II	-1	1	-2.35	0.312182	28.9083	0	10.35	41.1799	0.4	48.436
AGCGGCGGCGGCGGCAGAU	0.001	II	0	1	-6.32	0.318726	29.4841	2	16.003	43.7806	0.41	48.792
CAGCGGCGGCGGCGGCAGA	0.001	III	-3	0	-3.35	0.270837	20.4306	0	7.831	36.5898	0.43	46.736
GCAGCGGCGGCGGCGGCAG	0.001	II	1	1	-2.35	0.306295	28.343	1	7.818	41.8023	0.4	48.992
AGGCAGCGGCGGCGGCGGC	0.001	II	3	2	12.5	0.384945	36.0496	2	10.776	49.4314	0.57	52.744
AAGGCAGCGGCGGCGGCGG	0.001	II	4	2	-2.35	0.555449	49.2924	3	22.075	59.5352	0.62	56.478
AAAAGGCAGCGGCGGCGGC	0.001	Ib	5	1	9.8	0.627173	49.7973	4	30.703	62.156	0.69	64.707
AAAAAGGCAGCGGCGGCGG	0.001	Ia	5	1	0.35	0.742537	58.7755	6	37.513	67.2703	0.67	69.915
CGCAGCGGGGCAAAAAGGC	0.001	II	0	0	0.46	0.486707	41.3071	1	26.509	56.6396	0.61	61.188
ACCGCAGCGGGGCAAAAAG	0.001	II	1	2	2.4	0.394454	41.5413	1	36.735	52.4412	0.6	61.449
GAGCACCGCAGCGGGGCAA	0.001	III	-2	1	-3.4	0.244185	19.4754	1	20.335	41.7834	0.43	45.031
AGAGCACCGCAGCGGGGCA	0.001	II	1	1	0.95	0.296913	31.4421	1	24.456	51.3427	0.55	52.445
GAUCUCAAGAGCACCGCAG	0.001	II	2	2	-4.94	0.591883	47.8187	4	53.032	71.5252	0.69	72.423
CAGAGAUCUCAAGAGCACC	0.001	II	0	0	7.7	0.633239	56.455	3	52.259	73.2994	0.72	79.77
CCAGAGAUCUCAAGAGCAC	0.001	II	0	-1	3.16	0.450006	40.9911	3	34.892	61.9897	0.61	62.031
AACCAGAGAUCUCAAGAGC	0.001	Ib	3	2	13.17	0.589518	58.0981	5	57.042	76.6947	0.82	86.702
AUCCCAACCAGAGAUCUCA	0.001	II	0	3	-3.75	0.696933	53.9618	5	58.406	75.7942	0.82	84.3
UCAAUCCGUAGGAAUCCCA	0.001	II	1	0	-6.34	0.644311	58.5462	6	61.031	71.6208	0.67	78.37
AUGUCAAUCCGUAGGAAUC	0.001	Ia	2	1	7.83	0.643751	61.2854	5	73.551	76.792	0.72	84.738
GCGCAGCCCGUUCCACGGU	0.001	III	-1	2	4.15	0.306404	26.4245	-1	22.357	45.6272	0.4	46.364
CACUGAGAAUGUCAAUCCG	0.001	II	1	-1	3.42	0.579115	47.1215	2	58.742	72.5189	0.73	74.505
CGGCUUCACUGAGAAUGUC	0.001	II	-1	1	5.4	0.380999	38.5713	1	44.631	60.2133	0.54	54.62
CGCGCAGCCCGUUCCACGG	0.001	II	0	0	1.02	0.487439	38.5711	-1	36.899	57.0424	0.58	56.189
ACUCCGGCUUCACUGAGAA	0.001	II	1	2	-1.37	0.457756	35.8124	4	47.574	62.3837	0.57	55.36
CACUCCGGCUUCACUGAGA	0.001	III	-3	0	-10.69	0.370415	35.1194	2	48.086	58.406	0.57	55.238
ACACUCCGGCUUCACUGAG	0.001	II	3	3	5.42	0.45725	45.4795	3	46.761	68.6474	0.62	65.504
CACACUCCGGCUUCACUGA	0.001	III	-3	0	-5.08	0.386567	36.0683	2	56.216	59.7825	0.53	53.637
CUCACACUCCGGCUUCACU	0.001	III	-1	0	-1.24	0.464585	40.01	1	58.704	64.5952	0.58	59.346
CCUCACACUCCGGCUUCAC	0.001	II	0	0	5.75	0.49425	37.2225	2	40.484	63.1663	0.6	58.522
CCGCGCAGCCCGUUCCACG	0.001	II	0	1	-2.02	0.524548	42.7083	-1	31.737	61.3421	0.63	59.379
UUGGGUCCUCACACUCCGG	0.001	II	4	0	-2.64	0.822974	66.4786	3	52.579	85.2166	0.78	77.483
AUUGGGUCCUCACACUCCG	0.001	Ib	5	3	0.05	0.754284	66.4905	4	54.148	81.1971	0.78	81.915
GAUUGGGUCCUCACACUCC	0.001	II	2	1	2.46	0.740799	54.9747	4	53.361	77.6374	0.72	76.02
GCCGCGCAGCCCGUUCCAC	0.001	II	1	1	5.03	0.304326	25.4539	-2	21.11	46.584	0.5	48.818
UUCCAGAUUGGGUCCUCAC	0.001	Ib	3	1	10.1	0.765864	66.59	6	66.904	78.4037	0.77	83.673
GGAGGGUUUCCAGAUUGGG	0.001	II	2	1	-2.35	0.401729	42.6517	1	38.03	51.7489	0.54	58.685
AAUCAGGAGGGUUUCCAGA	0.001	II	2	3	4.3	0.669395	52.0376	5	61.305	70.2078	0.69	76.256
AAAAUCAGGAGGGUUUCCA	0.001	II	3	2	-1.42	0.736525	59.6435	7	70.836	74.0124	0.76	85.622
AAAAAUCAGGAGGGUUUCC	0.001	Ia	4	1	12.4	0.790192	63.0401	6	65.682	76.3834	0.79	88.558
GAAAAAUCAGGAGGGUUUC	0.001	II	1	0	10.1	0.506545	48.3982	6	59.104	59.0824	0.58	62.925
GGAAAAAUCAGGAGGGUUU	0.001	II	-2	0	-3.86	0.329869	38.8856	6	56.028	45.0873	0.42	47.635
GCGCCGCGCAGCCCGUUCC	0.001	II	0	2	7.45	0.308502	36.7191	0	31.068	48.1708	0.58	54.363
UGCGCCGCGCAGCCCGUUC	0.001	II	1	1	12.1	0.630532	52.8684	3	43.033	68.943	0.72	63.417
GGCUAGGUGGAGGAAAAAU	0.001	III	-3	1	1.03	0.306268	28.4144	3	43.804	45.4419	0.32	43.388
GGGCUAGGUGGAGGAAAAA	0.001	III	-4	0	-3.75	0.22649	17.9676	2	26.301	31.0247	0.3	42.344
GUCUGGGGGCUAGGUGGAG	0.001	II	1	0	0	0.334894	30.3539	2	22.43	54.1672	0.5	50.31
GGGUCUGGGGGCUAGGUGG	0.001	II	0	1	-2.35	0.452142	38.6923	2	41.949	58.3755	0.49	52.81
UUGCGCCGCGCAGCCCGUU	0.001	II	1	2	-6.32	0.495466	49.2379	2	29.331	62.0783	0.57	58.366
GGGAGUUGGGGUCUGGGGG	0.001	II	2	2	7.75	0.411063	40.0216	1	43.61	54.3517	0.51	53.674
CGGGAGUUGGGGUCUGGGG	0.001	II	0	1	0.7	0.377786	40.9112	1	36.394	51.8051	0.48	53.345
CUUGCGCCGCGCAGCCCGU	0.001	III	0	-1	-10.91	0.323228	33.9291	0	22.56	47.7116	0.5	51.85
AUCGGGAGUUGGGGUCUGG	0.001	II	3	0	0	0.695682	50.7289	4	37.844	75.6508	0.74	72.005
GCUUGCGCCGCGCAGCCCG	0.001	II	2	1	0.05	0.521123	39.2819	1	26.799	61.231	0.57	54.713
ACUUGCAAUGAAUCGGGAG	0.001	Ib	3	1	2.3	0.702401	51.6342	5	63.479	78.6147	0.74	79.826
UCUUUACAACUUGCAAUGA	0.001	II	0	0	-0.73	0.584035	51.0575	6	73.781	74.9051	0.69	69.137
UUCUUUACAACUUGCAAUG	0.001	Ia	2	-1	0.67	0.852238	75.5589	7	95.587	96.5876	0.96	95.261
AAGCUUCUUUACAACUUGC	0.001	Ib	3	2	4.76	0.800972	66.2196	4	78.554	90.4276	0.86	91.64
GUGCUUGCGCCGCGCAGCC	0.001	II	2	1	7.45	0.533606	44.6094	1	30.09	66.711	0.67	60.6
UUGUAUAAGCUUCUUUACA	0.001	II	1	1	6.7	0.762789	68.7948	7	91.565	84.1611	0.79	89.3
UCCUUGUAUAAGCUUCUUU	0.001	II	0	1	3.06	0.728648	62.2527	8	90.279	77.8131	0.74	84.97
AAGUCUCCUUGUAUAAGCU	0.001	II	3	1	-1.21	0.687333	56.621	3	80.585	77.4374	0.71	80.996
CGUGCUUGCGCCGCGCAGC	0.001	II	0	1	0.7	0.35316	45.0181	0	36.009	58.9484	0.49	54.735
AGAAGUCUCCUUGUAUAAG	0.001	Ib	3	2	5.35	0.611515	54.1996	3	72.08	72.7578	0.64	73.146
UCAGAAGUCUCCUUGUAUA	0.001	II	0	1	-3.42	0.660343	52.4865	5	68.255	76.341	0.72	78.34
UCGUGCUUGCGCCGCGCAG	0.001	II	2	1	0.05	0.47283	48.9938	3	42.745	67.5543	0.6	60.691
AUCGAUCUUCAGAAGUCUC	0.001	Ib	3	1	9.81	0.768511	61.8157	4	67.499	85.0645	0.75	86.334
CUCGUGCUUGCGCCGCGCA	0.001	III	-2	-1	-5.7	0.310982	34.4894	0	31.82	53.0538	0.44	50.084
UACAUAAGGCAACCACACC	0.001	Ia	3	1	12.1	0.83366	71.8017	6	68.216	94.4421	0.94	93.075
CCUCGUGCUUGCGCCGCGC	0.001	II	1	0	3.05	0.513532	40.0393	0	27.535	67.5573	0.56	55.777
AUACAUAAGGCAACCACAC	0.001	Ia	4	3	5.16	0.793012	67.9461	6	59.695	87.059	0.77	89.199
AAUACAUAAGGCAACCACA	0.001	II	1	2	-8.69	0.578865	59.7398	6	70.997	71.7853	0.64	79.226
CAAAUACAUAAGGCAACCA	0.001	II	-1	-1	-3.45	0.524949	47.7339	5	61.529	62.3014	0.54	57.775
CCAAACAAAUACAUAAGGC	0.001	II	2	-1	7.79	0.65844	53.6005	4	65.556	70.8682	0.67	71.192
CCCAAACAAAUACAUAAGG	0.001	II	-1	-1	3.1	0.473478	46.1346	3	57.895	60.8902	0.6	57.328
ACCCAAACAAAUACAUAAG	0.001	Ib	1	2	5.43	0.584374	52.8284	5	70.916	66.2348	0.71	69.933
UUGGUAAAACCCAAACAAA	0.001	II	-1	0	-11.04	0.699112	57.23	5	63.473	74.005	0.74	78.411
CUCCUCGUGCUUGCGCCGC	0.001	II	1	1	8.42	0.481831	47.1739	1	39.481	66.6628	0.61	60.901
UUUUUGGUAAAACCCAAAC	0.001	Ia	3	0	12.1	0.856422	76.5979	8	92.798	89.4675	0.86	94.02
UUACCCUUUUUUGGUAAAA	0.001	II	0	1	-0.73	0.566694	56.5681	5	80.852	59.3113	0.63	65.734
AGUUUACCCUUUUUUGGUA	0.001	II	1	2	1.6	0.440334	43.0675	4	81.588	55.6948	0.55	51.964
CAAGUUUACCCUUUUUUGG	0.001	II	2	1	1	0.756657	62.5191	5	89.072	70.7432	0.77	85.141
GUCAAGUUUACCCUUUUUU	0.001	II	-1	1	-1.24	0.68786	49.8109	6	83.728	64.8242	0.64	60.488
UCUGUCAAGUUUACCCUUU	0.001	II	0	1	-3.54	0.782903	60.5948	7	72.587	79.2354	0.77	86.466
GCCUCCUCGUGCUUGCGCC	0.001	II	2	2	7.38	0.385652	39.6074	0	51.963	57.9329	0.6	57.528
AUCUUCUGUCAAGUUUACC	0.001	Ia	4	2	12.03	0.812741	68.5203	6	86.341	88.2817	0.85	92.242
UGAUCUUCUGUCAAGUUUA	0.001	II	-1	1	-8.69	0.664304	63.2915	7	82.172	73.1757	0.65	81.466
CGCCUCCUCGUGCUUGCGC	0.001	II	1	1	10.13	0.439531	39.4918	-1	42.251	61.924	0.58	57.246
GACGGCAUGAUCUUCUGUC	0.001	II	2	1	7.38	0.617999	51.8353	3	61.963	73.7458	0.73	78.87
GGACGGCAUGAUCUUCUGU	0.001	III	0	1	6.08	0.350317	34.1783	2	50.325	54.4339	0.45	48.174
AGGACGGCAUGAUCUUCUG	0.001	II	2	1	0	0.547089	50.543	4	59.039	68.9237	0.67	73.561
UUCUAAGGACGGCAUGAUC	0.001	Ia	2	0	12.5	0.795484	62.4951	7	65.809	85.7834	0.93	91.851
CCGCCUCCUCGUGCUUGCG	0.001	II	0	0	1.02	0.308598	36.0876	-2	38.728	53.4345	0.49	52.318
UGUAUUUUCUAAGGACGGC	0.001	Ia	4	1	9.7	0.806246	67.0447	7	74.51	81.5653	0.84	91.429
CUGUAUUUUCUAAGGACGG	0.001	II	1	-1	-1.89	0.712533	58.4273	4	64.184	71.6792	0.71	81.749
GCCGCCUCCUCGUGCUUGC	0.001	II	0	1	5.05	0.309192	34.3295	0	41.475	52.5812	0.59	55.316
ACUUACUGUAUUUUCUAAG	0.001	Ia	3	2	8.05	0.772985	62.8016	7	96.066	82.59	0.78	82.143
AAGAACUUACUGUAUUUUC	0.001	Ia	2	2	10.1	0.824261	69.246	7	92.367	89.824	0.87	90.658
UGCAAAGAACUUACUGUAU	0.001	II	-1	0	-0.84	0.660816	51.9331	7	72.137	77.7319	0.72	72.704
GGCCGCCUCCUCGUGCUUG	0.001	II	0	2	-0.02	0.352124	31.2263	-1	32.974	51.9052	0.5	50.747
CUGUGCAAAGAACUUACUG	0.001	II	1	-1	5.03	0.737598	54.4424	3	68.463	78.1798	0.76	81.14
CGGCCGCCUCCUCGUGCUU	0.001	III	-3	-1	-2.9	0.236449	21.7741	-2	25.876	39.0727	0.4	44.927
UAAACAAAAUUCCUGUGCA	0.001	II	3	0	-1.37	0.751447	64.9808	7	80.168	81.8296	0.87	90.855
GUUAUAUUAAACAAAAUUC	0.001	II	1	1	4.76	0.790494	66.3148	7	98.156	74.9691	0.75	69.85
GAAAGUUAUAUUAAACAAA	0.001	II	-2	1	-3.32	0.595633	51.2849	5	80.597	63.215	0.61	50.54
AUGGAAAGUUAUAUUAAAC	0.001	Ia	3	1	15.16	0.791821	65.1526	5	85.502	79.189	0.81	81.63
GGCGGCCGCCUCCUCGUGC	0.001	II	1	1	9.78	0.370101	33.3607	-1	26.616	51.1537	0.57	53.052
CGCGUCCAUGGAAAGUUAU	0.001	III	-4	-1	-8.56	0.310891	30.2946	2	49.449	47.8117	0.47	46.069
ACGCGUCCAUGGAAAGUUA	0.001	II	-2	2	-6.34	0.425244	35.8778	3	45.335	56.2558	0.6	54.903
AACGCGUCCAUGGAAAGUU	0.001	II	1	3	-3.97	0.684592	55.6986	5	55.71	72.5792	0.73	81.903
AAACGCGUCCAUGGAAAGU	0.001	II	2	2	1.35	0.665622	50.5418	5	53.354	71.6883	0.7	76.417
CAAACGCGUCCAUGGAAAG	0.001	II	0	-2	-4.35	0.470068	41.8088	3	48.802	60.1548	0.63	62.352
UCAAACGCGUCCAUGGAAA	0.001	II	0	1	-6.01	0.614192	48.0267	7	55.592	68.6913	0.68	72.865
UGGCGGCCGCCUCCUCGUG	0.001	II	2	2	3.07	0.530949	47.1418	1	31.648	63.0622	0.6	56.61
UUCAAACGCGUCCAUGGAA	0.001	II	0	1	-1	0.592218	48.4968	6	54.676	68.372	0.72	76.066
UUUCAAACGCGUCCAUGGA	0.001	II	2	2	4.37	0.656807	54.6904	7	62.805	72.859	0.8	84.962
AUUUCAAACGCGUCCAUGG	0.001	Ia	4	2	-2.35	0.795532	66.5279	7	75.377	81.1368	0.87	91.823
UAUUUCAAACGCGUCCAUG	0.001	Ia	4	0	-0.02	0.840039	70.9157	8	81.587	88.0945	0.9	93.766
AUAUUUCAAACGCGUCCAU	0.001	II	2	0	-3.92	0.659082	51.0505	7	70.633	70.641	0.77	76.428
AAUAUUUCAAACGCGUCCA	0.001	II	2	2	-3.8	0.818407	64.3567	8	84.243	81.2517	0.87	91.172
AAAUAUUUCAAACGCGUCC	0.001	Ia	4	2	14.8	0.855112	76.3193	9	86.386	88.4518	0.99	95.789
AAAAUAUUUCAAACGCGUC	0.001	Ia	4	2	7.11	0.81314	70.9576	7	81.263	81.7799	0.84	91.153
AAAAAUAUUUCAAACGCGU	0.001	II	3	1	-6.21	0.751433	67.486	7	75.171	72.0126	0.73	82.33
AAAAAAUAUUUCAAACGCG	0.001	Ia	5	2	-2.24	0.818176	73.3899	7	73.011	76.8282	0.86	90.182
CUGGCGGCCGCCUCCUCGU	0.001	III	-1	0	-10.67	0.399735	41.3691	0	31.937	51.4414	0.5	53.286
AAAAAAAUAUUUCAAACGC	0.001	Ia	5	1	15.52	0.840724	73.1106	7	84.942	82.1146	0.89	88.78
UAAAAAAAUAUUUCAAACG	0.001	Ia	4	0	5.72	0.882402	87.638	9	99.404	92.7854	0.94	94.854
GUAAAAAAAUAUUUCAAAC	0.001	II	2	0	17.75	0.648397	58.1538	5	94.51	62.5725	0.67	54.563
UGCACUUGAAGUAAAAAAA	0.001	II	-2	1	-3.32	0.692735	56.7654	6	86.312	73.7242	0.75	73.402
UGAAUGCACUUGAAGUAAA	0.001	II	-1	1	-6.34	0.557008	51.7067	6	66.541	70.7083	0.65	67.371
CUUGAAUGCACUUGAAGUA	0.001	II	-2	0	-2.38	0.419567	42.4422	5	63.54	65.1703	0.66	58.929
GCGCUGGCGGCCGCCUCCU	0.001	III	-1	2	-8.67	0.343133	30.2689	0	13.624	46.4786	0.43	49.859
CUGGAAAUGAAAUUUGCUU	0.001	II	-1	0	1.36	0.673479	51.3618	4	72.779	69.2404	0.73	68.133
UCUGGAAAUGAAAUUUGCU	0.001	II	3	0	-1.93	0.830944	62.9773	5	71.04	84.9331	0.86	89.667
GGCGCUGGCGGCCGCCUCC	0.001	II	0	0	7.45	0.327424	36.0281	0	23.178	43.295	0.53	52.176
UUAAACUGUCUGGAAAUGA	0.001	II	1	1	-1.05	0.803558	67.437	9	72.705	85.4343	0.82	90.848
CAUUAAACUGUCUGGAAAU	0.001	II	-2	-2	-5.62	0.512766	43.7762	5	68.847	64.0713	0.63	54.782
UGCAUUAAACUGUCUGGAA	0.001	II	-1	0	-3.75	0.570609	50.6665	6	74.551	72.3463	0.71	74.679
CGGCGCUGGCGGCCGCCUC	0.001	II	-1	2	7.8	0.33458	34.2851	-1	20	46.9812	0.46	51.079
UUAAAAAUGCAUUAAACUG	0.001	Ia	4	1	8.02	0.861359	79.7287	8	93.051	86.7085	0.87	93.161
GUUUAAAAAUGCAUUAAAC	0.001	II	2	0	7.49	0.716054	52.4201	4	86.073	67.6065	0.71	54.969
CACGUUUAAAAAUGCAUUA	0.001	II	-4	-1	-3.45	0.524758	48.0734	5	79.988	55.4293	0.66	54.148
GGGCAUUGGGUUGCUCUCA	0.000547723	III	-3	3	1.97	0.404407	34.9828	1	43.104	54.8826	0.38	47.307
ACCCUUUCUCCUCCUCCGC	0.000316228	Ib	3	3	10.47	0.747468	55.727	3	58.689	76.524	0.79	76.024
CCGGUGCACAGCGGGCAUU	0.000316228	III	-4	-1	-8.32	0.325354	27.7378	0	24.598	51.2245	0.42	46.517
UCAAAGAAGGCCACAAUCC	0.000316228	Ia	3	1	2.81	0.830451	74.3308	8	59.65	84.2516	0.82	90.314
AACUCAAAGAAGGCCACAA	0.000316228	II	0	2	-1.45	0.49741	46.8431	6	62.597	61.1787	0.62	66.348
UCAUCCACAGGGCGAUGUU	0.000316228	II	1	-1	-1.57	0.610746	47.7505	5	56.471	66.591	0.65	69.676
GUGUGCAGAUGCCGGUUCA	0.000316228	III	-2	-1	-3.7	0.38107	31.9349	2	47.109	54.7249	0.62	55.703
UAGGAAUCCCAACCAGAGA	0.000316228	II	0	2	3.65	0.658132	57.1869	5	58.877	72.4189	0.74	81.2
AAAACCCAAACAAAUACAU	0.000316228	II	2	1	-8.91	0.67135	56.8895	6	75.039	74.5712	0.71	71.402
ACUGUCUGGAAAUGAAAUU	0.000316228	II	0	2	-1.67	0.697807	51.7432	6	71.496	74.1516	0.77	75.142
AUGCAUUAAACUGUCUGGA	0.000316228	II	2	3	1.95	0.674982	57.3548	6	73.434	78.7075	0.82	86.801
CGUCCUGGCAGCCAUGUCC	0.000264575	II	0	1	5.45	0.580263	49.8899	3	51.366	69.5662	0.67	65.487
AGUUACACGUUUAAAAAUG	0.0001	Ia	2	2	3.13	0.737638	61.5192	6	78.231	71.2422	0.68	71.159
ACAAGUUACACGUUUAAAA	0.0001	II	0	3	-3.77	0.640201	54.2237	6	83.99	67.4378	0.65	62.32
UACAAGUUACACGUUUAAA	0.0001	II	0	1	1.23	0.694151	57.2363	7	86.656	72.4419	0.7	70.467
GCUACAAGUUACACGUUUA	0.0001	II	-3	0	-6.39	0.34164	32.6627	4	63.513	53.6555	0.49	46.413
CGCUACAAGUUACACGUUU	0.0001	III	-4	0	-0.87	0.390259	37.4445	4	54.684	59.8036	0.53	49.602
CCGCUACAAGUUACACGUU	0.0001	III	-3	0	-5.54	0.34327	31.7095	0	42.18	55.9432	0.51	47.483
UAUAUAUUUAGGGUAAGAA	0.0001	II	2	1	-1.42	0.798393	63.5217	9	94.254	79.0454	0.78	82.514
GCGGGCGGCGCUGGCGGCC	0.0001	II	1	0	8.07	0.285266	30.9471	-1	4.435	37.9868	0.4	50.068
UUAUAUAUUUAGGGUAAGA	0.0001	II	1	-1	1.25	0.805273	64.5705	8	85.368	78.4969	0.76	82.668
UUCCUUUAUAUAUUUAGGG	0.0001	Ia	5	2	2.33	0.879274	82.5818	7	98.697	94.2809	0.97	96.186
UGUUUUCCUUUAUAUAUUU	0.0001	II	0	0	-3.97	0.805143	63.5002	7	99.013	76.2284	0.67	67.98
GGUGUGUUUUCCUUUAUAU	0.0001	III	-1	1	-6.34	0.427045	39.9891	4	80.861	54.2137	0.49	48.179
AGGUGUGUUUUCCUUUAUA	0.0001	II	-1	1	-1.37	0.575646	46.3319	4	74.828	65.169	0.61	58.438
CAGGUGUGUUUUCCUUUAU	0.0001	III	-3	0	-0.55	0.447218	43.0754	3	71.171	59.0588	0.6	55.868
AAAUCAGGUGUGUUUUCCU	0.0001	II	4	1	-1.64	0.781521	61.0762	5	76.38	79.273	0.79	87.481
AAGUUAAAAUCAGGUGUGU	0.0001	II	1	0	-6.32	0.626485	50.0446	7	65.99	70.3246	0.72	69.241
CCUAGGAAGUUAAAAUCAG	0.0001	II	0	0	-4.59	0.548343	45.517	3	50.559	62.9443	0.59	56.674
AGGCGGGACGACCUAGGAA	0.0001	II	0	3	0.93	0.38061	33.8904	1	33.068	53.4475	0.53	52.842
GAGGCGGGACGACCUAGGA	0.0001	III	-1	0	-1.35	0.313934	29.0065	0	29.893	50.4067	0.51	50.043
AGAGGCGGGACGACCUAGG	0.0001	II	3	2	-4.94	0.626467	54.0373	3	35.312	71.606	0.73	68.5
AAAGGUGAAGAGGCGGGAC	0.0001	Ib	4	1	9.7	0.689085	55.5717	4	46.277	73.2128	0.73	77.16
GAAAGGUGAAGAGGCGGGA	0.0001	II	0	0	-3.75	0.36877	36.3251	4	35.222	51.537	0.53	53.839
CUGAAAGGUGAAGAGGCGG	0.0001	II	1	-1	3	0.658	50.2924	3	38.758	69.3034	0.63	70.169
GCUGAAAGGUGAAGAGGCG	0.0001	II	2	0	0.11	0.439244	35.8232	2	28.77	59.0159	0.56	54.643
AUGCUGAAAGGUGAAGAGG	0.0001	Ib	3	2	3.02	0.761906	61.9006	5	57.066	80.5994	0.74	84.698
CAAUGCUGAAAGGUGAAGA	0.0001	II	-1	0	-1.12	0.614136	46.8822	5	66.923	67.3692	0.59	63.263
UCCGCAAUGCUGAAAGGUG	0.0001	II	2	1	-2.59	0.697943	57.127	4	48.222	77.9969	0.75	82.31
CUCCGCAAUGCUGAAAGGU	0.0001	III	-1	0	-5.3	0.511777	41.7274	2	43.155	64.739	0.56	59.008
UUCCUCCGCAAUGCUGAAA	0.0001	II	-1	2	1.57	0.664408	49.2085	6	67.543	72.5493	0.7	75.488
UACUUCCUCCGCAAUGCUG	0.0001	Ib	3	1	-4.94	0.789947	63.6478	6	70.412	84.6531	0.81	86.5
GUCUACUUCCUCCGCAAUG	0.0001	II	0	1	2.75	0.549934	47.2491	3	59.738	67.4076	0.66	71.069
AGUCUACUUCCUCCGCAAU	0.0001	II	0	2	-0.9	0.332319	38.7596	3	60.738	59.6985	0.56	56.057
CCUCCGCUGCGGGCGGCGC	0.0001	II	1	1	5.4	0.392593	31.7333	-1	18.827	52.2294	0.5	51.247
CUUUGUUAAUAUCAGUCUA	0.0001	II	-2	0	1.97	0.512632	46.666	4	84.841	64.5421	0.62	54.367
UUAUUAAGCUUUGUUAAUA	0.0001	II	1	1	1.6	0.767898	67.0316	8	94.486	76.4123	0.8	80.215
AUUUAUUAAGCUUUGUUAA	0.0001	II	1	2	1.95	0.717846	58.2965	8	105.996	72.8134	0.78	65.825
UAUUUAUUAAGCUUUGUUA	0.0001	II	1	1	-3.77	0.811718	68.7679	10	114.113	81.6473	0.86	84.938
AUUAUUUAUUAAGCUUUGU	0.0001	II	2	2	-1.67	0.823264	66.1439	8	99.539	83.5191	0.79	78.035
AUGAGGUACAUUAUUUAUU	0.0001	II	1	3	-1.21	0.800844	67.306	6	90.303	83.8357	0.8	86.167
AUUUCAUGAGGUACAUUAU	0.0001	II	1	2	-3.54	0.679661	54.0502	7	89.019	74.5211	0.76	73.955
UUAUUUCAUGAGGUACAUU	0.0001	II	2	0	0.66	0.828005	66.7109	7	86.01	83.6798	0.77	87.436
UCCUCCUCCGCUGCGGGCG	0.0001	II	3	2	0.67	0.665803	57.5172	3	49.905	70.3222	0.63	58.31
CUUUUUAUUUCAUGAGGUA	0.0001	II	-2	-2	-8.1	0.454852	43.2616	5	77.011	56.279	0.56	49.715
GCUUUUUAUUUCAUGAGGU	0.0001	II	1	1	-6.58	0.459802	46.5875	4	77.749	55.7478	0.53	52.989
CCUUUCUGCUUUUUAUUUC	0.0001	II	0	1	10.75	0.620471	52.9785	5	92.359	67.3286	0.67	64.098
UCCUUUCUGCUUUUUAUUU	0.0001	II	0	1	1.38	0.716417	58.9272	6	98.248	73.4172	0.67	72.234
AUUCCUUUCUGCUUUUUAU	0.0001	II	2	4	-3.99	0.754168	58.0565	6	102.158	76.0393	0.79	78.684
AAAUUCCUUUCUGCUUUUU	0.0001	II	1	1	-3.3	0.659083	53.4695	7	88.436	71.2645	0.67	63.737
AAUUUUUAUUCAAAUUCCU	0.0001	II	3	2	-8.91	0.837207	69.1929	7	96.046	81.9181	0.85	83.662
GAAAUUUUUAUUCAAAUUC	0.0001	II	1	1	12.82	0.811165	70.4551	7	102.941	74.8153	0.75	74.589
GCAGGAAAUUUUUAUUCAA	0.0001	III	-2	0	-0.73	0.321454	32.6252	2	61.067	45.5948	0.49	45.926
AUGCAGGAAAUUUUUAUUC	0.0001	II	3	2	15.45	0.828992	71.6315	7	88.282	83.9886	0.87	91.725
GAGAUGCAGGAAAUUUUUA	0.0001	III	-2	1	-1.71	0.487655	39.3749	4	67.889	54.9612	0.55	49.363
AUGAGAUGCAGGAAAUUUU	0.0001	II	0	3	-6.56	0.767071	60.1765	7	73.464	77.8971	0.77	84.444
GGCAUGAGAUGCAGGAAAU	0.0001	III	-3	-1	-8.91	0.307031	27.442	2	46.969	47.3289	0.46	45.336
UUGGCAUGAGAUGCAGGAA	0.0001	II	0	1	1.57	0.571166	49.662	4	59.003	68.5796	0.66	72.731
GUUGGCAUGAGAUGCAGGA	0.0001	III	0	0	-3.75	0.422095	39.1767	3	49.308	57.2107	0.58	58.648
CGUUGGCAUGAGAUGCAGG	0.0001	II	1	-1	0.04	0.51125	43.4744	0	48.908	60.5763	0.56	60.672
CCCGUUGGCAUGAGAUGCA	0.0001	III	-3	-1	-8.34	0.392557	34.1092	1	35.213	51.9537	0.59	55.603
GUUUCCCCGUUGGCAUGAG	0.0001	II	2	1	0	0.376658	34.0352	2	49.38	48.9285	0.56	53.205
GUGUUUCCCCGUUGGCAUG	0.0001	II	0	0	3.02	0.525074	42.2265	2	61.325	55.5233	0.62	63.915
CUGGUGUUUCCCCGUUGGC	0.0001	II	1	-1	3.1	0.540088	48.8642	1	48.065	58.9982	0.7	71.856
UCUGGUGUUUCCCCGUUGG	0.0001	II	3	0	-2.3	0.742219	61.0041	4	60.457	74.7369	0.76	80.77
AUUCUGGUGUUUCCCCGUU	0.0001	II	2	3	1.45	0.719889	53.9589	5	61.933	71.6768	0.7	78.814
UUGAUUCUGGUGUUUCCCC	0.0001	Ia	5	1	9.73	0.870999	78.4445	5	82.101	91.6858	0.94	93.659
ACUUGAUUCUGGUGUUUCC	0.0001	Ia	3	2	7.4	0.560724	56.4363	6	77.43	70.3622	0.72	81.758
CACUUGAUUCUGGUGUUUC	0.0001	II	0	-1	7.73	0.548828	54.6475	5	73.493	66.8956	0.62	72.899
ACACUUGAUUCUGGUGUUU	0.0001	II	0	1	-3.3	0.397943	44.9585	6	60.454	63.5051	0.52	55.079
ACCGAACACUUGAUUCUGG	0.0001	II	3	2	2.44	0.688829	49.9929	3	53.304	78.54	0.74	78.514
UUACACCGAACACUUGAUU	0.0001	II	2	1	1.11	0.745722	61.3421	7	72.14	87.3221	0.77	86.632
CUUUAGUUACACCGAACAC	0.0001	II	1	-1	10.45	0.649136	50.5263	5	68.29	73.3048	0.73	74.448
UCUUUAGUUACACCGAACA	0.0001	II	0	0	-3.7	0.732363	60.6171	8	76.13	84.2089	0.72	83.98
GGGUGUCUUUAGUUACACC	0.0001	II	1	0	12.03	0.581773	45.1466	0	67.584	68.9214	0.58	62.291
GGGGUGUCUUUAGUUACAC	0.0001	II	1	1	9.73	0.502199	43.8318	1	54.095	62.6212	0.53	57.53
UGAAGGGGUGUCUUUAGUU	0.0001	II	2	0	-3.99	0.676901	60.8975	6	64.72	74.3137	0.63	79.134
GGAUGAAGGGGUGUCUUUA	0.0001	II	-2	1	1.6	0.329066	30.9632	4	52.301	50.903	0.44	45.956
CUUGGAUGAAGGGGUGUCU	0.0001	II	-1	-1	-5.97	0.515269	43.1622	5	49.561	66.4424	0.67	68.327
GCACCCUUUCUCCUCCUCC	0.0001	II	2	2	9.78	0.53107	50.8108	2	55.93	61.7307	0.61	64.327
CUUUGCAUUCUUGGAUGAA	0.0001	II	-2	-2	-2.73	0.412662	34.3863	4	61.021	58.6907	0.53	47.878
CGCACCCUUUCUCCUCCUC	0.0001	II	-1	-1	8.47	0.400643	36.7089	0	54.054	57.5907	0.46	51.1
UGCUUUGCAUUCUUGGAUG	0.0001	Ib	2	0	-0.02	0.775016	63.6767	6	81.896	84.2097	0.8	89.152
GUGCUUUGCAUUCUUGGAU	0.0001	II	0	3	3.78	0.53346	45.5543	4	74.052	69.3218	0.67	67.378
AUGUGCUUUGCAUUCUUGG	0.0001	Ib	4	2	-0.02	0.827316	68.3178	6	83.106	88.9558	0.86	92.226
UGGAUGUGCUUUGCAUUCU	0.0001	II	0	2	-0.95	0.796006	62.2657	7	72.459	85.6884	0.8	88.261
UUGGAUGUGCUUUGCAUUC	0.0001	Ib	2	0	13.12	0.854054	72.6055	7	74.842	93.2288	0.93	94.189
UUAUUGGAUGUGCUUUGCA	0.0001	II	3	0	0.98	0.828349	67.2456	8	76.708	86.3228	0.84	91.618
CUUUUAUUGGAUGUGCUUU	0.0001	II	-1	1	1.68	0.564794	51.1944	6	87.183	62.2658	0.59	59.956
UCUUUUAUUGGAUGUGCUU	0.0001	II	1	-1	-3.97	0.810884	59.7822	7	83.925	82.1213	0.76	83.627
CUCUUUUAUUGGAUGUGCU	0.0001	II	0	0	-6.23	0.695892	51.7391	4	81.127	72.4537	0.72	74.72
CAGCUCUUUUAUUGGAUGU	0.0001	III	-2	0	-0.65	0.491094	46.5544	4	79.292	60.5116	0.6	60.266
AUAAUCCAGCUCUUUUAUU	0.0001	II	2	2	-3.99	0.757911	58.8832	6	85.891	78.6921	0.72	77.123
CUGCGCACCCUUUCUCCUC	0.0001	II	0	1	8.42	0.623003	51.7908	1	52.023	67.9317	0.61	66.272
GCUGCGCACCCUUUCUCCU	0.0001	III	1	1	-0.97	0.281802	34.5666	0	49.002	46.9654	0.37	47.444
AAAAAAAAAAGAAUAGUUA	0.0001	II	1	1	-1.31	0.772641	62.175	9	86.738	70.8537	0.84	66.291
AAAAAAAAAAAGAAUAGUU	0.0001	II	2	1	-1.56	0.808667	66.7252	8	86.767	74.0241	0.81	69.904
AAAAAAAAAAAAGAAUAGU	0.0001	II	2	1	1.03	0.805898	65.7938	8	82.473	74.269	0.83	69.696
AAAAAAAAAAAAAGAAUAG	0.0001	Ia	3	0	2.41	0.828229	67.8741	9	84.755	72.8418	0.9	72.664
AAAAAAAAAAAAAAAGAAU	0.0001	II	1	1	-1.56	0.79514	63.9547	8	85.808	67.3151	0.81	58.093
GGGCUGCGCACCCUUUCUC	0.0001	II	1	2	7.43	0.37203	38.3159	0	42.516	52.7117	0.46	52.158
UCCCGCCCCACGGCCCCGA	0.0001	II	0	2	-6.1	0.4639	39.9708	2	22.161	45.4882	0.59	53.406
CUCCCGCCCCACGGCCCCG	0.0001	II	1	0	-2.05	0.436191	38.746	-1	17.961	41.0439	0.59	53.438
UCCCGACUCCCGCCCCACG	0.0001	II	2	2	0.05	0.560224	51.3248	1	33.536	58.2616	0.69	59.993
CCGGGCUGCGCACCCUUUC	0.0001	II	-2	1	5.45	0.388528	41.5725	0	34.307	53.3181	0.52	55.178
AAGUCCCGACUCCCGCCCC	0.0001	II	4	1	7.45	0.55768	55.9463	2	46.71	61.9554	0.78	67.612
CUUCAAGUCCCGACUCCCG	0.0001	II	2	1	-4.24	0.534199	52.1487	2	44.314	61.4855	0.64	69.388
CACUUCAAGUCCCGACUCC	0.0001	II	0	-1	3.1	0.564754	48.0976	3	53.344	67.9609	0.73	75.5
GCACUUCAAGUCCCGACUC	0.0001	II	1	1	7.45	0.355705	43.3552	0	45.876	54.7728	0.48	55.631
GGCACUUCAAGUCCCGACU	0.0001	III	-2	1	1.45	0.343878	41.4947	2	64.729	54.3221	0.5	55.574
UGGCACUUCAAGUCCCGAC	0.0001	II	2	3	12.4	0.749351	63.1258	5	67.042	75.838	0.77	81.017
UCCGGGCUGCGCACCCUUU	0.0001	II	-1	1	-8.91	0.528881	45.1634	2	36.643	61.2074	0.5	55.419
AUGGCACUUCAAGUCCCGA	0.0001	II	2	1	0.88	0.541526	46.5964	3	49.874	61.1826	0.59	64.884
AAUGGCACUUCAAGUCCCG	0.0001	Ib	5	0	-4.94	0.69602	61.0661	5	50.381	71.8242	0.76	84.055
CAAUGGCACUUCAAGUCCC	0.0001	II	2	0	0.46	0.678908	56.0204	3	50.669	70.6811	0.69	78.64
GUACCAAUGGCACUUCAAG	0.0001	II	2	2	2.38	0.472153	46.0516	2	57.59	59.8958	0.61	65.157
GGUACCAAUGGCACUUCAA	0.0001	III	-2	0	-8.69	0.334312	30.1684	2	56.578	49.8547	0.39	44.643
CUCCGGGCUGCGCACCCUU	0.0001	III	-2	0	-5.92	0.394733	37.1943	0	23.631	50.9671	0.47	52.036
GCAGGUACCAAUGGCACUU	0.0001	III	-1	0	1.35	0.435483	39.4906	2	45.17	56.8347	0.44	50.843
GAAAAGAAGCUGCAGGUAC	0.0001	II	1	1	12.5	0.531764	50.39	6	53.645	67.2447	0.63	71.214
CGAAAAGAAGCUGCAGGUA	0.0001	II	-3	-1	-2.38	0.248682	30.621	4	40	43.7589	0.34	43.916
CCCGAAAAGAAGCUGCAGG	0.0001	II	0	0	7.73	0.553136	44.0425	2	45.78	61.6831	0.71	71.968
UCCCCGAAAAGAAGCUGCA	0.0001	II	0	0	-6.34	0.649025	49.939	4	47.033	66.7967	0.79	80.554
CUUCCCCGAAAAGAAGCUG	0.0001	II	1	0	0.3	0.52305	46.4592	2	50.226	58.4396	0.62	67.204
CAUCCUUCCCCGAAAAGAA	0.0001	II	-2	2	-10.69	0.350922	39.2387	2	56.079	45.3097	0.52	52.952
GCCAUCCUUCCCCGAAAAG	0.0001	II	-1	-1	-2.3	0.295169	28.0033	0	44.124	41.1103	0.48	46.503
UGCGCCAUCCUUCCCCGAA	0.0001	II	-1	1	1.67	0.460643	44.2667	3	51.961	57.4689	0.61	61.611
CCGGCUUGCGCCAUCCUUC	0.0001	II	-1	1	0.44	0.432587	48.599	0	46.243	58.2317	0.54	59.571
CCCGGCUUGCGCCAUCCUU	0.0001	III	-3	1	-5.92	0.269161	30.8903	-1	34.797	42.4212	0.37	46.6
UCCCGGCUUGCGCCAUCCU	0.0001	II	1	1	-3.92	0.52955	46.6284	1	36.935	61.8831	0.58	58.394
UUCUCCCGGCUUGCGCCAU	0.0001	II	1	1	-0.95	0.436923	47.0376	3	52.276	59.2022	0.55	59.58
CUGUUCUCCCGGCUUGCGC	0.0001	II	2	1	10.13	0.620418	52.5192	2	61.186	68.0755	0.67	68.024
ACCCUGUUCUCCCGGCUUG	0.0001	II	1	3	-2.3	0.550857	46.9563	4	47.697	62.1393	0.71	69.676
CCCGCCUCCGGGCUGCGCA	0.0001	III	-2	1	-1.02	0.255703	28.9603	-1	30.449	36.875	0.4	49.082
UCCCGGUUAUCAUACCCUG	0.0001	II	2	2	-2.35	0.780553	60.0466	3	55.503	75.1531	0.76	82.61
CCCCGCCUCCGGGCUGCGC	0.0001	II	0	1	5.4	0.273886	29.1923	-2	18.287	39.4333	0.45	50.116
GAUCUCCCGGUUAUCAUAC	0.0001	II	2	2	10.16	0.451616	48.5649	4	67.632	56.622	0.55	63.775
ACGAUCUCCCGGUUAUCAU	0.0001	II	1	3	-1.64	0.44813	46.3057	5	70.595	56.8135	0.6	65.759
UCACGAUCUCCCGGUUAUC	0.0001	Ib	2	1	2.7	0.682619	56.5419	5	49.303	73.1883	0.8	84.22
UCAUCACGAUCUCCCGGUU	0.0001	II	1	0	-0.9	0.495601	45.1897	5	57.434	65.5979	0.66	69.038
ACUUCAUCACGAUCUCCCG	0.0001	Ia	4	2	0	0.724093	57.4145	5	68.337	76.5254	0.79	84.4
GUAUGUACUUCAUCACGAU	0.0001	II	0	0	-6.32	0.49082	42.3613	4	64.717	61.1778	0.61	56.605
GCUUAUAAUGUAUGUACUU	0.0001	II	-1	-1	-1.27	0.470042	42.1197	4	69.33	59.6518	0.51	48.595
GACAGCUUAUAAUGUAUGU	0.0001	III	-1	0	-1.67	0.404225	41.8794	4	77.031	58.097	0.59	52.847
CUCUGUGACAGCUUAUAAU	0.0001	III	-2	0	-5.99	0.567583	44.7022	4	76.586	69.7881	0.63	60.858
GCCCCUCUGUGACAGCUUA	0.0001	III	-4	2	-1.35	0.266959	20.7756	0	41.11	44.7318	0.47	44.551
AGCCCCUCUGUGACAGCUU	0.0001	II	0	3	-6.56	0.542034	44.7642	1	46.864	65.732	0.66	65.895
UAGCCCCUCUGUGACAGCU	0.0001	II	2	2	-0.95	0.748749	56.9195	2	59.239	82.6827	0.76	74.991
CUCGUAGCCCCUCUGUGAC	0.0001	II	1	0	10.8	0.483205	42.6894	2	52.842	65.4675	0.69	67.203
AUCCCACUCGUAGCCCCUC	0.0001	II	3	3	7.4	0.738948	54.5779	2	43.338	74.7937	0.77	73.742
CAUCCCACUCGUAGCCCCU	0.0001	III	0	-1	-5.54	0.499962	43.6155	2	47.126	60.7252	0.61	61.477
CCAGCAUCCCACUCGUAGC	0.0001	II	0	1	5.35	0.393122	47.1834	1	52.897	62.3353	0.58	62.287
UCUCCAGCAUCCCACUCGU	0.0001	II	2	1	-6.27	0.634706	49.8801	4	49.591	77.5679	0.72	71.927
CAUCUCCAGCAUCCCACUC	0.0001	II	1	1	13.12	0.596477	48.1861	2	58.551	70.999	0.64	68.049
CCGCAUCUCCAGCAUCCCA	0.0001	III	-3	1	1.65	0.342202	32.2744	-1	38.049	53.4566	0.47	49.626
UCCGCAUCUCCAGCAUCCC	0.0001	II	3	1	5.05	0.648362	60.0602	2	47.431	76.5429	0.78	75.284
GUCCGCAUCUCCAGCAUCC	0.0001	II	1	1	0.11	0.571617	48.6528	1	45.163	73.3504	0.7	69.903
CGUCCGCAUCUCCAGCAUC	0.0001	II	-1	0	5.45	0.310003	40.3001	-1	39.286	58.2395	0.47	53.399
GCGUCCGCAUCUCCAGCAU	0.0001	III	-2	0	-0.9	0.233005	21.7892	0	42.451	44.7385	0.35	43.316
CCGCGUCCGCAUCUCCAGC	0.0001	II	0	1	15.45	0.449659	39.4807	-2	38.868	65.608	0.56	56.133
CGCCGCGUCCGCAUCUCCA	0.0001	III	-2	1	-8.36	0.296195	31.4201	-1	32.737	50.8618	0.44	49.046
GGGCGCCGCGUCCGCAUCU	0.0001	III	-2	1	-3.92	0.244544	26.8312	-1	18.872	40.6593	0.35	46.497
GCCCCCAGGGGCGCCGCGU	0.0001	III	-1	2	-6.32	0.239078	23.228	-1	12.391	26.5861	0.29	47.098
AGCCCCCAGGGGCGCCGCG	0.0001	II	3	2	2.4	0.348638	37.2959	0	18.775	41.5656	0.52	52.002
GGGGCAGCCCCCAGGGGCG	0.0001	II	1	0	-7.29	0.259325	30.9053	-1	10.468	28.347	0.34	49.501
GUGGGGGCAGCCCCCAGGG	0.0001	II	2	0	-2.3	0.419985	42.2386	0	19.963	43.4371	0.42	51.497
CCAGGGGUGGGGGCAGCCC	0.0001	II	1	0	5.4	0.359044	41.5028	0	13.448	44.8811	0.4	51.242
GCCAGGGGUGGGGGCAGCC	0.0001	II	1	-1	7.4	0.293793	33.4384	0	12.219	40.3879	0.39	50.144
UGCCAGGGGUGGGGGCAGC	0.0001	II	2	1	10.1	0.416317	46.3677	3	21.662	55.1837	0.58	54.437
GAAGAUGCCAGGGGUGGGG	0.0001	II	3	0	2.7	0.458262	44.3753	4	34.763	52.2329	0.56	57.715
AGAAGAUGCCAGGGGUGGG	0.0001	Ia	4	2	2.3	0.608638	48.5927	4	39.837	63.6966	0.63	63.684
GGAAGGAGAAGAUGCCAGG	0.0001	II	1	-1	0	0.547566	44.651	3	42.016	62.0747	0.63	65.79
GGCUGGAAGGAGAAGAUGC	0.0001	II	0	1	7.11	0.498682	44.7079	2	45.168	60.0475	0.55	60.465
CUCUCAGGCUGGAAGGAGA	0.0001	III	-3	0	-8.34	0.37897	33.4469	1	43.874	56.0063	0.55	53.26
GCUCUCAGGCUGGAAGGAG	0.0001	II	1	2	0	0.327953	32.4226	2	30.901	53.8507	0.51	51.086
CCCCACCGGCGCACCCCGC	0.0001	II	0	1	3.16	0.333088	32.4159	-1	13.898	44.4394	0.48	51.06
UGGGUUGCUCUCAGGCUGG	0.0001	II	2	-1	-4.94	0.754848	61.819	5	47.213	76.3862	0.77	74.928
GCAUUGGGUUGCUCUCAGG	0.0001	II	1	0	-2.35	0.455748	41.7488	3	51.109	60.9151	0.42	51.71
GGCAUUGGGUUGCUCUCAG	0.0001	II	1	1	4.73	0.334213	36.8611	1	51.216	51.4634	0.41	48.645
CGGGCAUUGGGUUGCUCUC	0.0001	II	-1	0	8.42	0.42603	40.336	-1	48.878	58.6218	0.47	53.425
GGUGCACAGCGGGCAUUGG	0.0001	II	1	1	0	0.311097	29.3005	1	32.95	51.3397	0.48	48.696
CGGUGCACAGCGGGCAUUG	0.0001	II	-2	-2	-4.35	0.468389	36.9046	2	33.323	60.6661	0.53	54.399
GUCCCGGUGCACAGCGGGC	0.0001	II	2	1	4.76	0.446329	38.7597	0	26.089	59.4245	0.63	56.714
CAUGUCCCGGUGCACAGCG	0.0001	II	2	0	0.4	0.666959	50.858	2	41.862	71.9411	0.63	65.198
GCCAUGUCCCGGUGCACAG	0.0001	II	0	1	0	0.384197	34.6983	1	42.694	53.4711	0.53	53.249
CAGCCAUGUCCCGGUGCAC	0.0001	II	0	0	0.7	0.386473	36.5942	1	32.573	58.578	0.66	60.741
GGCAGCCAUGUCCCGGUGC	0.0001	II	0	0	7.45	0.309818	35.9683	1	35.301	48.4848	0.48	51.941
UGGCAGCCAUGUCCCGGUG	0.0001	II	2	1	8.12	0.558207	49.4129	3	43.899	66.2502	0.59	59.933
CUGGCAGCCAUGUCCCGGU	0.0001	III	-1	0	-5.97	0.437193	44.0248	2	39.969	55.6345	0.57	57.873
CCUGGCAGCCAUGUCCCGG	0.0001	II	2	0	5.65	0.605665	43.3451	1	36.994	61.8487	0.63	59.186
UCCUGGCAGCCAUGUCCCG	0.0001	II	3	0	-2.35	0.658452	51.1899	3	37.65	69.8304	0.71	66.075
GUCCUGGCAGCCAUGUCCC	0.0001	II	3	1	2.44	0.683621	50.5532	2	43.964	69.4645	0.72	66.912
ACGUCCUGGCAGCCAUGUC	0.0001	II	2	3	12.1	0.434388	47.7923	3	53.385	61.918	0.59	62.034
GACGUCCUGGCAGCCAUGU	0.0001	III	-1	1	-6.32	0.30128	35.1509	2	40.179	47.8242	0.42	49.245
AGACGUCCUGGCAGCCAUG	0.0001	II	2	1	-4.94	0.529455	48.6855	2	36.794	61.1597	0.6	62.996
GAGACGUCCUGGCAGCCAU	0.0001	III	-1	2	-1.57	0.408341	35.2164	2	46.645	56.7357	0.54	53.96
GGAGACGUCCUGGCAGCCA	0.0001	III	-1	1	-1.05	0.389352	31.4425	2	24.644	53.0669	0.5	50.837
GAGGAGACGUCCUGGCAGC	0.0001	II	1	0	5.4	0.433617	42.6725	1	33.001	62.0092	0.61	59.811
UGAGAGGAGACGUCCUGGC	0.0001	II	4	1	7.75	0.792866	65.1675	5	48.146	85.3563	0.74	73.547
CUGAGAGGAGACGUCCUGG	0.0001	II	1	-1	0.28	0.584071	49.578	2	43.633	68.888	0.56	61.906
GCCUGAGAGGAGACGUCCU	0.0001	III	-1	1	-4.26	0.415875	30.8881	0	34.03	58.5486	0.47	49.074
CUGCACCCCACCGGCGCAC	0.0001	II	0	0	3.4	0.321541	37.8134	1	24.35	47.3863	0.5	52.814
GGGGCCUGAGAGGAGACGU	0.0001	III	-1	1	-1.67	0.275621	32.3562	-1	33.35	41.3903	0.35	47.425
CGAGGGGCCUGAGAGGAGA	0.0001	III	-3	0	-5.75	0.305039	29.3962	1	19.013	45.3386	0.39	47.254
AACGAGGGGCCUGAGAGGA	0.0001	II	1	2	-0.38	0.459315	42.4106	4	31.358	61.3786	0.58	58.46
CAACGAGGGGCCUGAGAGG	0.0001	II	1	0	-6.7	0.461084	40.9863	2	25.377	58.3015	0.63	60.793
UGGCAACGAGGGGCCUGAG	0.0001	II	2	1	2.7	0.515368	43.595	2	33.777	61.5759	0.59	58.631
GUGGCAACGAGGGGCCUGA	0.0001	III	-2	0	-3.75	0.344043	31.5256	2	29.262	47.6203	0.52	51.495
CCCAGCGGUGGCAACGAGG	0.0001	II	-1	-1	-6.94	0.540975	40.2444	0	28.027	60.9316	0.47	53.094
AGGCCCAGCGGUGGCAACG	0.0001	II	2	2	3.02	0.61929	49.8656	1	36.758	65.3488	0.65	61.247
CAGGCCCAGCGGUGGCAAC	0.0001	II	-1	-1	5.4	0.325355	32.3323	-1	33.272	49.6162	0.54	52.564
GCAGGCCCAGCGGUGGCAA	0.0001	III	-1	0	-3.77	0.241706	17.0248	-1	18.403	31.9991	0.29	43.096
CGCAGGCCCAGCGGUGGCA	0.0001	III	-3	-1	-8.1	0.234634	23.2903	0	18.644	32.8713	0.36	46.055
GCGCAGGCCCAGCGGUGGC	0.0001	II	1	1	14.8	0.322975	29.8314	0	16.197	45.6087	0.52	51.222
AGCGCAGGCCCAGCGGUGG	0.0001	II	2	2	-2.35	0.413847	42.8155	2	25.828	57.7992	0.58	55.205
GCUGAGCGCAGGCCCAGCG	0.0001	II	2	1	5.1	0.463215	39.2651	1	28.604	57.7017	0.49	52.838
GGCUGAGCGCAGGCCCAGC	0.0001	II	0	1	9.7	0.415428	32.5259	0	24.541	54.1023	0.5	51.442
AGGGCUGAGCGCAGGCCCA	0.0001	II	0	1	-8.69	0.337649	38.6608	1	25.084	48.5345	0.54	53.641
CACAGGGCUGAGCGCAGGC	0.0001	II	1	-2	10.1	0.427925	44.6997	2	32.133	57.5425	0.54	56.008
GCACAGGGCUGAGCGCAGG	0.0001	II	1	2	2.7	0.301466	35.1628	1	19.468	51.9248	0.42	50.119
CAGGUGGCACAGGGCUGAG	0.0001	II	0	-2	0.3	0.394037	36.2909	2	30.364	55.1802	0.54	54.313
CCACAGGUGGCACAGGGCU	0.0001	III	-1	1	-3.22	0.408393	37.1287	1	23.172	60.8043	0.49	52.66
AGAUGGACCACAGGUGGCA	0.0001	II	1	1	-6.1	0.459243	45.2973	4	37.975	62.7677	0.55	59.402
GGUCAGAUGGACCACAGGU	0.0001	III	0	2	1.08	0.494562	38.055	1	41.649	62.1556	0.43	50.568
GAGGGUCAGAUGGACCACA	0.0001	III	-2	1	-3.75	0.475304	39.0783	0	33.948	61.9787	0.48	53.224
GGAGGGUCAGAUGGACCAC	0.0001	II	1	0	12.72	0.393137	35.9332	0	32.71	54.0482	0.44	50.289
GCCCGGCGGAGGGUCAGAU	0.0001	III	-1	2	-1.64	0.276664	18.9084	-1	19.994	39.0131	0.29	43.422
CAGCCCGGCGGAGGGUCAG	0.0001	II	0	0	-2	0.343754	32.6423	0	22.088	49.2778	0.46	50.544
CCAGCCCGGCGGAGGGUCA	0.0001	III	-3	-1	-8.34	0.255439	22.3619	0	17.046	39.0252	0.35	45.83
CCCCAGCCCGGCGGAGGGU	0.0001	III	-2	0	-5.62	0.24105	18.5506	-1	5.022	28.6035	0.29	45.065
AUCCCCAGCCCGGCGGAGG	0.0001	II	3	3	-2.35	0.646236	50.7556	2	35.194	64.1651	0.68	58.633
UCAUCCCCAGCCCGGCGGA	0.0001	II	1	-1	-6.05	0.467628	38.8157	3	34.958	51.6441	0.58	54.855
GUCAUCCCCAGCCCGGCGG	0.0001	II	2	1	0.05	0.565332	43.4924	2	44.285	55.7189	0.62	56.974
CUCUUCCGCUGCACCCCAC	0.0001	II	0	0	0.46	0.481006	41.3414	2	47.251	60.8242	0.55	56.979
AAGUCAUCCCCAGCCCGGC	0.0001	Ia	4	3	5.05	0.748461	57.9972	3	47.498	72.6195	0.76	70.071
AGAAGUCAUCCCCAGCCCG	0.0001	Ib	4	1	-2.3	0.616705	57.286	2	44.813	64.3878	0.65	67.827
GACGAGAGAAGUCAUCCCC	0.0001	II	2	0	15.52	0.669149	53.3501	2	52.378	70.2564	0.79	80.468
CCUCUUCCGCUGCACCCCA	0.0001	III	-2	1	-3.35	0.277229	33.9195	1	32.889	43.7679	0.37	48.153
GUAGCGACGAGAGAAGUCA	0.0001	III	-1	1	-3.75	0.451434	44.8126	4	43.563	60.2011	0.61	65.339
GACGGUAGCGACGAGAGAA	0.0001	III	-2	1	-3.8	0.361706	31.8625	1	37.295	52.8003	0.53	50.501
CGACGGUAGCGACGAGAGA	0.0001	III	-3	1	-3.35	0.280027	26.8855	1	23.257	47.7177	0.52	47.958
CCCUCUUCCGCUGCACCCC	0.0001	II	0	1	6.07	0.445897	46.7185	1	46.311	56.4723	0.56	56.977
ACGACGGUAGCGACGAGAG	0.0001	II	2	1	-4.94	0.548965	47.5611	3	42.801	68.4358	0.64	67.4
UCACGACGGUAGCGACGAG	0.0001	II	3	1	4.7	0.495528	40.8327	2	30.325	63.5886	0.7	67.925
AGUCACGACGGUAGCGACG	0.0001	II	3	2	3.13	0.68101	53.0693	3	44.383	75.5161	0.76	77.653
AAGUCACGACGGUAGCGAC	0.0001	Ib	3	1	7.4	0.5218	47.2596	2	55.256	70.8621	0.72	74.541
GAAGUCACGACGGUAGCGA	0.0001	II	1	1	-3.77	0.466914	40.6622	3	43.589	59.7007	0.61	61.93
CGAAGUCACGACGGUAGCG	0.0001	II	1	-1	-2.05	0.394729	43.4775	1	38.066	56.1561	0.54	59.335
GCGAAGUCACGACGGUAGC	0.0001	II	0	0	12.5	0.399109	37.8527	2	39.837	60.595	0.62	60.405
CCCCUCUUCCGCUGCACCC	0.0001	II	0	1	3.05	0.467884	44.8302	1	45.052	57.7174	0.6	58.128
CUGCGAAGUCACGACGGUA	0.0001	III	-3	0	-5.8	0.324986	34.7011	0	31.444	50.0472	0.52	51.667
CUCUGCGAAGUCACGACGG	0.0001	II	1	-1	-6.94	0.665018	50.3019	1	43.885	70.1655	0.71	74.374
CAUCUCUGCGAAGUCACGA	0.0001	II	0	2	-1.12	0.553307	45.7702	3	56.663	64.6934	0.59	64.676
ACAUCUCUGCGAAGUCACG	0.0001	Ib	3	1	-2.59	0.534168	52.7708	3	55.142	70.7437	0.65	74.198
GACAUCUCUGCGAAGUCAC	0.0001	II	1	1	2.46	0.597257	48.4709	3	60.567	74.1715	0.64	70.555
CUGGACAUCUCUGCGAAGU	0.0001	III	-2	0	-2.6	0.494765	44.7016	3	53.301	68.9234	0.54	60.288
GCUGACUGGACAUCUCUGC	0.0001	II	1	2	7.75	0.547882	46.8948	4	54.046	76.6757	0.66	68.795
AGCUGACUGGACAUCUCUG	0.0001	II	3	2	-0.31	0.63031	49.2868	3	56.871	77.155	0.62	68.624
AGGUGCAGCUGACUGGACA	0.0001	II	0	2	0.98	0.423715	43.0424	2	51.08	67.3716	0.57	59.613
CGUCAGGUGCAGCUGACUG	0.0001	II	1	1	7.73	0.520363	42.2009	1	44.564	69.1443	0.54	58.017
GCGUCAGGUGCAGCUGACU	0.0001	III	-2	0	-6.32	0.373729	29.8988	0	32.556	62.8085	0.49	49.051
GGGCGUCAGGUGCAGCUGA	0.0001	III	-3	2	-1.35	0.262671	25.0744	-1	24.505	43.9738	0.38	45.368
GGUCCCCUCUUCCGCUGCA	0.0001	III	-1	1	-3.7	0.224552	22.2979	0	34.383	34.4915	0.35	44.193
AAGGGCGUCAGGUGCAGCU	0.0001	II	2	1	-3.97	0.685477	53.1546	4	47.76	75.0141	0.72	69.927
GUGAAGGGCGUCAGGUGCA	0.0001	III	-1	0	-5.99	0.337729	37.0899	3	29.352	51.3165	0.49	52.698
GGUGAAGGGCGUCAGGUGC	0.0001	II	1	1	15.52	0.395913	37.4137	3	37.242	59.4353	0.57	56.272
CGCGGUGAAGGGCGUCAGG	0.0001	II	-1	-2	0.4	0.408146	33.4759	-1	26.283	54.5966	0.6	55.731
CUCGCGGUGAAGGGCGUCA	0.0001	III	-3	-1	-3.45	0.461684	36.4107	2	33.554	58.6065	0.6	57.474
CCCUCGCGGUGAAGGGCGU	0.0001	III	-2	-1	-8.56	0.245318	20.7559	-1	20.55	40.068	0.4	44.643
UCCCCUCGCGGUGAAGGGC	0.0001	II	3	2	10.42	0.65471	51.6371	1	40.187	69.5254	0.71	63.278
GUCCCCUCGCGGUGAAGGG	0.0001	II	2	2	0	0.431757	37.0336	0	38.694	54.6812	0.62	57.535
AAGCGUCCCCUCGCGGUGA	0.0001	II	0	3	-6.1	0.51609	42.887	2	36.084	62.7695	0.66	62.118
CUGGUCCCCUCUUCCGCUG	0.0001	II	0	0	-1.33	0.487139	44.8019	1	49.247	61.0561	0.54	57.626
AAAGCGUCCCCUCGCGGUG	0.0001	Ib	4	2	3.07	0.624855	55.3687	3	45.566	69.7726	0.76	73.674
GCAAAGCGUCCCCUCGCGG	0.0001	II	3	0	2.73	0.501549	38.3941	1	30.184	57.733	0.55	55.57
GUGGCAAAGCGUCCCCUCG	0.0001	II	1	1	5.42	0.56275	47.5355	1	45.618	62.8829	0.64	64.834
CGUGGCAAAGCGUCCCCUC	0.0001	II	0	-1	3.05	0.410366	44.1856	1	39.339	51.9666	0.55	58.657
CCGUGGCAAAGCGUCCCCU	0.0001	III	-1	-1	-5.99	0.410548	35.9462	1	34.1	51.1478	0.51	53.011
ACCGUGGCAAAGCGUCCCC	0.0001	II	3	0	12.1	0.597811	52.9275	4	40.937	62.2683	0.76	71.776
UCCACCACCGUGGCAAAGC	0.0001	II	2	1	7.4	0.798375	62.3806	3	52.304	82.8239	0.77	77.15
CUCCACCACCGUGGCAAAG	0.0001	II	-1	0	3.72	0.377152	34.3357	0	38.913	53.839	0.53	52.668
CCUCCACCACCGUGGCAAA	0.0001	III	-4	-1	-8.1	0.214576	14.6968	-1	31.282	29.8495	0.39	42.716
UCCUCCACCACCGUGGCAA	0.0001	II	0	1	-6.12	0.589292	45.3804	4	54.252	67.4711	0.71	67.074
UUCCUCCACCACCGUGGCA	0.0001	II	1	1	-1.4	0.556723	47.5916	3	49.017	67.5064	0.74	69.549
GUUCCUCCACCACCGUGGC	0.0001	II	3	1	7.45	0.432779	41.7762	0	46.57	61.4279	0.66	62.77
CCCUGGUCCCCUCUUCCGC	0.0001	II	1	1	10.8	0.573135	43.0126	1	46.041	61.1211	0.65	59.651
AGUUCCUCCACCACCGUGG	0.0001	Ib	3	3	-7.29	0.715819	60.5879	5	64.959	76.6621	0.74	74.596
AGAGUUCCUCCACCACCGU	0.0001	II	2	1	-3.92	0.601037	47.0711	3	44.619	68.7088	0.63	65.669
GAAGAGUUCCUCCACCACC	0.0001	II	2	2	10.15	0.73161	60.0512	2	50.837	76.2022	0.76	80.048
CCUGAAGAGUUCCUCCACC	0.0001	II	1	0	10.48	0.432739	47.6783	1	43.158	61.7856	0.64	68.253
CCCUGAAGAGUUCCUCCAC	0.0001	II	-1	-1	10.82	0.35501	37.7892	0	46.629	54.4383	0.55	55.911
CCAUCCCUGAAGAGUUCCU	0.0001	III	-1	-1	-6.26	0.327855	37.2124	2	53.344	49.1308	0.44	49.65
CCCAUCCCUGAAGAGUUCC	0.0001	II	-1	-1	7.7	0.492029	45.4663	1	51.564	56.6872	0.55	60.958
CACCCCAUCCCUGAAGAGU	0.0001	III	-2	1	-5.3	0.37948	39.153	0	48.326	52.0651	0.58	58.602
UCACCCCAUCCCUGAAGAG	0.0001	II	3	0	-4.7	0.607264	47.9227	2	47.008	64.0184	0.7	70.754
AGUUCACCCCAUCCCUGAA	0.0001	II	0	2	3.97	0.335023	33.1835	4	61.357	48.0126	0.49	49.796
CCCAGUUCACCCCAUCCCU	0.0001	III	-2	0	-8.27	0.455293	40.2318	1	44.66	52.3021	0.61	59.761
CCCCAGUUCACCCCAUCCC	0.0001	II	0	2	5.8	0.647399	48.5699	2	43.768	58.1439	0.75	68.704
UCCCCCAGUUCACCCCAUC	0.0001	II	1	1	7.45	0.576506	55.648	3	49.037	59.1696	0.72	69.993
CAAUCCUCCCCCAGUUCAC	0.0001	II	1	0	-1.89	0.395369	46.8382	3	56.983	48.9036	0.62	66.524
ACAAUCCUCCCCCAGUUCA	0.0001	II	0	2	-6.05	0.390158	47.2185	6	59.023	51.0449	0.54	61.439
CCACAAUCCUCCCCCAGUU	0.0001	II	-2	2	-5.57	0.351814	36.0969	2	40.905	48.625	0.51	52.798
GCCACAAUCCUCCCCCAGU	0.0001	III	-2	1	-3.92	0.319903	33.9457	1	42.804	44.3098	0.56	54.208
GGCCACAAUCCUCCCCCAG	0.0001	II	0	1	5.77	0.38877	32.9141	1	37.019	47.3673	0.62	56.339
AGGCCACAAUCCUCCCCCA	0.0001	II	0	2	-8.45	0.378693	36.9502	1	38.894	49.7994	0.65	59.605
AAGGCCACAAUCCUCCCCC	0.0001	II	5	1	9.78	0.832963	69.6887	3	59.314	79.0209	0.97	86.508
CCCCCCCUGGUCCCCUCUU	0.0001	III	-3	1	-5.92	0.244906	26.1638	-1	30.618	25.6229	0.36	46.748
ACUCAAAGAAGGCCACAAU	0.0001	II	0	2	1.13	0.358663	42.6786	6	55.572	54.3858	0.56	57.861
GAACUCAAAGAAGGCCACA	0.0001	II	-1	0	-1.45	0.436939	40.4231	4	44.949	57.6445	0.58	58.185
ACCGAACUCAAAGAAGGCC	0.0001	II	3	2	12.4	0.562591	53.7887	4	46.212	65.3964	0.7	77.827
CCACCGAACUCAAAGAAGG	0.0001	II	0	1	-6.94	0.431022	48.4406	2	42.074	59.4895	0.57	65.383
CCCACCGAACUCAAAGAAG	0.0001	II	-2	-1	-6.94	0.33823	37.7671	2	44.324	52.0872	0.55	54.075
UGACCCCACCGAACUCAAA	0.0001	II	-1	2	-6.34	0.464736	42.4191	4	50.477	60.9701	0.58	61.239
GUCCCCCCCUGGUCCCCUC	0.0001	II	1	2	7.4	0.475612	36.7273	0	39.592	44.9802	0.62	54.67
CAUGACCCCACCGAACUCA	0.0001	III	-2	0	-7.75	0.443295	41.6274	4	43.493	58.0677	0.6	61.728
CACAUGACCCCACCGAACU	0.0001	II	-2	0	-5.92	0.526898	48.334	3	52.424	67.2605	0.62	67.109
ACACAUGACCCCACCGAAC	0.0001	Ib	2	3	2.81	0.580637	53.6398	4	44.588	71.3139	0.67	72.521
CACACAUGACCCCACCGAA	0.0001	II	-3	0	-8.05	0.278691	31.1854	2	44.603	49.3465	0.49	48.767
CACACACAUGACCCCACCG	0.0001	II	1	-1	0.35	0.590686	49.1667	1	50.05	70.0086	0.64	67.549
CCACACACAUGACCCCACC	0.0001	II	0	0	10.5	0.570243	47.4583	2	41.911	70.9797	0.65	66.285
UCUCCACACACAUGACCCC	0.0001	II	4	1	5.05	0.631444	59.6995	4	51.469	75.6179	0.81	80.664
GCUCUCCACACACAUGACC	0.0001	II	1	2	7.45	0.378091	44.7421	2	50.189	65.8581	0.59	63.06
ACGCUCUCCACACACAUGA	0.0001	II	-1	4	-3.7	0.469096	50.7779	6	56.379	67.9185	0.62	69.209
UUGACGCUCUCCACACACA	0.0001	II	0	1	-11.04	0.778962	57.9572	5	58.137	88.8206	0.78	82.312
GUUGACGCUCUCCACACAC	0.0001	II	2	0	10.15	0.600527	48.9431	3	47.512	74.0063	0.66	71.139
CUGUUGACGCUCUCCACAC	0.0001	II	0	0	3.05	0.543807	53.7577	3	56.769	69.3027	0.65	72.876
CCCUGUUGACGCUCUCCAC	0.0001	II	-1	0	3.05	0.327714	38.8381	1	53.123	53.8534	0.6	59.538
UCCCUGUUGACGCUCUCCA	0.0001	II	1	3	-1.37	0.658612	56.4168	5	60.161	73.3945	0.77	77.111
AUCUCCCUGUUGACGCUCU	0.0001	II	1	2	-6.56	0.524649	51.3006	5	62.872	68.4703	0.65	71.403
ACAUCUCCCUGUUGACGCU	0.0001	II	2	1	-0.95	0.481199	43.9535	3	60.057	66.231	0.6	63.73
GUGACAUCUCCCUGUUGAC	0.0001	II	1	0	2.7	0.369634	41.2354	3	59.112	60.7215	0.57	59.415
GGGGUGACAUCUCCCUGUU	0.0001	III	-2	0	-0.9	0.321066	31.2103	0	45.077	52.8539	0.39	46.178
CCAGGGGUGACAUCUCCCU	0.0001	III	-1	0	-8.32	0.516625	42.8687	1	35.462	64.6851	0.5	55.382
ACCAGGGGUGACAUCUCCC	0.0001	II	4	1	7.09	0.803945	59.0568	2	46.718	82.319	0.72	70.347
CCACCAGGGGUGACAUCUC	0.0001	II	0	1	2.81	0.33351	40.9891	0	29.995	56.9437	0.51	55.47
UCCACCAGGGGUGACAUCU	0.0001	II	0	1	-0.95	0.609347	57.1558	4	57.824	75.3481	0.64	67.582
UGUCCACCAGGGGUGACAU	0.0001	II	2	1	-1.64	0.469438	42.8978	2	51.669	64.9651	0.55	58.4
AUGUUGUCCACCAGGGGUG	0.0001	Ia	3	2	-7.29	0.678793	61.6465	5	57.277	73.5144	0.74	78.054
CGAUGUUGUCCACCAGGGG	0.0001	II	1	0	-1.95	0.571633	44.7365	1	43.37	65.0811	0.65	66.173
GCGAUGUUGUCCACCAGGG	0.0001	II	1	2	-7.29	0.54382	44.3567	1	44.306	63.6302	0.59	62.028
GGCGAUGUUGUCCACCAGG	0.0001	II	0	0	2.75	0.580453	44.0466	0	39.207	62.5218	0.59	61.875
AGGGCGAUGUUGUCCACCA	0.0001	II	0	2	-3.75	0.610321	48.2177	1	47.09	65.9851	0.62	65.619
CAGGGCGAUGUUGUCCACC	0.0001	II	1	-1	10.75	0.707517	54.6925	0	43.853	72.8234	0.71	73.51
CCACAGGGCGAUGUUGUCC	0.0001	II	1	1	15.75	0.487637	48.8075	3	44.655	61.1555	0.55	61.606
UACGAAGUCCCCCCCUGGU	0.0001	II	2	1	-3.57	0.547756	54.6274	4	48.489	56.1567	0.65	65.119
CAUCCACAGGGCGAUGUUG	0.0001	II	0	1	-4.35	0.387943	40.8132	1	45.07	55.1455	0.56	58.644
AGUCAUCCACAGGGCGAUG	0.0001	Ib	2	1	5	0.561516	44.138	2	44.022	64.4486	0.62	64.5
CUCAGUCAUCCACAGGGCG	0.0001	II	1	-1	-1.95	0.572267	48.062	1	43.063	67.7813	0.65	67.216
UACUCAGUCAUCCACAGGG	0.0001	Ib	4	1	0.05	0.840285	71.195	7	69.112	91.0039	0.83	86.792
GUUCAGGUACUCAGUCAUC	0.0001	II	1	0	5.16	0.521651	47.5277	4	49.757	66.5332	0.64	69.581
GGUUCAGGUACUCAGUCAU	0.0001	III	-1	0	-0.9	0.260153	31.6003	4	59.205	46.5716	0.43	45.976
CGGUUCAGGUACUCAGUCA	0.0001	III	-4	0	-5.8	0.338184	36.0893	4	56.967	51.8493	0.53	52.816
CCGGUUCAGGUACUCAGUC	0.0001	II	0	0	10.13	0.493671	44.9827	0	44.599	63.9684	0.6	64.358
GCCGGUUCAGGUACUCAGU	0.0001	III	-2	1	-3.54	0.355111	34.7739	0	47.983	53.0583	0.47	50.084
AUGCCGGUUCAGGUACUCA	0.0001	II	1	2	0.88	0.688642	51.1186	5	54.27	69.9201	0.67	72.81
GUGCAGAUGCCGGUUCAGG	0.0001	II	2	2	2.68	0.595257	45.452	1	40.131	65.2536	0.68	68.398
GGUGUGCAGAUGCCGGUUC	0.0001	II	0	1	9.8	0.441628	40.6712	2	44.229	59.6207	0.58	59.404
GGAUCCAGGUGUGCAGAUG	0.0001	II	0	1	3.02	0.298029	36.1264	2	48.766	51.8469	0.46	50.365
GACUGCUACGAAGUCCCCC	0.0001	II	3	2	12.03	0.563587	52.907	1	52.916	59.8141	0.66	68.925
UGACUGCUACGAAGUCCCC	0.0001	II	4	0	4.81	0.623698	61.3035	3	49.438	69.4339	0.72	76.966
GGAUGACUGCUACGAAGUC	0.0001	II	1	0	9.8	0.270598	34.0986	1	38.179	48.408	0.47	48.482
AAAAGGAUGACUGCUACGA	0.0001	II	2	2	-3.08	0.740976	58.6407	7	63.198	76.7425	0.77	85.686
CCUAAAAAGGAUGACUGCU	0.0001	II	-1	0	2.05	0.403234	43.7781	4	55.311	56.9232	0.54	56.723
CUUUUUCCUAAAAAGGAUG	0.0001	II	0	-1	-2.29	0.690378	59.8685	4	81.632	63.6852	0.62	70.102
CCCCCCCUCUUUUUCCUAA	0.0001	III	-4	1	-0.4	0.268736	24.9038	1	58.39	30.946	0.43	44.387
UUUGCCCCCCCUCUUUUUC	0.0001	II	4	1	12.8	0.7826	65.7275	6	80.791	68.4626	0.78	85.383
GGGCACCUCGGUGUUGGCG	0.0001	II	2	2	8.05	0.339086	35.073	-1	38.222	50.1915	0.41	49.617
GGAGGGUUUGCCCCCCCUC	0.0001	II	1	1	5.1	0.536842	44.4926	0	32.428	48.1365	0.52	54.782
UGGGGGAGGGUUUGCCCCC	0.0001	II	3	0	10.42	0.643514	62.7609	2	35.205	58.8072	0.62	58.863
AGAAGGAGGUGGUGGGGGA	0.0001	II	1	1	-3.75	0.41468	36.8181	4	33.271	56.7272	0.52	53.662
CUGGGCACCUCGGUGUUGG	0.0001	II	1	0	-2.02	0.596769	46.9452	1	43.108	66.5974	0.6	61.584
GAGAAGGAGGUGGUGGGGG	0.0001	II	3	1	5.03	0.570318	44.3698	3	31.438	63.404	0.55	57.218
GGAGAAGGAGGUGGUGGGG	0.0001	II	2	-1	5.72	0.31556	31.0837	2	23.638	50.6164	0.44	48.771
GCGGGAGAAGGAGGUGGUG	0.0001	II	0	-1	0	0.319283	25.8167	0	14.559	50.7953	0.47	47.086
CGCUGCGGGAGAAGGAGGU	0.0001	III	-2	-1	-8.56	0.36152	29.2245	2	27.896	55.4214	0.49	49.273
GCGCUGCGGGAGAAGGAGG	0.0001	II	0	2	-0.29	0.446244	33.9497	0	22.898	56.5781	0.55	53.565
UGCGCUGCGGGAGAAGGAG	0.0001	II	2	1	0	0.632292	49.6457	3	36.193	70.7944	0.66	64.366
GUGGUGCGCUGCGGGAGAA	0.0001	III	-2	0	-6.1	0.261342	19.653	1	22.707	42.3529	0.37	43.548
UGUGGUGCGCUGCGGGAGA	0.0001	II	0	0	-1.35	0.516243	43.9578	4	33.675	64.9326	0.64	60.484
GUGUGUGGUGCGCUGCGGG	0.0001	II	3	0	2.38	0.596299	44.4044	2	39.152	67.7234	0.63	60.597
UGUGUGUGGUGCGCUGCGG	0.0001	Ib	4	2	-2.35	0.718017	58.5746	5	47.098	79.8842	0.71	69.871
ACUGUGUGUGGUGCGCUGC	0.0001	Ib	3	2	10.42	0.734715	57.229	5	53.571	82.5387	0.67	70.009
CACUGUGUGUGGUGCGCUG	0.0001	II	0	-1	-2	0.505874	40.9577	2	47.597	66.7513	0.59	60.449
CCCGCGCACUGUGUGUGGU	0.0001	III	-1	0	-0.62	0.248567	24.794	-1	35.817	44.6962	0.38	44.764
GCCCGCGCACUGUGUGUGG	0.0001	II	0	0	0	0.382688	28.9412	1	28.088	54.3647	0.59	53.001
AGCCCGCGCACUGUGUGUG	0.0001	II	3	3	3	0.501395	43.9347	2	44.484	67.5261	0.63	61.922
AGCAGCCCGCGCACUGUGU	0.0001	II	0	2	-8.91	0.452645	37.8998	2	40.576	64.1103	0.58	56.385
GGAGCAGCCCGCGCACUGU	0.0001	III	-1	1	-6.32	0.320012	28.921	1	25.436	51.9508	0.48	49.527
CAAGGAGCAGCCCGCGCAC	0.0001	II	1	-2	3.1	0.471142	39.5355	1	23.319	61.2311	0.68	61.707
GCCCAAGGAGCAGCCCGCG	0.0001	II	1	1	0.35	0.322692	32.3805	0	12.435	48.5405	0.51	51.643
GUGCCCAAGGAGCAGCCCG	0.0001	II	2	2	4.7	0.622398	47.7652	0	36.608	63.2152	0.65	61.051
CGGGUGCCCAAGGAGCAGC	0.0001	II	-1	0	7.7	0.363788	43.1326	0	32.019	51.4097	0.44	52.841
GCGGGUGCCCAAGGAGCAG	0.0001	II	0	0	2.3	0.263408	27.6551	-1	16.452	38.142	0.37	46.391
GGGGCCGCGGGUGCCCAAG	0.0001	II	-1	1	3.02	0.312982	28.2782	-1	22.549	41.7774	0.38	48.388
CGCUGGGGCCGCGGGUGCC	0.0001	II	0	-1	3.05	0.298789	32.0067	0	14.467	46.0801	0.43	50.345
GGACGCGCUGGGGCCGCGG	0.0001	II	2	1	0	0.42681	34.2804	0	12.759	51.2919	0.43	50.675
GCACGGACGCGCUGGGGCC	0.0001	II	2	1	5.05	0.326356	36.233	0	17.618	47.2611	0.46	51.442
GGCACGGACGCGCUGGGGC	0.0001	II	2	1	9.78	0.377802	35.3946	0	28.648	51.6948	0.42	50.63
GGAGGGCCUGGGCACCUCG	0.0001	II	1	0	2.4	0.472436	39.9395	0	23.948	54.7462	0.38	50.848
GCAGGCACGGACGCGCUGG	0.0001	II	1	1	-0.05	0.532021	39.1248	1	24.164	60.0113	0.52	53.822
AUGCAGGCACGGACGCGCU	0.0001	II	2	2	-3.86	0.701345	50.5362	3	35.088	74.877	0.72	67.664
AAAUGCAGGCACGGACGCG	0.0001	Ia	5	1	-0.05	0.686147	56.3846	4	40.435	70.577	0.75	77.918
UAAAUGCAGGCACGGACGC	0.0001	Ia	5	0	7.45	0.741572	66.8974	5	51.024	76.2401	0.78	83.566
GGGAGGGCCUGGGCACCUC	0.0001	II	0	1	7.4	0.438262	33.6617	0	20.781	51.3672	0.37	49.568
AGCUUGCUAAAUGCAGGCA	0.0001	II	0	1	1.57	0.486879	43.2088	4	62.013	62.8756	0.53	58.126
CAGCUUGCUAAAUGCAGGC	0.0001	II	1	-1	7.7	0.614773	55.8064	3	58.687	67.9061	0.67	77.363
AGCAGCUUGCUAAAUGCAG	0.0001	II	2	3	-2.59	0.560296	52.9303	3	56.635	70.5609	0.66	75.631
GGGAAAAAAAGCAGCUUGC	0.0001	II	0	-1	5.16	0.53081	45.7217	5	53.618	62.7081	0.66	67.599
AACGGGAAAAAAAGCAGCU	0.0001	II	2	0	-4.26	0.783388	58.2885	5	53.142	76.3199	0.82	87.512
UGGGGAGGGCCUGGGCACC	0.0001	II	2	0	8.07	0.521152	51.5194	2	22.86	60.8286	0.63	55.746
CCGAAACGGGAAAAAAAGC	0.0001	II	-1	0	7.81	0.551593	44.5963	2	42.293	59.169	0.62	60.969
CUUUCCGAAACGGGAAAAA	0.0001	III	-3	-2	-8.1	0.329555	33.1979	4	55.259	47.6537	0.53	47.529
CUGGGGAGGGCCUGGGCAC	0.0001	II	0	-1	0.7	0.390003	39.8411	0	21.052	49.2942	0.51	52.902
AACGCGCUUUCCGAAACGG	0.0001	II	4	1	-4.7	0.673083	53.363	1	45.236	73.0584	0.71	78.648
GCCAACGCGCUUUCCGAAA	0.0001	III	-4	1	1.97	0.277098	23.8328	2	43.501	44.324	0.42	43.995
AAGGGCCAACGCGCUUUCC	0.0001	II	3	1	5.05	0.657579	54.4133	3	48.587	72.444	0.74	75.724
GCUGGGGAGGGCCUGGGCA	0.0001	III	0	1	-1.37	0.242555	26.2484	0	19.301	32.6395	0.25	46.391
ACUCCGAAGGGCCAACGCG	0.0001	II	4	3	0.05	0.620925	53.3549	3	37.047	67.923	0.7	69.507
AAACUCCGAAGGGCCAACG	0.0001	Ib	4	2	0	0.759115	61.8801	5	55.262	77.5738	0.75	81.893
UUAAACUCCGAAGGGCCAA	0.0001	II	1	1	1.25	0.730832	56.6059	8	58.002	68.8812	0.67	78.364
AUUAAACUCCGAAGGGCCA	0.0001	II	2	1	-3.64	0.468427	48.7899	6	53.397	57.7427	0.61	68.69
UGAUUAAACUCCGAAGGGC	0.0001	Ia	4	1	2.7	0.74015	64.7568	7	59.627	77.9992	0.75	86.469
CUGAUUAAACUCCGAAGGG	0.0001	II	1	-2	-1.95	0.507327	53.8512	4	57.246	60.7659	0.65	75.507
CUUCUGAUUAAACUCCGAA	0.0001	II	-1	0	1.28	0.6281	46.5936	5	70.706	67.1555	0.63	61.045
CUCUUCUGAUUAAACUCCG	0.0001	II	1	0	-4.59	0.70964	59.1306	4	68.641	78.502	0.78	85.813
CGGCUGGGGAGGGCCUGGG	0.0001	II	0	1	-2	0.354666	36.9316	1	19.536	47.2251	0.38	50.488
AUCCUCUUCUGAUUAAACU	0.0001	II	2	4	-1.64	0.689174	62.3177	5	88.111	77.4862	0.72	84.364
GGAAUCCUCUUCUGAUUAA	0.0001	III	-3	0	-6.1	0.237846	26.3757	4	62.66	39.1365	0.36	43.807
ACCGGAAUCCUCUUCUGAU	0.0001	II	1	2	-3.99	0.507839	43.2684	3	56.841	67.9938	0.61	63.84
CGGGACCGGAAUCCUCUUC	0.0001	II	-2	0	15.82	0.517129	40.3901	1	48.191	65.5489	0.57	58.791
GGACCGGGACCGGAAUCCU	0.0001	III	0	1	-6.32	0.296902	30.9132	0	22.552	52.0464	0.39	47.411
GGGGACCGGGACCGGAAUC	0.0001	II	-1	0	12.45	0.298386	29.7736	-1	24.489	48.1878	0.37	47.114
GGGGGACCGGGACCGGAAU	0.0001	III	-3	1	-1.57	0.217243	17.3097	-2	18.346	30.4544	0.22	42.646
UGGGGGACCGGGACCGGAA	0.0001	II	-1	1	-6.34	0.437521	43.0531	2	28.265	55.2779	0.48	53.189
GCUGGGGGACCGGGACCGG	0.0001	II	2	-1	-2.35	0.287443	27.3305	0	3.432	46.5819	0.4	48.626
GGAGCUGGGGGACCGGGAC	0.0001	II	1	1	9.8	0.327174	32.9071	1	25.753	52.4989	0.37	49.224
AGGAGCUGGGGGACCGGGA	0.0001	II	0	3	-6.34	0.323824	39.5007	3	30.747	51.4097	0.38	50.78
GAGGAGCUGGGGGACCGGG	0.0001	II	2	1	2.7	0.347259	38.1852	1	19.102	50.3532	0.41	50.99
UGGAGGAGCUGGGGGACCG	0.0001	II	3	0	0	0.762131	56.9055	4	33.201	78.2734	0.67	60.733
AUGGAGGAGCUGGGGGACC	0.0001	II	3	1	10.1	0.72794	56.1203	4	27.65	77.2169	0.72	65.281
GACGAUGGAGGAGCUGGGG	0.0001	II	2	0	2.7	0.46596	39.871	2	32.557	59.835	0.57	56.99
GGACGAUGGAGGAGCUGGG	0.0001	II	2	2	-2.59	0.4293	37.1069	2	28.214	56.7495	0.58	56.393
GGGGACGAUGGAGGAGCUG	0.0001	II	0	-1	2.7	0.390887	30.4898	1	18.259	52.4986	0.49	49.88
AGGGGACGAUGGAGGAGCU	0.0001	II	1	0	-6.56	0.400522	34.7867	1	27.327	57.6927	0.59	55.864
AAGGGGACGAUGGAGGAGC	0.0001	II	3	2	7.4	0.807484	62.8395	4	38.989	81.5609	0.84	79.697
GCUGCGGCUGGGGAGGGCC	0.0001	II	2	0	7.4	0.506409	37.9406	0	20.052	55.5236	0.5	52.104
CGCCAAGGGGACGAUGGAG	0.0001	II	-1	1	0.65	0.319047	29.2763	0	22.874	47.7873	0.49	48.898
ACGCCAAGGGGACGAUGGA	0.0001	II	0	2	-1.35	0.342806	30.7635	1	26.132	49.1086	0.58	53.392
GACACGCCAAGGGGACGAU	0.0001	III	-1	-1	-3.97	0.30088	23.3715	1	33.794	45.5854	0.47	45.495
GGCUGCGGCUGGGGAGGGC	0.0001	II	1	0	7.4	0.269068	23.9634	1	15.38	39.4311	0.41	48.131
GGCAGAGAGACACGCCAAG	0.0001	II	-1	0	0.05	0.345187	30.0945	1	28.683	54.3406	0.52	49.864
UCCAGGGCAGAGAGACACG	0.0001	II	2	-1	-0.29	0.650184	57.5822	4	39.577	69.7041	0.66	68.095
CCUCCAGGGCAGAGAGACA	0.0001	III	-3	0	-6.04	0.2797	25.0081	0	25.214	46.8703	0.48	46.979
UUCAGACCUCCAGGGCAGA	0.0001	II	0	-1	-6.1	0.542679	45.0245	3	38.528	64.5975	0.64	64.236
GCUUCAGACCUCCAGGGCA	0.0001	III	-1	1	-3.7	0.307136	29.8416	1	37.377	50.3591	0.46	48.399
CGCUUCAGACCUCCAGGGC	0.0001	II	0	-1	8.47	0.417718	39.2293	2	47.027	60.23	0.58	57.459
CCGCUUCAGACCUCCAGGG	0.0001	II	0	1	-6.7	0.442239	43.2434	1	41.553	60.3315	0.56	58.038
ACCGCUUCAGACCUCCAGG	0.0001	II	3	2	4.68	0.630066	55.9418	2	58.096	69.483	0.71	71.455
CGGACCGCUUCAGACCUCC	0.0001	II	-1	-1	3.05	0.576258	45.9933	2	38.492	70.8009	0.67	65.429
CCGGACCGCUUCAGACCUC	0.0001	II	-1	-1	3.16	0.331319	34.0083	0	21.496	54.9602	0.55	53.785
CCACCGGACCGCUUCAGAC	0.0001	II	1	1	5.38	0.407794	40.7376	1	41.372	61.1218	0.58	58.588
UCCACCGGACCGCUUCAGA	0.0001	II	0	0	-1.37	0.377334	43.5308	4	50.332	61.3658	0.64	62.831
GUAUCCACCGGACCGCUUC	0.0001	II	1	1	9.8	0.668791	50.8784	3	57.321	75.3545	0.72	73.425
CCGUAUCCACCGGACCGCU	0.0001	III	-2	-1	-5.62	0.318882	32.7745	0	30.542	55.1528	0.52	51.907
UCCGUAUCCACCGGACCGC	0.0001	Ib	3	1	2.7	0.751543	58.8843	4	41.276	82.0585	0.87	79.06
AUCCGUAUCCACCGGACCG	0.0001	Ib	4	2	2.35	0.76452	61.205	2	52.452	81.5478	0.8	79.958
GAUCCGUAUCCACCGGACC	0.0001	II	2	2	7.45	0.500691	50.5739	1	49.978	69.1368	0.68	70.039
UGGAUCCGUAUCCACCGGA	0.0001	II	0	0	-3.7	0.488216	52.6482	4	51.299	65.2786	0.58	64.572
AUGGAUCCGUAUCCACCGG	0.0001	Ib	4	2	10.42	0.640899	56.6192	2	54.152	71.2463	0.71	76.191
GCAUGGAUCCGUAUCCACC	0.0001	II	2	1	10.16	0.703689	52.1754	1	56.309	75.112	0.66	71.779
GGCAUGGAUCCGUAUCCAC	0.0001	II	0	0	5.05	0.411537	38.2026	1	46.866	58.0026	0.52	54.478
AGGCAUGGAUCCGUAUCCA	0.0001	II	1	2	-3.42	0.349329	42.2345	3	44.01	55.3363	0.53	57.794
CAGGCAUGGAUCCGUAUCC	0.0001	II	0	0	5.45	0.496388	54.1062	2	52.116	64.9303	0.73	77.206
GCAGGCAUGGAUCCGUAUC	0.0001	II	0	1	15.12	0.451547	42.8786	1	50.833	62.0049	0.51	57.02
CGCAGGCAUGGAUCCGUAU	0.0001	III	-4	-1	-5.97	0.252285	28.4649	1	42.593	42.3622	0.32	43.755
AGCGCAGGCAUGGAUCCGU	0.0001	II	1	2	-3.97	0.48534	44.1565	3	34.831	64.8258	0.62	62.022
GGAGCGCAGGCAUGGAUCC	0.0001	II	1	0	5.05	0.407072	39.5546	1	32.255	57.6674	0.54	55.581
UGGAGCGCAGGCAUGGAUC	0.0001	II	2	0	4.79	0.770657	60.5418	4	53.715	80.5219	0.69	70.217
GCUGGAGCGCAGGCAUGGA	0.0001	III	-1	1	-1.45	0.241695	20.2914	1	19.932	38.4599	0.38	44.102
CGCUGGAGCGCAGGCAUGG	0.0001	II	-1	-1	-4.35	0.403268	37.9579	1	24.596	56.6135	0.56	55.476
ACGCUGGAGCGCAGGCAUG	0.0001	II	1	2	-4.94	0.517132	44.3215	2	27.802	66.4677	0.65	62.771
ACACGCUGGAGCGCAGGCA	0.0001	II	1	4	-6.1	0.544108	42.5537	3	31.242	68.9656	0.64	60.381
CACACACACGCUGGAGCGC	0.0001	II	1	-1	6.07	0.421866	38.5032	0	35.032	67.3182	0.65	61.768
GCACACACACGCUGGAGCG	0.0001	II	2	0	0.35	0.403621	39.3265	1	35.742	64.0495	0.59	58.662
UGCACACACACGCUGGAGC	0.0001	II	3	1	9.78	0.625162	58.0379	3	59.181	81.3731	0.8	77.853
CUUGCACACACACGCUGGA	0.0001	III	-1	-1	-5.7	0.277276	33.1576	1	39.938	54.9706	0.58	54.141
CACUUGCACACACACGCUG	0.0001	II	0	0	-1.95	0.585054	48.7989	2	50.779	77.6644	0.7	74.532
CGGUGACGGCUGCGGCUGG	0.0001	II	-1	-1	0.4	0.323672	28.6993	1	19.486	49.1446	0.5	50.035
CAAUUUACACUUGCACACA	0.0001	II	-2	-1	-2.73	0.541335	51.03	5	69.457	71.4559	0.63	66.821
GCAAUUUACACUUGCACAC	0.0001	II	1	1	8.07	0.478066	51.6653	4	73.074	67.2031	0.62	69.208
GGCAAUUUACACUUGCACA	0.0001	II	-2	1	1.23	0.41345	40.8404	2	73.329	59.7788	0.54	53.692
CUCGGCAAUUUACACUUGC	0.0001	II	0	-1	7.8	0.559001	54.3298	2	56	69.7398	0.71	79.635
CACGGUGACGGCUGCGGCU	0.0001	III	-1	-1	-8.32	0.482408	38.3466	1	31.111	59.0465	0.58	56.243
CUGUGAUUCUCCCUUCUUC	0.0001	II	0	1	5.43	0.59422	53.0684	4	71.796	68.2697	0.73	80.246
CCUGUGAUUCUCCCUUCUU	0.0001	III	-2	-1	-5.92	0.427971	41.191	3	55.923	58.3809	0.53	55.939
GCAGAAGUCCUGUGAUUCU	0.0001	III	-1	0	-1.27	0.294837	35.8722	4	45.399	51.652	0.47	49.098
CAUUUGCAGAAGUCCUGUG	0.0001	II	1	0	0.3	0.617699	50.9044	5	69.708	71.5019	0.6	69.354
AGCAUUUGCAGAAGUCCUG	0.0001	Ia	2	2	-2.59	0.770337	58.4058	6	64.582	82.2729	0.75	84.074
CAGCAUUUGCAGAAGUCCU	0.0001	II	-1	2	-3.56	0.67313	51.1979	3	59.445	74.8155	0.64	72.883
CAGUCCAGCAUUUGCAGAA	0.0001	III	-3	-1	-2.73	0.407762	38.0462	4	61.957	60.6031	0.62	58.325
UUUUUCAGUCCAGCAUUUG	0.0001	Ia	3	0	-2.35	0.823859	70.5929	9	80.674	87.3506	0.83	92.315
AUUUUUCAGUCCAGCAUUU	0.0001	II	1	1	-11.26	0.59582	54.1782	7	75.288	66.9313	0.68	71.951
AAUUUUUCAGUCCAGCAUU	0.0001	II	1	2	-3.92	0.808764	63.5591	7	85.037	81.6878	0.8	87.81
ACAAUUUUUCAGUCCAGCA	0.0001	II	1	2	-1.45	0.766627	59.4475	6	80.486	77.677	0.74	84.244
GAAUUACAAUUUUUCAGUC	0.0001	II	3	0	12.75	0.573071	53.125	4	85.753	66.6291	0.64	58.388
CAGAUGAAUUACAAUUUUU	0.0001	II	-3	-1	-8.61	0.625622	52.5169	5	80.498	66.016	0.55	52.004
CGGCAGAUGAAUUACAAUU	0.0001	III	-4	1	2.05	0.602096	46.4255	3	66.069	64.7242	0.56	56.642
CGGCGGCAGAUGAAUUACA	0.0001	III	-4	1	-8.34	0.339648	34.5624	1	35.089	49.9858	0.51	50.274
GGCGGCGGCAGAUGAAUUA	0.0001	III	-4	0	-3.75	0.258761	24.2881	2	35.864	35.396	0.4	43.972
GGCGGCGGCGGCAGAUGAA	0.0001	III	-3	0	-8.69	0.231268	12.7752	0	13.451	26.8645	0.34	42.615
GGCAGCGGCGGCGGCGGCA	0.0001	III	-2	0	-6.1	0.249478	18.92	1	6.44	32.7497	0.35	46.234
CCCGUUCCACGGUGACGGC	0.0001	II	0	-2	5.4	0.387945	32.3735	-1	32.432	50.4344	0.52	51.809
AAAGGCAGCGGCGGCGGCG	0.0001	Ib	5	1	-2.35	0.606854	55.7969	4	26.049	59.4351	0.67	62.022
GCAAAAAGGCAGCGGCGGC	0.0001	II	2	0	14.8	0.438421	36.4508	3	28.482	51.5365	0.6	57.879
GGCAAAAAGGCAGCGGCGG	0.0001	II	1	1	0.35	0.401867	36.6178	2	26.646	48.3051	0.53	54.247
GGGCAAAAAGGCAGCGGCG	0.0001	II	1	0	-2.24	0.332463	36.8996	1	24.584	42.0705	0.54	54.902
GGGGCAAAAAGGCAGCGGC	0.0001	II	1	0	9.8	0.460365	40.0782	1	36.266	52.4802	0.63	61.073
GCGGGGCAAAAAGGCAGCG	0.0001	II	1	-1	2.3	0.334999	35.6195	0	20.921	41.5797	0.49	51.876
GCCCGUUCCACGGUGACGG	0.0001	II	2	3	-0.02	0.49508	42.099	0	38.23	55.5612	0.53	55.977
CAGCGGGGCAAAAAGGCAG	0.0001	II	0	1	-2.29	0.587027	46.7391	2	34.215	58.1629	0.63	66.67
GCAGCGGGGCAAAAAGGCA	0.0001	III	-1	1	-4.04	0.279724	30.5959	1	21.672	38.4558	0.45	47.757
CCGCAGCGGGGCAAAAAGG	0.0001	II	-1	1	-4.24	0.378187	37.5167	0	22.008	49.3377	0.5	53.322
CACCGCAGCGGGGCAAAAA	0.0001	III	-4	1	-5.75	0.343034	27.9627	0	32.044	46.485	0.49	47.447
GCACCGCAGCGGGGCAAAA	0.0001	III	-3	1	-3.75	0.228162	13.3297	-1	15.6	32.8288	0.32	42.288
AGCCCGUUCCACGGUGACG	0.0001	II	2	3	-0.05	0.494738	48.8811	1	43.381	59.6295	0.58	61.327
AAGAGCACCGCAGCGGGGC	0.0001	Ib	4	2	5.05	0.712792	57.9431	3	37.424	78.6396	0.73	65.857
AUCUCAAGAGCACCGCAGC	0.0001	Ia	3	1	7.45	0.74363	58.2523	3	56.048	86.6787	0.85	84.086
GAGAUCUCAAGAGCACCGC	0.0001	II	2	1	7.4	0.687686	53.1089	4	55.957	77.4871	0.74	77.656
CAGCCCGUUCCACGGUGAC	0.0001	II	0	-1	5.45	0.41982	35.7469	0	36.94	58.3473	0.56	55.209
CAACCAGAGAUCUCAAGAG	0.0001	II	1	1	-4.35	0.511479	49.0558	4	54.026	68.1828	0.67	73.023
GCAGCCCGUUCCACGGUGA	0.0001	III	-2	0	-11.04	0.268977	23.5295	0	29.001	42.5218	0.34	44.008
AAUCCCAACCAGAGAUCUC	0.0001	Ib	4	2	7.11	0.716833	58.2604	4	61.396	78.5385	0.83	87.104
CGUAGGAAUCCCAACCAGA	0.0001	III	-3	-1	-13.04	0.416798	39.4192	3	40.325	60.3993	0.51	54.235
CGCAGCCCGUUCCACGGUG	0.0001	II	-1	0	-1.95	0.287052	32.9924	-1	28.466	45.9789	0.4	48.247
AAUGUCAAUCCGUAGGAAU	0.0001	II	1	1	-6.32	0.5063	53.5937	6	71.389	68.2542	0.61	70.768
GAGAAUGUCAAUCCGUAGG	0.0001	II	1	1	10.42	0.696656	55.2968	5	73.853	77.3915	0.71	80.57
ACUGAGAAUGUCAAUCCGU	0.0001	II	2	1	-6.21	0.729249	55.9807	4	50.131	78.5049	0.7	80.439
GCUUCACUGAGAAUGUCAA	0.0001	III	-1	1	-4.01	0.263648	26.3854	3	60.737	45.6824	0.43	44.476
GGCUUCACUGAGAAUGUCA	0.0001	III	-3	0	-4.04	0.442067	37.4006	4	59.862	57.2583	0.53	52.903
CCGGCUUCACUGAGAAUGU	0.0001	III	-3	-1	-8.56	0.368547	37.7579	2	45.475	54.7987	0.55	55.094
CUCCGGCUUCACUGAGAAU	0.0001	III	-3	-1	-6.02	0.343655	28.9694	1	43.815	51.2274	0.52	47.879
GUCCUCACACUCCGGCUUC	0.0001	II	0	0	7.45	0.386544	43.0799	3	46.458	58.4139	0.65	64.846
GGUCCUCACACUCCGGCUU	0.0001	III	-1	2	-0.9	0.302281	31.4676	1	49.039	53.7629	0.43	47.911
GGGUCCUCACACUCCGGCU	0.0001	III	-1	1	-4.02	0.341502	35.2574	1	51.35	52.9874	0.47	51.39
UGGGUCCUCACACUCCGGC	0.0001	II	4	1	9.78	0.786288	62.4414	4	54.147	82.5464	0.79	72.048
CCAGAUUGGGUCCUCACAC	0.0001	II	1	1	10.48	0.501686	49.9413	2	48.13	62.6988	0.61	67.316
UUUCCAGAUUGGGUCCUCA	0.0001	II	2	1	-1.42	0.712407	58.142	7	64.448	74.9998	0.7	79.684
GAGGGUUUCCAGAUUGGGU	0.0001	III	1	2	-1.93	0.429616	44.3634	2	58.479	53.1466	0.52	58.718
CGCCGCGCAGCCCGUUCCA	0.0001	III	-3	-1	-8.05	0.25973	22.1457	-1	17.979	40.3904	0.5	47.615
AGGAGGGUUUCCAGAUUGG	0.0001	II	2	0	-7.29	0.642195	50.4053	4	46.466	68.0524	0.69	74.586
UGGAGGAAAAAUCAGGAGG	0.0001	II	2	0	7.72	0.822748	67.9257	6	67.371	83.4305	0.79	88.25
GUGGAGGAAAAAUCAGGAG	0.0001	II	1	0	5	0.61383	45.3739	4	51.21	64.9284	0.62	65.348
GGUGGAGGAAAAAUCAGGA	0.0001	III	0	0	-1.71	0.421667	34.9856	3	45.345	53.382	0.51	50.1
GGGGCUAGGUGGAGGAAAA	0.0001	III	-4	0	-6.34	0.245151	20.6013	0	33.264	37.756	0.36	43.069
GGGGGCUAGGUGGAGGAAA	0.0001	III	-4	2	-3.75	0.249609	23.1092	0	24.398	39.5746	0.33	43.648
UGGGGGCUAGGUGGAGGAA	0.0001	II	-1	-1	-0.73	0.308873	31.9255	2	30.314	49.4537	0.43	48.875
CUGGGGGCUAGGUGGAGGA	0.0001	III	-2	-2	-5.75	0.378039	35.312	2	30.236	52.0309	0.5	52.312
UCUGGGGGCUAGGUGGAGG	0.0001	II	4	1	4.63	0.712419	55.9468	4	41.108	75.2979	0.67	62.867
GGUCUGGGGGCUAGGUGGA	0.0001	III	-1	1	-5.67	0.27289	22.9994	2	24.918	45.6605	0.38	45.223
UUGGGGUCUGGGGGCUAGG	0.0001	II	3	0	0	0.823638	62.6529	4	41.148	80.8613	0.74	68
GUUGGGGUCUGGGGGCUAG	0.0001	II	1	0	0	0.414892	34.7472	3	32.571	54.158	0.48	51.45
GAGUUGGGGUCUGGGGGCU	0.0001	III	0	0	-3.3	0.352949	31.4612	3	31.313	53.4061	0.5	50.928
GGAGUUGGGGUCUGGGGGC	0.0001	II	2	0	5.05	0.421485	40.2968	2	29.08	55.1172	0.56	55.123
UCGGGAGUUGGGGUCUGGG	0.0001	II	4	0	2.33	0.762755	55.1618	3	39.494	78.7591	0.71	66.715
AAUCGGGAGUUGGGGUCUG	0.0001	II	4	2	0	0.661412	49.7774	4	36.039	75.7053	0.7	73.077
GAAUCGGGAGUUGGGGUCU	0.0001	III	0	-1	-0.95	0.475707	39.6847	4	44.136	65.0547	0.58	59.076
CAAUGAAUCGGGAGUUGGG	0.0001	II	2	-1	-4.59	0.609561	48.5373	4	51.735	67.711	0.69	74.266
GCAAUGAAUCGGGAGUUGG	0.0001	II	1	0	0	0.597457	45.8981	5	49.84	68.5333	0.62	66.867
CAACUUGCAAUGAAUCGGG	0.0001	II	2	0	-4.59	0.758931	59.5943	5	58.106	82.4788	0.83	88.618
UGCUUGCGCCGCGCAGCCC	0.0001	II	3	1	5.05	0.688415	54.8328	3	38.996	73.9846	0.7	61.682
AGCUUCUUUACAACUUGCA	0.0001	II	0	2	-8.69	0.630822	52.9524	6	77.001	78.9951	0.75	79.097
GUAUAAGCUUCUUUACAAC	0.0001	II	2	0	13.1	0.657665	49.8093	5	77.322	74.8797	0.7	63.69
GUCUCCUUGUAUAAGCUUC	0.0001	II	0	2	10.13	0.701349	51.6892	4	79.692	77.5818	0.74	78.604
AGUCUCCUUGUAUAAGCUU	0.0001	II	1	2	-3.97	0.565404	49.1789	3	64.832	70.7032	0.58	64.407
GAAGUCUCCUUGUAUAAGC	0.0001	II	2	2	7.4	0.742436	58.6619	3	72.041	79.8288	0.78	86.077
CAUCGAUCUUCAGAAGUCU	0.0001	II	-1	1	-8.32	0.416684	45.8881	4	53.513	65.9009	0.59	62.262
CCAUCGAUCUUCAGAAGUC	0.0001	II	0	-1	0.46	0.476904	46.8104	3	51.267	65.1668	0.62	66.81
CACCAUCGAUCUUCAGAAG	0.0001	II	-1	0	1.37	0.351442	38.2565	2	59.023	59.7459	0.61	56.528
CCACACCAUCGAUCUUCAG	0.0001	II	0	0	0.7	0.371013	35.7566	2	48.18	62.7271	0.54	52.427
ACCACACCAUCGAUCUUCA	0.0001	II	0	1	-6.36	0.444354	40.211	4	58.867	68.7319	0.66	64.443
AACCACACCAUCGAUCUUC	0.0001	Ib	2	3	7.75	0.815009	65.0182	7	62.862	93.5681	0.88	91.08
AGGCAACCACACCAUCGAU	0.0001	II	0	2	1.08	0.339712	34.3051	2	43.271	59.7509	0.54	52.495
CAUAAGGCAACCACACCAU	0.0001	II	-1	-1	-10.56	0.542502	44.8101	5	52.422	66.5855	0.6	64.026
ACAUAAGGCAACCACACCA	0.0001	II	1	2	1.3	0.602872	53.7489	6	54.652	71.319	0.66	75.525
AACAAAUACAUAAGGCAAC	0.0001	Ia	2	2	7.51	0.720321	63.2125	7	69.897	81.4283	0.8	86.698
AAACAAAUACAUAAGGCAA	0.0001	II	1	2	1.68	0.487093	52.3031	6	70.941	62.0532	0.6	59.729
CAAACAAAUACAUAAGGCA	0.0001	II	-1	-1	-8.1	0.481252	51.837	5	66.536	62.7328	0.64	64.175
UCCUCGUGCUUGCGCCGCG	0.0001	II	3	1	2.4	0.648694	55.6599	3	42.576	76.5101	0.7	66.803
UAAAACCCAAACAAAUACA	0.0001	II	1	0	-3.69	0.829946	68.0262	8	81.184	84.1789	0.83	89.394
UUUGGUAAAACCCAAACAA	0.0001	II	1	0	-6.05	0.767887	63.6122	6	73.153	78.4651	0.76	85.729
UUUUUUGGUAAAACCCAAA	0.0001	II	0	0	-4.04	0.800706	66.5339	8	87.737	75.7927	0.72	82.784
CUUUUUUGGUAAAACCCAA	0.0001	II	-2	1	-6.04	0.439049	46.5935	4	72.857	52.2532	0.54	52.162
CCCUUUUUUGGUAAAACCC	0.0001	II	0	0	5.83	0.720053	58.308	2	75.592	67.1967	0.72	81.913
ACCCUUUUUUGGUAAAACC	0.0001	Ib	2	3	7.4	0.75932	63.7994	3	80.007	75.3336	0.78	87.788
UUUACCCUUUUUUGGUAAA	0.0001	II	0	-1	-0.73	0.515022	52.2796	5	89.961	58.1095	0.6	58.653
CCUCCUCGUGCUUGCGCCG	0.0001	II	1	-1	-1.33	0.428921	39.0021	-1	38.019	61.4957	0.55	55.799
AAGUUUACCCUUUUUUGGU	0.0001	II	3	2	1.38	0.764995	63.2033	5	93.606	74.1453	0.75	84.958
CUGUCAAGUUUACCCUUUU	0.0001	II	-3	-1	-3.57	0.566062	44.9577	4	67.044	62.2711	0.65	60.294
UUCUGUCAAGUUUACCCUU	0.0001	II	1	0	-0.95	0.810501	63.3495	5	77.397	81.2363	0.79	88.683
CUUCUGUCAAGUUUACCCU	0.0001	II	1	1	-0.62	0.740892	56.8687	5	79.557	73.2413	0.78	85.096
AUGAUCUUCUGUCAAGUUU	0.0001	II	0	3	1.45	0.654084	59.4298	7	88.358	76.2533	0.67	78.698
CAUGAUCUUCUGUCAAGUU	0.0001	II	-1	-1	-3.27	0.566364	45.0313	3	66.441	68.6677	0.57	57.133
GCAUGAUCUUCUGUCAAGU	0.0001	II	0	1	-0.97	0.490182	39.0111	3	60.6	66.5605	0.55	53.458
GGCAUGAUCUUCUGUCAAG	0.0001	II	-1	0	-2.35	0.433428	37.9596	3	57.84	60.2382	0.6	56.44
CGGCAUGAUCUUCUGUCAA	0.0001	III	-3	0	4.7	0.331847	31.1498	2	52.263	54.9145	0.5	47.421
CUAAGGACGGCAUGAUCUU	0.0001	II	-1	-1	-8.32	0.488605	44.356	4	45.975	61.0516	0.62	64.883
UUUUCUAAGGACGGCAUGA	0.0001	II	1	0	-3.8	0.736732	61.7327	8	71.957	72.2333	0.81	88.645
AUUUUCUAAGGACGGCAUG	0.0001	Ia	3	1	2.4	0.73552	60.6245	7	73.648	75.6584	0.84	89.323
GUAUUUUCUAAGGACGGCA	0.0001	II	0	1	-1.45	0.735815	52.6425	6	69.535	69.753	0.73	78.913
CUUACUGUAUUUUCUAAGG	0.0001	II	1	-1	1.02	0.653461	60.1843	4	90.698	71.7327	0.7	77.121
GAACUUACUGUAUUUUCUA	0.0001	II	0	1	-1.42	0.634762	49.4888	4	78.231	69.9098	0.66	58.768
AGAACUUACUGUAUUUUCU	0.0001	II	2	3	-1.21	0.740651	62.5313	6	96.103	83.6349	0.76	82.991
AAAAUUCCUGUGCAAAGAA	0.0001	II	1	1	-1.35	0.593886	52.3939	6	69.098	63.4353	0.62	65.212
CAAAAUUCCUGUGCAAAGA	0.0001	II	-2	1	-0.03	0.454192	48.1229	5	70.237	56.2499	0.59	60.407
ACAAAAUUCCUGUGCAAAG	0.0001	Ia	2	2	2.7	0.651785	56.4045	6	67.579	71.1387	0.75	80.423
AAACAAAAUUCCUGUGCAA	0.0001	II	1	1	-5.75	0.514589	44.4265	6	59.743	65.015	0.73	61.195
GCGGCCGCCUCCUCGUGCU	0.0001	III	-1	1	-8.67	0.366733	28.3678	-1	30.368	54.0009	0.56	51.754
AGUUAUAUUAAACAAAAUU	0.0001	II	0	1	3.43	0.707997	63.1448	7	95.643	69.1149	0.62	58.02
UGGAAAGUUAUAUUAAACA	0.0001	II	0	0	1.28	0.796054	66.2137	7	84.215	80.3109	0.77	83.08
UCCAUGGAAAGUUAUAUUA	0.0001	II	-2	0	-0.73	0.701826	58.3582	8	86.825	72.0613	0.69	75.554
GUCCAUGGAAAGUUAUAUU	0.0001	III	-1	1	3.36	0.539952	44.1442	4	74.833	61.7126	0.62	55.644
AGUAAAAAAAUAUUUCAAA	0.0001	II	0	1	1.28	0.611238	53.2278	7	89.064	60.275	0.66	50.823
AAGUAAAAAAAUAUUUCAA	0.0001	II	1	1	4.01	0.596066	56.3547	7	95.671	59.8336	0.69	53.596
GAAGUAAAAAAAUAUUUCA	0.0001	II	-1	0	-1.45	0.602133	53.6863	6	85.246	60.3681	0.68	53.638
UUGAAGUAAAAAAAUAUUU	0.0001	II	0	1	-1.56	0.8591	77.3886	9	97.125	86.5525	0.79	84.479
CUUGAAGUAAAAAAAUAUU	0.0001	II	-2	-1	-3.56	0.602338	52.6935	5	76.617	61.7942	0.63	51.201
ACUUGAAGUAAAAAAAUAU	0.0001	II	0	1	-4.26	0.735856	54.6685	7	79.238	71.9328	0.72	57.97
GCUGGCGGCCGCCUCCUCG	0.0001	II	2	1	2.38	0.526891	38.9965	1	29.909	58.895	0.59	54.463
CACUUGAAGUAAAAAAAUA	0.0001	II	-4	0	-6.04	0.57554	45.0301	4	70.18	61.3874	0.63	49.677
GCACUUGAAGUAAAAAAAU	0.0001	III	-2	1	-6.56	0.443337	40.9396	3	57.181	56.9405	0.54	48.008
AUGCACUUGAAGUAAAAAA	0.0001	II	-1	4	1.25	0.689455	54.8507	6	79.545	71.632	0.72	69.442
AAUGCACUUGAAGUAAAAA	0.0001	II	1	1	0.88	0.522072	46.1312	4	71.995	63.6073	0.62	53.918
GAAUGCACUUGAAGUAAAA	0.0001	II	-2	-1	-6.34	0.370229	34.3083	4	60.502	55.2919	0.56	47.526
CGCUGGCGGCCGCCUCCUC	0.0001	II	-1	0	5.45	0.319081	29.6077	-1	20.859	47.3072	0.48	50.362
UGCUUGAAUGCACUUGAAG	0.0001	Ib	2	0	2.38	0.764889	60.2727	5	72.467	85.9532	0.84	89.231
UUUGCUUGAAUGCACUUGA	0.0001	II	1	1	-1.35	0.815047	68.7492	7	82.725	91.0288	0.91	93.548
AUUUGCUUGAAUGCACUUG	0.0001	Ia	3	3	5.32	0.819402	67.1657	7	86.022	90.7292	0.85	91.702
AAAUGAAAUUUGCUUGAAU	0.0001	II	2	1	0.76	0.595579	54.5623	6	80.388	69.1168	0.68	60.658
GGAAAUGAAAUUUGCUUGA	0.0001	II	-2	-1	1.97	0.411325	41.2158	6	69.587	57.1913	0.58	50.838
UGUCUGGAAAUGAAAUUUG	0.0001	II	2	1	-2.59	0.805018	69.2644	8	73.908	83.5678	0.83	91.16
AACUGUCUGGAAAUGAAAU	0.0001	II	1	2	-1.93	0.708663	51.5513	4	76.592	76.0335	0.73	72.387
AAACUGUCUGGAAAUGAAA	0.0001	II	0	3	-6.34	0.685223	54.1763	6	66.908	74.1051	0.74	75.955
GUUACACGUUUAAAAAUGC	1e-05	II	2	0	4.81	0.646755	53.289	4	68.101	64.951	0.68	63.313
AAGUUACACGUUUAAAAAU	1e-05	II	0	2	-0.95	0.557003	54.0778	5	83.467	60.237	0.59	54.505
CAAGUUACACGUUUAAAAA	1e-05	II	-2	-1	-0.4	0.586235	46.6005	4	83.475	58.0202	0.61	51.177
CUACAAGUUACACGUUUAA	1e-05	II	-3	-1	-3	0.376822	37.718	6	60.138	55.5396	0.58	48.688
AGGUAUAUCCGCUACAAGU	1e-05	II	0	2	-3.62	0.724668	56.3868	5	72.129	80.0704	0.72	81.829
GAAAGGUAUAUCCGCUACA	1e-05	II	-1	0	-3.7	0.555013	47.6563	5	56.537	67.4933	0.69	71.718
CUUUAUAUAUUUAGGGUAA	1e-05	II	-3	-2	-2.62	0.485383	42.9727	6	82.349	57.7424	0.56	48.505
CCUUUAUAUAUUUAGGGUA	1e-05	II	-3	0	-2.73	0.489413	43.725	5	80.199	59.0187	0.55	50.376
UCCUUUAUAUAUUUAGGGU	1e-05	II	2	0	3.68	0.768272	60.741	6	98.053	76.653	0.74	81.384
GUGUUUUCCUUUAUAUAUU	1e-05	II	-1	2	-1.21	0.689476	52.398	4	93.139	67.0031	0.62	55.205
AAUCAGGUGUGUUUUCCUU	1e-05	II	3	3	4.08	0.719981	54.1904	5	75.876	76.3397	0.71	77.973
GAAGUUAAAAUCAGGUGUG	1e-05	II	2	-1	-4.94	0.689436	55.376	5	63.581	69.3675	0.74	77.82
GGAAGUUAAAAUCAGGUGU	1e-05	II	-1	1	3.75	0.574167	47.7438	5	74.479	63.6456	0.59	60.853
CUAGGAAGUUAAAAUCAGG	1e-05	II	1	-1	-2.29	0.770181	56.6449	3	55.88	74.3716	0.74	79.622
ACCUAGGAAGUUAAAAUCA	1e-05	II	-1	1	-0.62	0.680363	51.6149	6	63.023	70.2314	0.63	66.562
GACCUAGGAAGUUAAAAUC	1e-05	II	0	1	10.42	0.610448	49.9781	4	70.75	69.9909	0.7	69.712
CGACCUAGGAAGUUAAAAU	1e-05	III	-2	1	-1.34	0.441336	42.7783	3	69.698	56.9696	0.53	52.048
ACGACCUAGGAAGUUAAAA	1e-05	II	-1	3	0.88	0.435134	43.0856	4	65.913	56.1212	0.52	53.005
GACGACCUAGGAAGUUAAA	1e-05	III	-3	-1	-3.64	0.263712	23.3706	2	48.164	42.974	0.41	43.917
GGGACGACCUAGGAAGUUA	1e-05	III	-4	1	-1.45	0.312636	29.0565	3	43.533	48.5414	0.42	45.295
CGGGACGACCUAGGAAGUU	1e-05	III	-3	-1	-3.27	0.298981	29.2154	1	23.46	50.3725	0.44	46.119
GCGGGACGACCUAGGAAGU	1e-05	III	-2	-1	-5.89	0.260747	21.8124	-1	23.434	46.5249	0.46	44.87
GGCGGGACGACCUAGGAAG	1e-05	II	-1	1	-4.7	0.407303	35.9591	1	33.381	54.8238	0.6	57.248
GGUGAAGAGGCGGGACGAC	1e-05	II	1	0	7.75	0.265588	26.3944	2	16.252	43.9002	0.46	46.853
UGAAAGGUGAAGAGGCGGG	1e-05	Ib	4	0	2.41	0.728914	63.7824	7	49.076	72.5186	0.72	78.609
UGCUGAAAGGUGAAGAGGC	1e-05	Ib	3	1	4.81	0.807643	63.5499	5	51.865	84.7549	0.78	84.267
AAUGCUGAAAGGUGAAGAG	1e-05	Ib	4	0	0	0.602959	56.1325	6	68.243	70.5877	0.71	80.926
GCAAUGCUGAAAGGUGAAG	1e-05	II	0	0	2.3	0.41532	35.9454	4	48.143	58.1666	0.5	49.372
CGCAAUGCUGAAAGGUGAA	1e-05	III	-4	-2	-3.34	0.311188	27.3553	3	44.132	50.1516	0.42	44.494
CCGCAAUGCUGAAAGGUGA	1e-05	III	-4	2	-5.64	0.349585	32.008	3	38.612	55.9697	0.52	49.283
UCCUCCGCAAUGCUGAAAG	1e-05	II	2	0	4.73	0.756147	57.7449	5	69.722	79.5831	0.8	84.889
CUUCCUCCGCAAUGCUGAA	1e-05	III	-2	0	-3.45	0.318737	28.5958	2	50.286	50.7745	0.55	48.615
ACUUCCUCCGCAAUGCUGA	1e-05	II	1	3	-6.36	0.570126	48.6792	6	63.924	69.7515	0.67	71.79
CUACUUCCUCCGCAAUGCU	1e-05	II	0	0	-5.92	0.535756	45.3397	3	51.633	67.2158	0.64	67.974
UCAGUCUACUUCCUCCGCA	1e-05	II	2	2	-1.37	0.715562	59.7342	6	60.738	80.4392	0.8	83.033
GCUUUGUUAAUAUCAGUCU	1e-05	II	-1	1	-3.97	0.482412	49.8682	6	80.813	63.5097	0.66	64.234
AUUAAGCUUUGUUAAUAUC	1e-05	Ia	3	1	13.12	0.811143	65.5151	6	93.093	84.1852	0.84	83.443
UUUAUUAAGCUUUGUUAAU	1e-05	II	1	0	-0.95	0.788377	66.4529	8	100.404	80.4161	0.85	80.995
GGUACAUUAUUUAUUAAGC	1e-05	II	2	1	10.16	0.661309	53.4773	3	89.311	70.5458	0.69	62.844
UUUCAUGAGGUACAUUAUU	1e-05	II	1	2	1.13	0.825379	66.9216	7	76.377	87.6118	0.85	90.221
UUUAUUUCAUGAGGUACAU	1e-05	II	2	0	-3.97	0.794735	62.6231	8	86.46	81.7575	0.81	85.806
CAAAUUCCUUUCUGCUUUU	1e-05	II	-2	-2	-8.32	0.573463	47.0773	5	75.405	62.9817	0.65	57.692
AUUCAAAUUCCUUUCUGCU	1e-05	II	4	2	1.73	0.800016	62.8265	6	84.598	82.4482	0.86	89.582
UUAUUCAAAUUCCUUUCUG	1e-05	Ia	5	0	2.38	0.8523	76.5136	8	95.454	87.6652	0.9	94.136
AGGAAAUUUUUAUUCAAAU	1e-05	II	0	2	1.06	0.613554	55.1192	5	88.095	61.6038	0.63	54.628
CAGGAAAUUUUUAUUCAAA	1e-05	II	-3	-1	-0.29	0.520626	42.7462	3	73.968	55.2742	0.61	48.442
GAUGCAGGAAAUUUUUAUU	1e-05	III	0	0	3.68	0.473812	45.0135	4	86.584	58.1962	0.59	51.233
AGAUGCAGGAAAUUUUUAU	1e-05	II	1	2	0.66	0.593736	53.0199	7	85.549	62.7266	0.66	64.556
UGAGAUGCAGGAAAUUUUU	1e-05	II	0	0	-3.86	0.763856	61.7183	7	70.413	76.2365	0.7	82.105
CAUGAGAUGCAGGAAAUUU	1e-05	II	-2	0	-0.97	0.628538	47.0922	5	58.898	64.7836	0.59	60.267
UUUCUCCUCCUCCGCUGCG	1e-05	Ib	5	1	0.05	0.817192	64.7917	5	58.346	84.7068	0.76	77.536
GCAUGAGAUGCAGGAAAUU	1e-05	III	-2	-1	-6.32	0.35757	29.6894	3	35.755	52.5702	0.44	45.239
CCGUUGGCAUGAGAUGCAG	1e-05	II	-1	-1	-2	0.398434	35.3923	1	40.189	57.3991	0.52	52.191
UCCCCGUUGGCAUGAGAUG	1e-05	II	1	2	-2.35	0.619299	53.5839	2	49.554	65.4382	0.74	76.715
CUUUCUCCUCCUCCGCUGC	1e-05	II	1	-1	8.47	0.66564	50.3101	3	65.063	73.4924	0.62	66.109
UUUCCCCGUUGGCAUGAGA	1e-05	II	1	1	-1.35	0.680248	49.299	4	59.851	67.8694	0.74	76.961
UGUUUCCCCGUUGGCAUGA	1e-05	II	0	0	-0.73	0.593926	49.4307	7	61.221	60.169	0.63	69.679
GGUGUUUCCCCGUUGGCAU	1e-05	II	0	2	-3.99	0.376509	35.4511	2	58.92	47.8352	0.52	52.566
UGGUGUUUCCCCGUUGGCA	1e-05	II	1	2	-6.12	0.735904	54.527	3	60.817	69.4522	0.73	75.659
CCUUUCUCCUCCUCCGCUG	1e-05	II	0	1	-6.7	0.54982	45.4329	3	59.056	65.0062	0.54	59.524
CUUGAUUCUGGUGUUUCCC	1e-05	II	3	0	13.45	0.784603	62.6151	3	74.946	77.5926	0.76	86.75
AACACUUGAUUCUGGUGUU	1e-05	II	1	1	-6.32	0.515688	50.9925	4	74.811	72.6213	0.68	72.575
GAACACUUGAUUCUGGUGU	1e-05	II	1	3	6.48	0.658715	50.6603	6	73.552	78.6795	0.68	74.19
CCCUUUCUCCUCCUCCGCU	1e-05	III	-1	0	-3.59	0.36405	38.6943	1	52.586	51.5487	0.49	53.485
CGAACACUUGAUUCUGGUG	1e-05	II	0	-1	3.32	0.529088	43.0718	1	66.317	70.192	0.53	55.765
CCGAACACUUGAUUCUGGU	1e-05	III	-1	-1	-0.94	0.509734	39.7849	2	59.352	69.2524	0.54	54.5
CACCGAACACUUGAUUCUG	1e-05	II	0	0	1.02	0.556615	46.1549	1	51.452	73.7453	0.68	69.405
ACACCGAACACUUGAUUCU	1e-05	II	1	2	-3.3	0.687678	53.7862	5	64.559	83.6513	0.78	83.243
UACACCGAACACUUGAUUC	1e-05	II	3	0	9.68	0.858732	70.5334	7	87.983	99.9915	0.96	94.509
GUUACACCGAACACUUGAU	1e-05	II	0	1	-6.61	0.370837	37.1012	4	65.262	60.6921	0.58	52.275
GUCUUUAGUUACACCGAAC	1e-05	II	0	0	4.76	0.53295	50.4047	4	71.689	69.4475	0.68	71.522
GUGUCUUUAGUUACACCGA	1e-05	II	-1	1	-3.32	0.4339	45.9581	2	68.911	61.3395	0.57	60.443
GGUGUCUUUAGUUACACCG	1e-05	II	2	1	3.02	0.692725	57.4215	3	76.618	77.4015	0.63	77.089
CACCCUUUCUCCUCCUCCG	1e-05	II	1	2	-6.7	0.630365	53.734	1	62.506	67.5369	0.67	70.498
AGGGGUGUCUUUAGUUACA	1e-05	II	-1	1	-3.32	0.385383	45.9116	3	56.116	59.1326	0.55	60.864
GAUGAAGGGGUGUCUUUAG	1e-05	II	1	1	2.7	0.509989	42.5355	5	55.641	64.5778	0.64	63.875
UCUUGGAUGAAGGGGUGUC	1e-05	Ib	3	0	9.7	0.786205	59.6974	7	58.393	83.1561	0.79	83.399
UUCUUGGAUGAAGGGGUGU	1e-05	II	1	-1	-1.67	0.742617	58.2086	8	59.809	76.9954	0.7	79.951
UUGCAUUCUUGGAUGAAGG	1e-05	Ia	4	2	2.44	0.874099	74.7637	6	78.758	97.8017	0.92	94.204
GCUUUGCAUUCUUGGAUGA	1e-05	III	-2	-1	-3.08	0.308052	27.7178	4	60.923	51.8624	0.47	45.316
GCGCACCCUUUCUCCUCCU	1e-05	III	-1	1	-3.62	0.28879	31.827	0	38.648	44.9237	0.36	46.241
UUUAUUGGAUGUGCUUUGC	1e-05	Ia	4	0	10.42	0.842831	73.63	9	91.318	93.0895	0.9	94.307
GCUCUUUUAUUGGAUGUGC	1e-05	II	1	2	7.4	0.607725	48.4339	4	67.349	68.5583	0.69	70.993
CCAGCUCUUUUAUUGGAUG	1e-05	II	0	-1	0.33	0.619869	46.3458	1	64.914	66.5615	0.63	63.901
AUCCAGCUCUUUUAUUGGA	1e-05	II	1	3	1.97	0.633185	47.7819	3	68.06	70.7583	0.67	68.968
CCAAUGGCACUUCAAGUCC	1e-05	II	0	-1	10.82	0.627781	53.6746	5	55.017	69.9085	0.64	74.12
ACCAAUGGCACUUCAAGUC	1e-05	Ib	2	2	10.77	0.611784	58.7057	6	67.382	71.7299	0.66	79.05
AGGUACCAAUGGCACUUCA	1e-05	II	-1	1	1.35	0.457425	40.4788	4	58.052	61.7888	0.54	56.557
CAGGUACCAAUGGCACUUC	1e-05	II	-1	-1	5.4	0.52745	48.1684	3	49.583	65.2753	0.62	68.837
GCUGCAGGUACCAAUGGCA	1e-05	III	-1	0	-11.04	0.320731	32.8532	1	36.17	52.5375	0.51	50.85
AAGAAGCUGCAGGUACCAA	1e-05	II	1	2	3.58	0.571523	41.5182	5	51.123	66.8358	0.61	62.168
AAAGAAGCUGCAGGUACCA	1e-05	II	2	0	-3.4	0.600622	50.4021	6	40.02	70.2884	0.68	74.822
CCGAAAAGAAGCUGCAGGU	1e-05	II	-2	-2	-5.62	0.316322	37.2778	4	45.213	51.6166	0.51	52.205
CCCCGAAAAGAAGCUGCAG	1e-05	II	-1	0	0.3	0.386465	33.2115	0	33.295	50.5405	0.6	54.627
UCCUUCCCCGAAAAGAAGC	1e-05	II	2	1	7.11	0.832677	63.2731	4	64.248	78.1994	0.79	85.774
AUCCUUCCCCGAAAAGAAG	1e-05	Ib	2	3	-2.59	0.652927	54.182	3	58.925	64.5852	0.68	77.926
CCAUCCUUCCCCGAAAAGA	1e-05	III	-3	1	-10.45	0.40409	37.0122	2	50.47	49.5178	0.5	51.782
GCUUGCGCCAUCCUUCCCC	1e-05	II	3	1	9.78	0.632468	48.7882	2	50.151	65.9509	0.67	65.399
CUCCCGGCUUGCGCCAUCC	1e-05	II	0	0	3.05	0.657269	48.7358	1	39.458	67.5036	0.67	62.951
CCUGUUCUCCCGGCUUGCG	1e-05	II	1	0	-4.35	0.341051	41.1966	1	43.412	50.7058	0.49	54.641
CCCUGUUCUCCCGGCUUGC	1e-05	II	-1	-1	0.7	0.377483	40.2626	2	41.611	51.1558	0.62	60.153
CGGUUAUCAUACCCUGUUC	1e-05	II	-2	0	7.75	0.441612	45.0495	3	69.599	55.5506	0.55	59.714
CUCCCGGUUAUCAUACCCU	1e-05	III	0	0	-8.58	0.693306	51.517	2	53.174	65.1235	0.69	75.26
AUCUCCCGGUUAUCAUACC	1e-05	II	3	2	7.4	0.684854	58.1912	3	68.167	75.3634	0.75	83.63
CACGAUCUCCCGGUUAUCA	1e-05	III	-2	0	-3.07	0.467945	39.5699	3	54.69	56.7123	0.6	59.885
CAUCACGAUCUCCCGGUUA	1e-05	III	-3	0	-3	0.356531	37.5145	5	48.762	51.0984	0.56	55.433
GUGACAGCUUAUAAUGUAU	1e-05	III	-2	0	-1.24	0.519787	40.0248	4	72.21	66.236	0.57	50.861
CUGUGACAGCUUAUAAUGU	1e-05	III	-1	0	-3.21	0.519572	44.5081	3	63.61	67.0218	0.6	58.467
CCUCUGUGACAGCUUAUAA	1e-05	III	-3	1	1.28	0.389655	32.8113	4	64.689	58.1851	0.54	48.858
CCCUCUGUGACAGCUUAUA	1e-05	III	-5	0	-8.1	0.331513	31.5001	3	54.696	56.5087	0.51	48.304
CCCCUCUGUGACAGCUUAU	1e-05	III	-4	0	-8.61	0.324053	30.7895	3	48.717	50.9716	0.54	50.025
GUAGCCCCUCUGUGACAGC	1e-05	II	2	-1	7.4	0.528521	43.0399	1	41.636	64.6016	0.67	65.205
CCACUCGUAGCCCCUCUGU	1e-05	III	-2	0	-8.27	0.403759	36.8166	3	43.554	59.9976	0.52	53.873
CCCACUCGUAGCCCCUCUG	1e-05	II	-1	-1	-1.95	0.520951	39.4562	1	47.003	61.5158	0.61	58.975
AGCAUCCCACUCGUAGCCC	1e-05	II	4	1	7.38	0.608001	53.1954	3	50.292	71.8917	0.7	69.472
GCAUCUCCAGCAUCCCACU	1e-05	III	-1	0	-6.32	0.417537	37.6035	1	50.674	61.0734	0.49	52.859
CGCAUCUCCAGCAUCCCAC	1e-05	II	0	1	2.79	0.518852	48.91	2	59.425	64.7122	0.62	65.343
UGGGGGCAGCCCCCAGGGG	1e-05	II	3	1	-2.3	0.549964	47.5053	1	19.604	52.445	0.54	52.808
GGUGGGGGCAGCCCCCAGG	1e-05	II	1	1	0.05	0.478445	39.094	1	23.699	48.3802	0.44	51.414
GGGGUGGGGGCAGCCCCCA	1e-05	III	-2	1	-6.1	0.315694	27.344	0	5.99	35.6012	0.36	48.945
AGGGGUGGGGGCAGCCCCC	1e-05	II	3	1	2.46	0.640049	51.1416	1	18.103	57.8748	0.63	54.21
CAGGGGUGGGGGCAGCCCC	1e-05	II	1	1	7.8	0.528114	49.5588	0	23.714	54.7076	0.55	53.499
AGAUGCCAGGGGUGGGGGC	1e-05	II	4	1	7.4	0.502113	43.428	2	35.036	56.6207	0.6	56.072
AAGAUGCCAGGGGUGGGGG	1e-05	Ib	5	1	2.33	0.622251	53.2878	4	45.983	62.8032	0.6	60.086
GGAGAAGAUGCCAGGGGUG	1e-05	II	1	-1	-4.59	0.412355	34.9083	2	23.294	53.3639	0.52	52.851
AGGAGAAGAUGCCAGGGGU	1e-05	II	1	1	-3.92	0.502242	41.9265	3	41.744	63.139	0.63	62.447
GCUGGAAGGAGAAGAUGCC	1e-05	II	2	0	4.81	0.47115	41.1425	2	33.575	61.6314	0.68	67.013
CAGGCUGGAAGGAGAAGAU	1e-05	III	-2	-2	-8.56	0.32178	35.6279	3	43.526	50.101	0.56	54.489
CUCAGGCUGGAAGGAGAAG	1e-05	II	-1	-1	0.3	0.398537	35.5606	1	35.05	54.1241	0.56	54.842
UGCUCUCAGGCUGGAAGGA	1e-05	II	0	0	-3.08	0.426382	39.5459	3	45.995	60.5813	0.56	57.251
GGGUUGCUCUCAGGCUGGA	1e-05	III	-2	0	-6.1	0.252481	19.9553	1	30.091	40.6643	0.36	43.377
CAUUGGGUUGCUCUCAGGC	1e-05	II	3	-1	10.8	0.749276	54.7602	3	61.049	75.8984	0.66	73.043
CAGCGGGCAUUGGGUUGCU	1e-05	III	-1	-1	-5.97	0.345558	33.7242	0	26.782	52.5626	0.43	48.652
UGCACAGCGGGCAUUGGGU	1e-05	II	2	1	-6.58	0.69566	49.5294	4	49.995	74.2802	0.68	66.849
GUGCACAGCGGGCAUUGGG	1e-05	II	2	2	5.1	0.572443	43.5874	2	39.251	65.6004	0.64	62.73
CCCGGUGCACAGCGGGCAU	1e-05	III	-3	-2	-1.27	0.297695	20.9095	-1	22.415	45.1888	0.49	46.611
UCCCGGUGCACAGCGGGCA	1e-05	II	0	3	-6.1	0.605739	47.9133	3	29.948	69.3314	0.7	61.039
GCAGCCAUGUCCCGGUGCA	1e-05	III	-1	0	-6.05	0.253124	25.1146	1	29.505	44.5454	0.44	46.516
AGGAGACGUCCUGGCAGCC	1e-05	II	3	0	8.07	0.496353	46.273	1	32.293	66.8845	0.64	61.12
AGAGGAGACGUCCUGGCAG	1e-05	II	4	2	2.38	0.437431	50.084	2	38.369	60.4575	0.55	60.373
GAGAGGAGACGUCCUGGCA	1e-05	III	-1	0	1.67	0.306576	34.915	1	42.277	52.4272	0.46	50.613
CCUGAGAGGAGACGUCCUG	1e-05	II	0	-1	3.1	0.376378	40.4085	2	32.432	58.0002	0.5	54.843
GGCCUGAGAGGAGACGUCC	1e-05	II	0	1	7.4	0.537744	42.8041	1	33.591	64.3143	0.62	60.138
GGGCCUGAGAGGAGACGUC	1e-05	II	0	1	4.81	0.356118	34.9572	0	29.487	53.5801	0.51	52.572
GAGGGGCCUGAGAGGAGAC	1e-05	II	1	-1	7.11	0.422628	34.9458	-1	27.054	53.1217	0.53	53.23
GCAACGAGGGGCCUGAGAG	1e-05	II	2	1	2.38	0.405367	37.3679	2	39.138	55.5203	0.48	52.483
GGCAACGAGGGGCCUGAGA	1e-05	III	-3	1	1.35	0.296614	23.0532	1	31.715	44.2158	0.39	44.972
CGGUGGCAACGAGGGGCCU	1e-05	III	-2	-2	-5.97	0.277265	25.0813	-1	17.764	43.0286	0.36	45.53
AGCGGUGGCAACGAGGGGC	1e-05	II	3	2	7.35	0.612168	52.5735	3	34.185	66.8259	0.59	58.699
CCAGCGGUGGCAACGAGGG	1e-05	II	1	0	-6.94	0.408914	43.0275	1	24.64	55.1708	0.41	52.19
GCCCAGCGGUGGCAACGAG	1e-05	II	0	2	5.1	0.280092	20.4396	-1	16.789	42.5762	0.39	44.235
CUGAGCGCAGGCCCAGCGG	1e-05	II	1	-1	-1.95	0.637994	44.8361	1	32.062	64.7666	0.66	59.059
ACAGGGCUGAGCGCAGGCC	1e-05	II	4	2	5.05	0.572806	51.7712	2	29.049	68.7004	0.61	58.279
GGCACAGGGCUGAGCGCAG	1e-05	II	0	0	-2.59	0.25283	26.4826	0	20.28	44.1038	0.5	48.98
GGUGGCACAGGGCUGAGCG	1e-05	II	3	0	4.73	0.442137	41.5593	1	39.592	58.7286	0.54	55.337
CACAGGUGGCACAGGGCUG	1e-05	II	0	0	-4.64	0.531738	43.0609	2	34.401	64.6226	0.62	60.651
ACCACAGGUGGCACAGGGC	1e-05	II	3	1	2.46	0.655801	48.1438	2	37.32	74.0852	0.67	62.686
GACCACAGGUGGCACAGGG	1e-05	II	2	2	5.1	0.449964	40.369	1	35.715	62.9745	0.55	56.234
GAUGGACCACAGGUGGCAC	1e-05	II	3	0	12.03	0.419199	35.7883	0	41.305	58.5656	0.54	54.273
UCAGAUGGACCACAGGUGG	1e-05	Ib	3	0	2.75	0.727713	62.5007	5	48.287	80.5692	0.7	74.737
GUCAGAUGGACCACAGGUG	1e-05	II	1	2	-7.29	0.461926	45.8187	3	44.98	64.4671	0.57	62.438
GGGUCAGAUGGACCACAGG	1e-05	II	0	0	2.4	0.470229	36.2893	0	38.87	60.9975	0.51	53.153
AGGGUCAGAUGGACCACAG	1e-05	II	2	1	-2.59	0.610016	49.5926	2	48.613	71.1669	0.58	63.79
CGGAGGGUCAGAUGGACCA	1e-05	III	-3	-1	-5.75	0.357281	36.7013	1	37.595	53.4164	0.37	48.557
GCGGAGGGUCAGAUGGACC	1e-05	II	1	0	12.14	0.418535	42.7993	0	32.719	56.944	0.47	53.999
UCUUCCGCUGCACCCCACC	1e-05	II	3	0	7.45	0.827274	64.3037	5	54.717	87.8594	0.78	72.338
AGUCAUCCCCAGCCCGGCG	1e-05	Ib	4	3	7.4	0.648424	50.9962	2	43.148	63.2058	0.64	60.114
GAGAAGUCAUCCCCAGCCC	1e-05	II	2	1	7.8	0.667697	50.6804	2	47.577	66.8351	0.72	70.713
CGAGAGAAGUCAUCCCCAG	1e-05	II	0	0	-1.65	0.340207	42.4491	1	37.212	49.831	0.53	57.962
CGACGAGAGAAGUCAUCCC	1e-05	II	1	1	7.7	0.529503	48.9066	1	45.066	64.6975	0.67	72.011
GGUAGCGACGAGAGAAGUC	1e-05	II	1	0	7.11	0.454844	39.0086	1	40.368	61.8034	0.57	57.884
CGGUAGCGACGAGAGAAGU	1e-05	III	-3	-1	-3.27	0.291999	30.8186	1	34.282	52.0327	0.41	45.803
ACGGUAGCGACGAGAGAAG	1e-05	II	1	1	-4.94	0.435068	43.9384	4	35.205	60.6596	0.69	70.233
CACGACGGUAGCGACGAGA	1e-05	III	-3	-1	-5.4	0.409524	36.877	3	33.961	58.2954	0.59	57.74
GUCACGACGGUAGCGACGA	1e-05	III	-1	1	-3.75	0.435593	37.8692	1	35.194	58.0139	0.57	57.209
UCUGCGAAGUCACGACGGU	1e-05	II	2	0	-3.92	0.57706	46.9493	3	38.318	70.4012	0.72	73.409
UCUCUGCGAAGUCACGACG	1e-05	II	3	1	5.42	0.778349	63.3592	4	60.525	84.649	0.78	83.627
AUCUCUGCGAAGUCACGAC	1e-05	Ib	3	2	9.7	0.78826	58.361	5	70.058	84.0875	0.81	85.639
UGGACAUCUCUGCGAAGUC	1e-05	Ib	2	0	9.8	0.616829	58.8882	5	57.316	76.6567	0.73	80.621
ACUGGACAUCUCUGCGAAG	1e-05	II	2	0	-2.35	0.388773	42.2432	3	42.762	62.453	0.6	62.448
GACUGGACAUCUCUGCGAA	1e-05	III	-1	0	1.65	0.315692	28.0828	3	53.049	56.4049	0.53	47.942
UGACUGGACAUCUCUGCGA	1e-05	II	1	2	-6.1	0.727091	58.5144	7	56.604	82.4386	0.74	79.221
CUGACUGGACAUCUCUGCG	1e-05	II	2	-1	8.05	0.659405	54.5471	2	65.743	80.8413	0.71	76.693
GCAGCUGACUGGACAUCUC	1e-05	II	1	1	4.81	0.552947	41.4196	0	44.135	73.0387	0.6	61.552
GUGCAGCUGACUGGACAUC	1e-05	II	0	1	10.77	0.397346	40.3453	1	38.537	64.9581	0.55	57.705
GGUGCAGCUGACUGGACAU	1e-05	III	-1	-1	-4.02	0.287316	26.8235	0	41.824	51.7541	0.38	44.547
CAGGUGCAGCUGACUGGAC	1e-05	II	0	0	2.81	0.416228	40.9879	0	36.232	65.7215	0.58	59.205
GUCAGGUGCAGCUGACUGG	1e-05	II	1	1	-2.35	0.462808	47.5124	3	49.563	64.4618	0.63	64.92
GGCGUCAGGUGCAGCUGAC	1e-05	II	0	0	2.46	0.336156	28.8762	0	31.626	55.269	0.56	51.573
GAAGGGCGUCAGGUGCAGC	1e-05	II	3	0	12.03	0.586548	43.3393	1	33.741	65.217	0.65	62.726
UGAAGGGCGUCAGGUGCAG	1e-05	II	3	0	-2.35	0.576501	49.8417	5	32.943	68.506	0.63	65.381
CGGUGAAGGGCGUCAGGUG	1e-05	II	-1	0	-4.35	0.344253	35.7652	1	32.195	54.3459	0.49	52.056
CCUCGCGGUGAAGGGCGUC	1e-05	II	0	-1	7.7	0.405278	33.311	0	19.591	58.1791	0.57	54.229
CGUCCCCUCGCGGUGAAGG	1e-05	II	1	1	-2.02	0.350481	37.7773	-1	39.939	51.4595	0.5	53.324
GCGUCCCCUCGCGGUGAAG	1e-05	II	-1	-1	-2.35	0.289339	20.8419	-1	29.677	45.4507	0.47	45.534
CAAAGCGUCCCCUCGCGGU	1e-05	III	0	0	-10.67	0.503898	42.9792	2	43.259	61.5222	0.56	58.474
UGGCAAAGCGUCCCCUCGC	1e-05	Ib	3	2	10.15	0.788352	62.2733	3	42.287	78.718	0.8	75.306
CCUGGUCCCCUCUUCCGCU	1e-05	III	0	0	-5.99	0.368734	39.1516	0	41.126	51.4132	0.48	53.047
CCACCACCGUGGCAAAGCG	1e-05	II	1	1	0.4	0.33997	36.1992	-1	30.357	51.4165	0.52	53.541
CCCCUGGUCCCCUCUUCCG	1e-05	II	0	1	-6.7	0.452292	42.2944	1	40.021	52.4085	0.56	56.053
CCCCAUCCCUGAAGAGUUC	1e-05	II	-2	0	5.51	0.360074	33.938	0	38.243	47.3941	0.54	52.67
UUCACCCCAUCCCUGAAGA	1e-05	II	1	0	-3.72	0.665127	51.8756	4	67.233	67.2307	0.7	74.038
GUUCACCCCAUCCCUGAAG	1e-05	II	1	2	2.75	0.536775	42.6549	2	53.293	57.6484	0.62	63.946
CAGUUCACCCCAUCCCUGA	1e-05	II	-3	0	-8.1	0.518243	42.9703	4	56.691	56.2186	0.6	62.091
CCAGUUCACCCCAUCCCUG	1e-05	II	1	0	-6.96	0.507694	46.0562	0	42.339	55.5671	0.59	62.109
CCCCCAGUUCACCCCAUCC	1e-05	II	-1	0	7.75	0.494823	43.7875	1	44.979	50.7259	0.64	61.311
CUCCCCCAGUUCACCCCAU	1e-05	III	-2	1	-10.91	0.274456	31.6114	0	36.294	32.8704	0.46	49.121
CCUCCCCCAGUUCACCCCA	1e-05	III	-2	0	-0.33	0.292122	31.9157	0	36.3	33.6828	0.5	51.09
UCCUCCCCCAGUUCACCCC	1e-05	II	3	1	10.42	0.771187	60.9786	4	64.696	68.0482	0.83	72.752
AUCCUCCCCCAGUUCACCC	1e-05	II	5	3	12.03	0.772866	62.8316	3	64.394	69.1086	0.81	76.647
CAAAGAAGGCCACAAUCCU	1e-05	II	0	0	-5.92	0.404446	47.7451	4	45.763	57.6645	0.59	66.08
CCCCACCGAACUCAAAGAA	1e-05	III	-4	0	0.02	0.272445	21.9889	2	40.091	42.3103	0.48	44.517
ACCCCACCGAACUCAAAGA	1e-05	II	-1	3	-3.8	0.446974	37.9639	3	50.798	55.7335	0.64	61.709
GACCCCACCGAACUCAAAG	1e-05	II	1	2	7.03	0.534035	43.915	1	56.611	60.2182	0.67	68.847
ACAUGACCCCACCGAACUC	1e-05	Ib	3	1	9.75	0.543303	47.0454	3	44.04	66.3398	0.68	70.242
ACACACAUGACCCCACCGA	1e-05	II	1	3	-3.35	0.437577	46.5161	5	42.539	61.9902	0.59	62.928
CUCUCCACACACAUGACCC	1e-05	II	2	-1	5.09	0.712526	57.5253	2	66.051	78.5478	0.76	79.491
CGCUCUCCACACACAUGAC	1e-05	II	-1	-1	2.76	0.282543	34.4599	0	53.695	54.8227	0.49	50.301
UGACGCUCUCCACACACAU	1e-05	II	1	2	-3.92	0.686407	54.6335	5	52.381	82.3257	0.71	76.872
UGUUGACGCUCUCCACACA	1e-05	II	0	1	-0.68	0.465126	46.0998	5	56.43	71.6445	0.62	66.674
CCUGUUGACGCUCUCCACA	1e-05	III	-2	0	-0.35	0.397141	41.152	2	52.204	62.3132	0.53	57.049
CUCCCUGUUGACGCUCUCC	1e-05	II	0	0	5.35	0.604619	53.8023	2	55.179	67.505	0.73	74.007
CAUCUCCCUGUUGACGCUC	1e-05	II	1	0	8.42	0.543989	50.0482	1	51.283	65.3441	0.62	68.73
GGUGACAUCUCCCUGUUGA	1e-05	III	-1	1	-1.02	0.344903	32.7633	4	56.52	55.4422	0.45	47.75
GGGUGACAUCUCCCUGUUG	1e-05	II	-1	0	0.05	0.289341	33.4429	0	43.953	50.3337	0.39	46.589
AGGGGUGACAUCUCCCUGU	1e-05	II	0	2	-6.32	0.724044	53.9905	3	51.086	76.3205	0.64	66.902
CAGGGGUGACAUCUCCCUG	1e-05	II	1	0	8.05	0.633165	49.4644	0	49.318	69.2181	0.59	62.933
CACCAGGGGUGACAUCUCC	1e-05	II	0	1	10.5	0.530799	47.4419	2	39.562	70.7961	0.63	64.485
UUGUCCACCAGGGGUGACA	1e-05	II	0	0	-3.75	0.679124	56.7564	5	59.401	76.73	0.73	73.889
GUUGUCCACCAGGGGUGAC	1e-05	II	2	0	9.7	0.35817	34.4375	1	42.279	56.3029	0.52	52.559
UGUUGUCCACCAGGGGUGA	1e-05	II	0	-1	-6.1	0.415595	41.8859	4	46.573	61.5512	0.53	57
GAUGUUGUCCACCAGGGGU	1e-05	II	1	1	-1.62	0.521192	43.3471	2	54.437	63.7188	0.59	61.733
GGGCGAUGUUGUCCACCAG	1e-05	II	0	2	5.42	0.362237	30.5272	-1	38.218	52.2192	0.52	50.07
ACAGGGCGAUGUUGUCCAC	1e-05	II	3	0	10.42	0.382847	41.2991	2	42.573	58.6998	0.55	58.34
GUCAUCCACAGGGCGAUGU	1e-05	III	-1	1	-3.97	0.551724	39.6491	3	55.287	62.921	0.56	57.807
CAGUCAUCCACAGGGCGAU	1e-05	II	-2	0	-8.32	0.377471	34.7622	3	44.208	55.8221	0.57	55.006
ACUCAGUCAUCCACAGGGC	1e-05	Ib	4	3	2.81	0.659779	53.702	4	46.659	76.2637	0.72	73.896
CUACGAAGUCCCCCCCUGG	1e-05	II	1	0	-4.3	0.528182	49.8376	2	36.787	51.2563	0.68	66.057
GGUACUCAGUCAUCCACAG	1e-05	II	1	1	-2.35	0.443321	37.1944	2	55.865	64.026	0.52	53.054
GCUACGAAGUCCCCCCCUG	1e-05	II	1	1	-2.3	0.454752	38.9399	1	37.605	49.9704	0.58	57.285
GAUGCCGGUUCAGGUACUC	1e-05	II	2	-1	5.05	0.483944	40.1256	2	40.71	61.9008	0.6	60.81
AGAUGCCGGUUCAGGUACU	1e-05	II	1	1	-8.91	0.414265	42.6299	4	43.971	60.2821	0.52	57.479
CAGAUGCCGGUUCAGGUAC	1e-05	II	-1	0	10.82	0.450968	46.8498	3	53.414	57.9346	0.57	63.555
GCAGAUGCCGGUUCAGGUA	1e-05	III	-2	1	1.97	0.315218	30.5364	2	42.516	46.9698	0.38	45.463
UGCAGAUGCCGGUUCAGGU	1e-05	II	2	2	-1.64	0.560973	54.1165	3	60.67	65.7877	0.63	68.23
CAGGUGUGCAGAUGCCGGU	1e-05	III	-1	0	-5.97	0.419512	44.1539	2	43.019	57.8642	0.6	61.622
AUCCAGGUGUGCAGAUGCC	1e-05	II	4	2	5.16	0.73989	55.0105	3	43.72	79.3094	0.79	78.773
UGGAUCCAGGUGUGCAGAU	1e-05	II	0	0	-3.97	0.444853	45.9541	5	52.505	62.1098	0.58	63.095
CUGGAUCCAGGUGUGCAGA	1e-05	III	-2	-1	2.3	0.472848	36.9108	0	47.109	60.8296	0.56	55.995
CCUGGAUCCAGGUGUGCAG	1e-05	II	0	0	-2	0.391163	37.0307	1	43.703	58.0628	0.59	57.645
AAAAAGGAUGACUGCUACG	1e-05	Ia	4	0	2.65	0.8069	67.6648	7	65.329	81.8713	0.84	91.671
CUCUUUUUCCUAAAAAGGA	1e-05	II	-2	1	-8.34	0.689253	51.304	3	73.338	64.1628	0.61	61.241
CCUCUUUUUCCUAAAAAGG	1e-05	II	0	1	-3.92	0.671095	55.0218	2	73.061	65.8345	0.61	67.993
CCCUCUUUUUCCUAAAAAG	1e-05	II	-2	0	-6.7	0.531859	44.8277	1	76.073	56.6415	0.55	53.167
GUGGUGGGGGAGGGUUUGC	1e-05	II	1	0	9.7	0.359984	41.5254	3	33.033	49.8582	0.47	53.627
GGGAGAAGGAGGUGGUGGG	1e-05	II	1	0	0	0.405612	34.7415	2	34.013	55.8972	0.53	53.218
CGGGAGAAGGAGGUGGUGG	1e-05	II	0	0	5.33	0.562762	42.633	2	33.245	62.669	0.53	56.493
UGCGGGAGAAGGAGGUGGU	1e-05	II	1	-1	-6.56	0.619332	47.8462	4	37.774	69.6715	0.7	66.781
GCUGCGGGAGAAGGAGGUG	1e-05	II	1	-1	2.3	0.332588	29.1327	1	20.501	51.6798	0.47	48.501
GUGUGGUGCGCUGCGGGAG	1e-05	II	1	2	0.67	0.408991	38.8245	2	36.294	60.4838	0.54	54.988
GCCUGGGCACCUCGGUGUU	1e-05	III	-2	-1	-0.9	0.270854	19.4347	0	29.675	45.1319	0.38	43.784
GCACUGUGUGUGGUGCGCU	1e-05	III	1	2	-1.64	0.372335	39.654	1	36.095	58.9507	0.46	52.694
GCGCACUGUGUGUGGUGCG	1e-05	II	1	1	2.7	0.396783	37.9106	0	34.247	59.9164	0.49	53.108
CGCGCACUGUGUGUGGUGC	1e-05	II	0	0	10.75	0.290454	33.4466	-1	44.295	55.1965	0.46	49.712
CCGCGCACUGUGUGUGGUG	1e-05	II	-1	-1	-2	0.419238	35.4578	0	29.896	61.0157	0.54	54.089
GCAGCCCGCGCACUGUGUG	1e-05	II	2	1	2.38	0.392874	32.453	-1	31.917	57.8143	0.56	53.401
CCAAGGAGCAGCCCGCGCA	1e-05	III	-2	0	-5.7	0.369873	37.9179	2	29.522	54.8422	0.51	53.375
AGGGCCUGGGCACCUCGGU	1e-05	II	1	3	-3.92	0.450532	41.0451	1	33.196	60.2383	0.53	53.786
GGCCGCGGGUGCCCAAGGA	1e-05	III	-2	2	-3.7	0.224171	16.4242	-1	15.39	28.1254	0.3	43.627
GAGGGCCUGGGCACCUCGG	1e-05	II	2	1	-4.94	0.548395	39.8253	-1	28.304	58.9108	0.48	52.492
AAAAAAAGCAGCUUGCUAA	1e-05	II	1	2	-1.07	0.670413	56.5867	8	79.934	71.263	0.71	75.85
GAAAAAAAGCAGCUUGCUA	1e-05	II	0	1	5.98	0.438371	40.1918	4	61.637	58.5763	0.55	51.126
GGAAAAAAAGCAGCUUGCU	1e-05	II	0	0	-3.62	0.392278	39.5506	3	48.647	58.6176	0.52	51.294
CGGGAAAAAAAGCAGCUUG	1e-05	II	-2	-1	5.4	0.512479	46.8543	4	52.631	59.837	0.6	63.24
ACGGGAAAAAAAGCAGCUU	1e-05	II	0	1	-1.67	0.487505	46.6263	4	46.073	57.8999	0.62	64.518
GAUUAAACUCCGAAGGGCC	1e-05	II	3	0	5.16	0.646177	53.0191	5	54.45	68.0556	0.74	80.423
CCUCUUCUGAUUAAACUCC	1e-05	II	0	1	5.83	0.695533	56.6235	4	68.403	76.8056	0.74	82.648
GAAUCCUCUUCUGAUUAAA	1e-05	II	-2	1	-3.08	0.353569	36.1768	4	74.828	55.0686	0.47	46.741
CGGAAUCCUCUUCUGAUUA	1e-05	III	-4	-1	4.7	0.374732	36.6742	3	65.175	57.2315	0.43	47.066
CCGGAAUCCUCUUCUGAUU	1e-05	III	-4	1	-2.6	0.358294	35.422	2	56.472	59.93	0.48	48.893
GACCGGAAUCCUCUUCUGA	1e-05	III	-1	1	1.65	0.418437	35.2461	3	51.485	61.9044	0.56	54.034
GGGACCGGAAUCCUCUUCU	1e-05	III	-1	0	-1.59	0.449755	40.7335	2	55.743	65.043	0.54	57.304
CCGGGACCGGAAUCCUCUU	1e-05	III	-3	0	-3.67	0.309759	29.0735	-2	31.366	50.1881	0.36	45.086
GACCGGGACCGGAAUCCUC	1e-05	II	1	2	4.81	0.545437	41.9302	0	30.953	66.2279	0.6	59.634
GGAGGAGCUGGGGGACCGG	1e-05	II	2	-1	0	0.352747	31.258	1	9.394	50.6491	0.43	49.773
CGAUGGAGGAGCUGGGGGA	1e-05	III	-2	-1	-8.1	0.248247	30.393	3	30.435	38.5327	0.39	47.569
ACGAUGGAGGAGCUGGGGG	1e-05	II	4	2	7.03	0.542402	51.5023	4	42.613	61.5943	0.62	61.127
GGGACGAUGGAGGAGCUGG	1e-05	II	0	1	2.3	0.555701	41.6839	2	38.265	61.2028	0.53	55.9
CAAGGGGACGAUGGAGGAG	1e-05	II	1	-1	3.32	0.408163	39.5207	2	29.479	52.7876	0.52	55.382
CCAAGGGGACGAUGGAGGA	1e-05	III	-2	-2	-5.75	0.254409	27.9335	2	26.711	39.0245	0.38	45.445
GCCAAGGGGACGAUGGAGG	1e-05	II	1	1	0.09	0.496154	39.6468	3	33.733	57.4575	0.6	58.54
CACGCCAAGGGGACGAUGG	1e-05	II	0	0	-4.59	0.608857	47.3972	1	43.528	61.8017	0.68	67.093
ACACGCCAAGGGGACGAUG	1e-05	II	2	2	0	0.536742	45.2181	1	33.073	63.6364	0.58	61.565
GAGACACGCCAAGGGGACG	1e-05	II	1	0	2.3	0.398821	37.3776	0	32.824	56.946	0.58	57.024
AGAGACACGCCAAGGGGAC	1e-05	Ib	3	1	5.16	0.518549	46.6592	4	32.3	66.625	0.66	65.769
AGAGAGACACGCCAAGGGG	1e-05	Ib	4	1	2.75	0.512543	53.391	4	37.96	62.8602	0.64	66.587
CAGAGAGACACGCCAAGGG	1e-05	II	1	0	-1.95	0.597213	48.6738	3	41.039	69.3563	0.67	69.043
GCAGAGAGACACGCCAAGG	1e-05	II	1	0	2.65	0.552831	42.9895	2	32.651	64.6483	0.55	58.905
GGGCAGAGAGACACGCCAA	1e-05	III	-3	1	-3.69	0.313353	25.4112	0	27.105	46.0702	0.4	44.967
AGGGCAGAGAGACACGCCA	1e-05	II	0	2	-1.35	0.497275	44.1749	2	34.596	64.905	0.63	61.634
CUCCAGGGCAGAGAGACAC	1e-05	II	0	1	8.1	0.478639	46.7797	2	36.21	62.4267	0.6	62.382
GACCUCCAGGGCAGAGAGA	1e-05	III	-2	1	-8.69	0.256337	23.9063	0	29.466	41.9675	0.46	46.186
AGACCUCCAGGGCAGAGAG	1e-05	II	3	2	2.4	0.398073	45.4154	1	46.141	56.9386	0.57	59.184
CAGACCUCCAGGGCAGAGA	1e-05	III	-3	1	-5.75	0.449384	39.6497	2	48.789	58.939	0.59	58.182
UCAGACCUCCAGGGCAGAG	1e-05	II	3	0	5	0.652794	49.3332	3	40.438	68.2205	0.66	64.951
CUUCAGACCUCCAGGGCAG	1e-05	II	1	0	-6.59	0.538341	42.988	2	36.811	61.3779	0.64	63.745
ACCGGACCGCUUCAGACCU	1e-05	II	1	2	1.45	0.351509	42.0379	1	35.576	58.8299	0.59	59.663
CACCGGACCGCUUCAGACC	1e-05	II	0	1	6.07	0.559447	51.3596	1	44.881	69.3957	0.76	72.854
AUCCACCGGACCGCUUCAG	1e-05	II	3	3	-2	0.454721	47.1364	3	43.514	66.7261	0.72	71.031
UAUCCACCGGACCGCUUCA	1e-05	II	1	1	-1.4	0.614202	50.3439	4	54.174	72.9703	0.77	76.653
CGUAUCCACCGGACCGCUU	1e-05	III	-2	0	-8.56	0.333875	33.9556	1	44.693	57.5238	0.44	48.789
GGAUCCGUAUCCACCGGAC	1e-05	II	1	0	0.11	0.380197	36.1009	1	46.08	60.495	0.5	52.483
GCGCAGGCAUGGAUCCGUA	1e-05	III	-2	1	-1.31	0.264605	23.7581	1	27.717	42.1301	0.4	44.388
GAGCGCAGGCAUGGAUCCG	1e-05	II	2	1	5.32	0.494612	39.8783	1	31.68	62.8112	0.65	61.886
CUGGAGCGCAGGCAUGGAU	1e-05	III	-2	0	-0.87	0.281706	33.7978	2	36.087	46.4349	0.42	48.64
GGUGACGGCUGCGGCUGGG	1e-05	II	2	0	0.35	0.317527	29.3739	2	20.337	48.2095	0.45	49.294
UUGCACACACACGCUGGAG	1e-05	Ib	3	1	2.65	0.776136	59.4318	4	54.91	88.2111	0.8	82.659
CGGCAAUUUACACUUGCAC	1e-05	II	0	1	10.48	0.409384	45.6791	2	59.638	60.9787	0.63	64.838
ACGGUGACGGCUGCGGCUG	1e-05	II	2	2	0.67	0.655551	49.4803	3	31.929	69.3576	0.62	60.516
UCUCGGCAAUUUACACUUG	1e-05	II	2	1	0.43	0.692285	57.9201	5	60.711	79.7162	0.69	80.837
CCUUCUUCUCGGCAAUUUA	1e-05	II	-4	0	-3.35	0.352567	35.9938	4	69.112	54.4209	0.49	48.24
CCCUUCUUCUCGGCAAUUU	1e-05	III	-4	1	-8.32	0.325579	35.6527	3	61.671	50.3348	0.49	49.046
UCCCUUCUUCUCGGCAAUU	1e-05	II	-1	0	-6.32	0.636727	48.9871	3	54.592	70.4991	0.69	74.621
CUCCCUUCUUCUCGGCAAU	1e-05	III	-3	0	-2.9	0.401707	34.5018	1	56.997	57.4964	0.66	59.251
UUCUCCCUUCUUCUCGGCA	1e-05	II	2	0	4	0.71221	56.4884	4	73.458	77.8983	0.76	80.504
GCAUUUGCAGAAGUCCUGU	1e-05	II	0	0	0.66	0.53475	42.1254	5	59.125	65.3919	0.49	54.154
UCCAGCAUUUGCAGAAGUC	1e-05	II	2	-1	2.46	0.737449	58.0589	5	59.049	81.0669	0.75	83.728
GUCCAGCAUUUGCAGAAGU	1e-05	III	-1	1	1.13	0.323148	36.9291	2	45.505	54.1532	0.5	50.756
CAAUUUUUCAGUCCAGCAU	1e-05	II	-1	1	-0.55	0.659477	51.7277	6	85.165	69.4747	0.7	72.627
AUUACAAUUUUUCAGUCCA	1e-05	II	2	1	1.67	0.675123	61.1562	6	85.65	72.4896	0.73	79.353
CGUUCCACGGUGACGGCUG	1e-05	II	0	0	-4.59	0.521166	43.3629	1	43.204	61.0728	0.5	56.278
GCAGAUGAAUUACAAUUUU	1e-05	III	-2	0	1.13	0.374841	39.5767	4	59.26	53.1804	0.47	46.854
GGCAGAUGAAUUACAAUUU	1e-05	III	-3	1	-3.54	0.483081	41.1385	4	67.96	58.9499	0.57	50.872
CGGCGGCGGCAGAUGAAUU	1e-05	III	-3	1	-3.93	0.269486	29.0468	-1	31.089	37.7564	0.36	44.718
CAAAAAGGCAGCGGCGGCG	1e-05	II	2	-1	-1.65	0.501653	49.6448	5	33.444	53.909	0.61	65.8
CGGGGCAAAAAGGCAGCGG	1e-05	II	0	-1	0.3	0.500833	41.9804	1	31.795	52.486	0.57	59.248
AGCGGGGCAAAAAGGCAGC	1e-05	II	2	0	7.11	0.681279	51.4625	3	35.55	65.6882	0.73	73.211
AGCACCGCAGCGGGGCAAA	1e-05	II	-2	0	-6.1	0.273279	26.7991	2	29.482	47.5163	0.47	47.823
CAAGAGCACCGCAGCGGGG	1e-05	II	2	-1	-4.24	0.415644	42.2092	1	23.307	58.4642	0.53	55.726
UCAAGAGCACCGCAGCGGG	1e-05	Ib	4	0	0.05	0.635261	57.0542	4	37.753	73.8929	0.69	67.818
CUCAAGAGCACCGCAGCGG	1e-05	II	1	0	-4	0.693783	51.2127	3	37.33	74.3638	0.72	70.846
UCUCAAGAGCACCGCAGCG	1e-05	Ib	4	1	5.05	0.7639	56.8125	4	41.167	83.582	0.81	79.404
AGAUCUCAAGAGCACCGCA	1e-05	II	1	1	0.95	0.434888	46.3001	4	54.805	63.2962	0.58	63.832
CCAACCAGAGAUCUCAAGA	1e-05	III	-2	-1	4.3	0.370215	40.5775	3	62.567	56.41	0.52	55.001
CCCAACCAGAGAUCUCAAG	1e-05	II	-2	0	0.7	0.426283	36.3929	3	52.645	59.9298	0.6	56.865
GAAUCCCAACCAGAGAUCU	1e-05	III	0	0	-6.32	0.416264	41.6768	3	55.327	62.611	0.54	57.326
GGAAUCCCAACCAGAGAUC	1e-05	II	0	-1	0.11	0.373329	40.8265	3	48.678	55.3005	0.57	59.131
AGGAAUCCCAACCAGAGAU	1e-05	II	0	2	1.08	0.543837	47.2122	4	61.164	64.6825	0.56	63.652
GUAGGAAUCCCAACCAGAG	1e-05	II	2	1	-4.94	0.565619	48.023	2	44.806	68.1272	0.65	70.781
CCGUAGGAAUCCCAACCAG	1e-05	II	-1	-1	-1.6	0.407976	35.6242	2	35.725	60.3417	0.57	55.166
UCCGUAGGAAUCCCAACCA	1e-05	II	0	0	-3.7	0.649834	53.9724	6	49.933	75.3388	0.76	79.6
GUCAAUCCGUAGGAAUCCC	1e-05	II	2	1	12.4	0.599538	47.7841	2	52.831	69.5662	0.68	72.89
UGUCAAUCCGUAGGAAUCC	1e-05	Ia	3	2	10.1	0.778265	67.0732	6	57.642	85.4838	0.82	89.301
GAAUGUCAAUCCGUAGGAA	1e-05	II	0	0	-6.12	0.26948	28.3032	3	52.26	47.4797	0.44	44.938
AGAAUGUCAAUCCGUAGGA	1e-05	II	1	1	-3.7	0.556039	51.7535	7	61.938	69.1172	0.66	74.572
UCCUCACACUCCGGCUUCA	1e-05	II	-1	0	-8.45	0.394702	39.4887	4	46.401	59.7009	0.59	59.239
AGAUUGGGUCCUCACACUC	1e-05	Ib	3	1	10.47	0.716736	59.7293	6	58.289	79.3871	0.67	76.253
UCCAGAUUGGGUCCUCACA	1e-05	II	-1	2	1.67	0.601516	51.8736	5	62.171	72.0072	0.65	70.552
GUUUCCAGAUUGGGUCCUC	1e-05	II	2	-1	7.4	0.399988	43.3722	4	53.335	56.1679	0.59	62.635
GGUUUCCAGAUUGGGUCCU	1e-05	III	0	0	-0.95	0.320654	34.1198	4	52.413	50.8978	0.43	47.583
GGGUUUCCAGAUUGGGUCC	1e-05	II	0	-1	12.72	0.413188	42.2524	2	62.704	52.8464	0.54	58.403
AGGGUUUCCAGAUUGGGUC	1e-05	Ib	3	3	9.73	0.736771	62.7151	5	71.675	74.9366	0.7	79.557
CAGGAGGGUUUCCAGAUUG	1e-05	II	-1	-1	0.75	0.663523	50.0219	3	45.431	68.7124	0.67	73.825
UCAGGAGGGUUUCCAGAUU	1e-05	II	0	1	1.45	0.647407	49.7827	4	47.774	70.8046	0.69	74.903
AUCAGGAGGGUUUCCAGAU	1e-05	II	1	2	-0.95	0.713314	52.849	4	59.524	73.0659	0.72	78.452
AAAUCAGGAGGGUUUCCAG	1e-05	Ia	5	1	2.33	0.681185	56.0193	5	68.971	71.3727	0.76	83.473
AGGAAAAAUCAGGAGGGUU	1e-05	II	0	1	1.03	0.493657	46.0718	5	51.35	58.7072	0.54	60.072
GAGGAAAAAUCAGGAGGGU	1e-05	II	0	-1	-3.62	0.354902	31.3857	3	32.236	51.8436	0.56	49.928
GGAGGAAAAAUCAGGAGGG	1e-05	II	2	-1	-4.94	0.51397	44.4874	3	36.771	57.8119	0.63	66.512
GCUAGGUGGAGGAAAAAUC	1e-05	II	0	2	4.81	0.612514	48.5847	4	53.249	69.2898	0.59	66.647
UGGGGUCUGGGGGCUAGGU	1e-05	II	1	1	-3.97	0.635882	46.5772	2	38.398	67.8084	0.52	54.973
AGUUGGGGUCUGGGGGCUA	1e-05	II	0	0	-3.75	0.401442	34.0816	4	28.007	53.8376	0.47	50.856
CUUGCAAUGAAUCGGGAGU	1e-05	II	-1	-1	1.75	0.588698	44.5974	4	62.176	71.3002	0.76	74.856
CUUUACAACUUGCAAUGAA	1e-05	II	-2	0	-0.65	0.371483	39.2554	4	66.892	58.2524	0.58	49.62
GCUUCUUUACAACUUGCAA	1e-05	II	-1	1	3.28	0.411023	32.4668	3	76.596	61.3915	0.57	47.938
CUUGUAUAAGCUUCUUUAC	1e-05	II	0	0	6.07	0.587511	54.7964	5	87.059	73.1052	0.73	72.105
CCUUGUAUAAGCUUCUUUA	1e-05	II	-3	-1	-5.77	0.468595	44.2225	5	85.229	62.2471	0.57	53.118
CUCCUUGUAUAAGCUUCUU	1e-05	III	-2	0	-3.67	0.557287	42.6774	3	66.721	68.5959	0.62	57.476
CAGAAGUCUCCUUGUAUAA	1e-05	II	-4	-1	-2.38	0.342601	38.6392	4	68.192	54.6693	0.54	50.729
UUCAGAAGUCUCCUUGUAU	1e-05	II	1	0	-1.59	0.73282	59.2544	6	74.853	82.5991	0.82	87.985
CUUCAGAAGUCUCCUUGUA	1e-05	II	-2	1	0.02	0.41466	37.6421	3	57.362	64.0341	0.61	55.326
UCUUCAGAAGUCUCCUUGU	1e-05	II	1	0	-6.32	0.703977	57.6609	6	73.508	81.8361	0.74	83.527
AUCUUCAGAAGUCUCCUUG	1e-05	Ia	3	1	7.75	0.816429	65.8204	7	87.545	90.9621	0.88	91.969
GAUCUUCAGAAGUCUCCUU	1e-05	II	0	2	-1.67	0.552684	43.0823	3	69.138	67.8592	0.61	61.396
CGAUCUUCAGAAGUCUCCU	1e-05	II	0	0	-1.34	0.662937	48.6899	2	66.472	71.9515	0.66	72.194
ACCAUCGAUCUUCAGAAGU	1e-05	II	0	1	1.45	0.587165	50.7851	5	64.449	74.898	0.63	71.489
ACACCAUCGAUCUUCAGAA	1e-05	II	1	4	-3.77	0.546215	47.526	5	63.921	71.3005	0.65	69.603
CACACCAUCGAUCUUCAGA	1e-05	III	-2	0	4.3	0.547443	43.3657	3	73.001	70.0646	0.63	64.741
CAACCACACCAUCGAUCUU	1e-05	III	-1	0	1.75	0.3207	34.0415	1	51.068	60.7479	0.54	50.282
GCAACCACACCAUCGAUCU	1e-05	III	-1	0	-6.32	0.417784	42.0368	3	57.622	67.6167	0.58	60.856
GGCAACCACACCAUCGAUC	1e-05	II	0	1	5.14	0.523459	42.2295	1	51.172	70.2509	0.65	65.97
AAGGCAACCACACCAUCGA	1e-05	II	1	2	-3.7	0.523321	50.6368	4	51.32	70.3038	0.75	78.328
AUAAGGCAACCACACCAUC	1e-05	Ib	3	1	7.45	0.739279	61.7763	4	53.622	84.3202	0.77	85.899
AAAUACAUAAGGCAACCAC	1e-05	Ia	4	1	12.5	0.726689	65.5917	8	76.504	77.492	0.75	88.086
ACAAAUACAUAAGGCAACC	1e-05	Ia	3	0	12.4	0.717496	64.1476	6	64.481	77.2224	0.72	86.066
AAACCCAAACAAAUACAUA	1e-05	II	1	2	-1.71	0.703416	54.8695	5	72.57	73.8631	0.74	71.507
GUAAAACCCAAACAAAUAC	1e-05	II	1	1	14.8	0.665678	53.5651	6	71.706	67.625	0.67	65.135
GGUAAAACCCAAACAAAUA	1e-05	II	-3	1	-1.34	0.382512	37.3201	4	60.599	51.2612	0.44	46.328
UGGUAAAACCCAAACAAAU	1e-05	II	-1	1	-6.21	0.601654	57.1367	5	65.692	67.5902	0.64	72.53
UUUUGGUAAAACCCAAACA	1e-05	II	1	1	-1.4	0.823574	70.1713	7	85.235	84.3794	0.81	91.298
CCUUUUUUGGUAAAACCCA	1e-05	II	-2	1	-8.34	0.553824	48.8657	3	64.182	59.2081	0.59	60.543
GUUUACCCUUUUUUGGUAA	1e-05	II	-1	0	4.3	0.386188	35.5091	4	81.929	48.4164	0.48	46.493
UGUCAAGUUUACCCUUUUU	1e-05	II	0	1	1.08	0.761798	54.3237	7	78.514	73.0858	0.71	73.619
ACGGCAUGAUCUUCUGUCA	1e-05	II	-1	2	-3.08	0.467014	43.4272	4	62.686	67.8276	0.68	69.138
CAAAGAACUUACUGUAUUU	1e-05	II	-2	-2	-6.02	0.529525	47.4149	5	74.441	62.6495	0.59	52.703
GCAAAGAACUUACUGUAUU	1e-05	II	-1	1	3.46	0.51585	42.0339	4	62.703	65.791	0.55	50.692
GUGCAAAGAACUUACUGUA	1e-05	II	-2	1	-0.38	0.456817	40.0935	4	61.083	65.4108	0.65	56.09
AAGUUAUAUUAAACAAAAU	1e-05	II	0	2	-4.26	0.679982	57.9225	6	90.354	68.3917	0.69	55.624
AAAGUUAUAUUAAACAAAA	1e-05	II	0	1	-6.34	0.764626	62.3464	6	84.618	73.0723	0.72	61.3
GGAAAGUUAUAUUAAACAA	1e-05	II	-2	1	4.27	0.389765	38.8539	4	78.366	52.1323	0.46	46.253
CAUGGAAAGUUAUAUUAAA	1e-05	II	-3	0	-5.75	0.35593	39.718	3	67.004	49.5506	0.53	47.064
CCAUGGAAAGUUAUAUUAA	1e-05	III	-3	-1	-2.99	0.319708	38.8135	4	67.472	43.7124	0.47	46.784
CGUCCAUGGAAAGUUAUAU	1e-05	III	-2	2	-1.34	0.430346	38.2906	4	67.424	56.9029	0.56	50.549
GCGUCCAUGGAAAGUUAUA	1e-05	III	-4	0	-4.04	0.343026	27.749	2	53.4	47.7249	0.49	45.641
GCUUGAAUGCACUUGAAGU	1e-05	II	0	1	-1.69	0.44516	39.0512	3	67.103	65.5379	0.6	55.365
GAAAUGAAAUUUGCUUGAA	1e-05	II	-1	0	-0.73	0.449008	38.8194	5	69.866	59.7842	0.56	47.788
GUCUGGAAAUGAAAUUUGC	1e-05	II	1	0	4.81	0.675057	51.3419	4	66.74	72.6637	0.78	75.234
CUGUCUGGAAAUGAAAUUU	1e-05	III	-3	-1	-0.65	0.554876	50.1454	5	77.193	64.0809	0.65	62.373
AUUAAACUGUCUGGAAAUG	1e-05	Ia	3	1	3.37	0.651239	54.4018	6	68.174	75.8052	0.75	74.802
GCAUUAAACUGUCUGGAAA	1e-05	II	-2	1	4	0.35081	29.956	4	67.672	55.3429	0.55	46.898
CGUUUAAAAAUGCAUUAAA	1e-05	II	-4	-1	-3.35	0.340921	38.5823	5	77.738	45.1917	0.49	46.255
ACGUUUAAAAAUGCAUUAA	1e-05	II	-2	1	1.57	0.459454	48.6253	7	86.577	52.6503	0.59	50.849
AGCUGCUGUCGUUGAGAGG	100	II	2	1	3.02	0.566789	46.9176	3	56.817	75.5804	0.7	71.793
UGUUCCUCCUCAGAGUCGC	100	Ib	4	2	5.05	0.813185	63.4929	4	64.766	88.4237	0.83	83.413
ACAGAAACAACAUCGAUUU	100	II	0	1	-3.62	0.651012	55.6208	7	68.424	80.2536	0.7	74
UUUUCCACAGAAACAACAU	100	II	2	0	-4.26	0.823234	64.7481	7	83.134	88.5055	0.78	87.757
AGCAGAAGGUGAUCCAGAC	100	Ib	2	2	7.4	0.47273	47.774	4	52.064	68.1515	0.67	71.275
AGCGAGUUAGAUAAAGCCC	100	II	3	2	12.83	0.772223	63.0423	4	61.369	73.761	0.8	87.938
UCCAACUCCGGGAUCUGGU	100	II	2	2	-1.53	0.707802	56.2507	4	61.045	78.1053	0.74	75.012
UUCAACUGUUCUCGUCGUU	100	II	1	0	1.8	0.658594	55.8367	6	70.888	81.7756	0.83	86.553
UGUUUCAACUGUUCUCGUC	100	Ia	3	1	10.42	0.805875	65.4964	7	87.875	90.8742	0.87	91.87
GUGUUUCAACUGUUCUCGU	100	II	1	0	-1.64	0.534894	44.7669	3	71.736	67.2608	0.67	65.031
UUACGCACAAGAGUUCCGU	100	II	4	1	-1.64	0.838179	66.7108	7	64.135	88.799	0.91	92.201
UUCCAGAUAUCCUCGCUGG	100	Ib	3	1	-2	0.786757	67.8124	6	66.904	83.4269	0.86	88.428
CUCAUCUUCUUGUUCCUCC	83.666	II	1	1	7.73	0.744766	63.6667	5	83.079	78.2369	0.79	87.996
UUCCGUAGCUGUUCAAGUU	83.666	II	1	2	-0.95	0.811735	60.0267	5	73.48	85.7492	0.87	90.137
UGAGGUUGCAUUUGAUCAU	83.666	II	1	1	-0.95	0.618995	58.7954	6	72.016	72.098	0.77	85.534
UUCCUCAUCUUCUUGUUCC	70	Ib	4	2	7.38	0.852336	78.1492	7	91.182	93.3084	1	95.417
AUCGAUUUCUUCCUCAUCU	70	II	2	3	1.11	0.782914	66.8405	6	82.759	83.1261	0.84	91.497
AAACAACAUCGAUUUCUUC	70	Ia	4	2	12.43	0.736971	61.7562	6	76.483	86.0021	0.77	83.047
UCCGAGGACGGAGAGAAGG	58.5662	II	2	1	2.7	0.750156	58.5951	3	36.726	77.7415	0.69	71.122
AUUUGAAACAAGUUCAUAG	49	Ia	4	2	4.63	0.843439	69.4373	8	95.477	89.4542	0.91	91.486
UCCUUACGCACAAGAGUUC	45.8258	Ib	1	0	2.46	0.693486	55.981	7	58.742	76.6304	0.86	88.123
UGAUUGCUCAGGACAUUUC	38.3406	Ib	2	1	4.81	0.838582	67.572	7	78.608	88.6832	0.85	91.543
UUGUGAGGUUGCAUUUGAU	32.078	II	2	0	-6.58	0.674735	54.5169	6	71.214	79.4002	0.74	80.323
UCCGGGAUCUGGUCACGCA	31.6228	II	0	1	-3.75	0.65496	48.0179	3	44.021	72.7856	0.72	68.759
UCAACUGUUCUCGUCGUUU	30	II	1	0	-3.99	0.689071	61.9291	6	71.954	81.0533	0.72	85.131
GGACGGACAGGAUGUAUGC	26.4575	II	1	0	7.4	0.545218	42.5117	2	42.659	64.1588	0.68	68.163
AACAUCGAUUUCUUCCUCA	26.4575	II	1	1	-3.77	0.677261	58.3795	7	78.352	76.8557	0.79	85.812
UUGAAAUUCUGUGUAACUG	26.4575	Ia	4	2	8.05	0.848784	73.3388	7	87.552	94.8599	0.89	93.891
AUGAAACUCUGGUUCACCA	21	II	2	2	1.28	0.745521	53.9209	4	70.453	77.6368	0.71	79.617
UUUAAUGGCAAUAUUUACA	14.4914	II	2	1	4.01	0.862055	75.3222	9	101.702	88.4663	0.91	93.434
UCUGUUAGAAGGAAUCGUU	10	II	1	0	-6.56	0.794272	62.0658	7	71.847	86.9288	0.82	89.095
GGGGCUGCAGCUCGCUCUG	10	II	0	-1	3.07	0.324965	33.3453	-1	32.976	54.718	0.42	49.561
UUUAAAAAGCAAAAUGUAC	8.3666	Ia	3	1	9.81	0.862327	74.6631	9	87.203	87.6477	0.96	92.602
UGAAACAAGUUCAUAGGUG	7.93725	Ia	4	1	0.09	0.812755	67.3071	7	68.121	88.2391	0.88	92.557
UUUUUAAGGAUAACUACCU	7	II	3	1	-6.56	0.874685	77.2512	9	86.19	96.3242	0.98	95.659
UGGACGGACAGGAUGUAUG	7	II	2	1	-0.26	0.778638	64.3377	6	65.781	82.355	0.79	85.045
AGAAGUUCUCCUCCUCGUC	7	Ia	3	2	10.47	0.648045	59.6078	4	65.543	76.6729	0.68	77.829
AAAGCUCCGUUUUAGCUCG	5.85662	Ib	4	2	3.02	0.806376	65.8988	4	70.651	85.2995	0.87	91.695
AACAAGUUCAUAGGUGAUU	5.47723	II	0	2	-1.27	0.633404	56.9472	7	69.034	74.4674	0.76	81.045
CUACCCGAAAAAAAUCCAG	3.2078	II	1	0	-2.29	0.682829	53.4578	3	59.722	64.1459	0.73	77.365
GAGGACGGAGAGAAGGCGC	3.16228	II	2	0	9.81	0.648507	46.1235	2	33.3	68.5817	0.74	69.342
GAUGAAGGUCUCGUCGUCC	3.16228	II	3	0	10.08	0.684629	51.9411	4	47.263	82.6585	0.77	79.871
UUUUGAUGAAGGUCUCGUC	3.16228	Ia	4	1	7.4	0.843655	71.8041	8	83.808	97.4738	0.95	94.503
UGCUGUCGUUGAGAGGGUA	3	II	-1	0	-3.75	0.517637	40.2328	4	47.222	70.9398	0.55	57.611
UGAUGUGUGGAGACGUGGC	3	Ib	4	1	7.11	0.747844	65.595	5	59.948	78.1244	0.78	81.411
UGUUGCUGAUCUGUCUCAG	2.64575	Ib	4	1	3	0.712187	57.6622	5	73.988	84.6422	0.8	85.808
AAGGUUGUGAGGUUGCAUU	2.64575	II	1	2	-1.64	0.791674	58.94	6	75.574	83.9312	0.84	88.693
UCGAUUUCUUCCUCAUCUU	1.73205	II	0	1	-8.67	0.749431	60.554	6	80.529	81.1339	0.75	85.561
UUCAAGUUUGUGUUUCAAC	1.73205	Ia	3	1	12.43	0.871155	75.1485	7	91.538	93.9015	0.96	95.149
UCUGUGUAACUGCUAUAAA	1.73205	II	0	1	0.98	0.587215	51.9215	6	73.87	72.1834	0.75	75.45
ACGCACAAGAGUUCCGUAG	1.44914	II	1	3	5.72	0.619035	52.1472	6	61.269	75.3728	0.78	82.213
UCGAGGUCAUAGUUCCUGU	1.44914	II	1	1	0.66	0.809974	59.1508	6	71.154	85.5815	0.82	86.589
CAUUUCUGUUAGAAGGAAU	1.44914	II	-2	0	-6.26	0.552278	45.1902	5	77.815	65.368	0.58	54.191
UACAUUAUGGCUAAAUCUU	1.37477	II	1	1	-5.89	0.80785	69.637	7	87.54	82.3719	0.81	90.599
UUUGAAACAAGUUCAUAGG	1.21244	Ia	4	0	5.72	0.869104	75.6205	8	89.452	97.5067	1.02	95.895
UGGGCGAGCUGCUGUCGUU	1	II	0	0	-6.32	0.531179	45.6327	3	43.906	68.6874	0.68	66.527
UUCCACAGAAACAACAUCG	1	Ib	3	1	0.06	0.872652	79.3045	8	75.132	106.131	1.01	95.92
AGAAUAGCCUCCCCGCGUC	1	Ia	3	2	5.1	0.671984	53.0717	4	48.015	71.6036	0.75	73.967
UGGAGACGUGGCACCUCUU	0.83666	II	0	0	-8.91	0.614867	49.0286	2	45.635	71.4373	0.65	67.717
UUGGGCGAGCUGCUGUCGU	0.793725	II	3	1	0.76	0.786151	57.5765	4	47.224	85.0897	0.84	79.352
UUGUGUUUCAACUGUUCUC	0.793725	Ia	3	1	7.35	0.868818	76.7304	7	93.014	97.1451	1.03	96.151
UCUUGUUCCUCCUCAGAGU	0.316228	II	1	2	-8.67	0.747731	58.2213	5	72.707	79.6142	0.71	80.058
[truncated: 16,594 more rows]

## Sheet: Binary Results
	inhibition %	Ui-Tei	Amarzguioui	Hsieh	Takasaki	s-Biopredsi	i-Score	Reynolds	Katoh	DSIR	Thermo21	MultiScore	MysiRNA	MultiScore
	1	1	1	1	1	1	1	1	1	1	1	1	1	1
	1	1	1	1	1	0	0	1	1	1	1	0	0	0
	1	1	0	1	1	1	1	1	1	1	1	0	1	0
	1	1	1	1	1	0	0	1	0	0	0	0	0	0
	1	1	1	1	1	1	1	1	0	1	1	0	0	0
	1	1	1	1	1	1	1	1	1	1	1	1	0	0
	1	1	1	1	1	1	1	1	0	1	1	0	0	0
	1	1	1	1	1	0	0	1	1	0	0	0	0	0
	1	1	1	1	1	0	0	1	0	1	0	0	0	0
	1	1	1	1	1	1	0	1	1	1	1	0	0	0
	1	1	1	1	1	0	0	1	0	0	0	0	0	0
	1	1	1	1	1	1	0	1	1	1	1	0	0	0
	1	1	1	1	1	1	0	1	1	1	1	0	0	0
	1	1	1	1	1	1	0	1	0	1	1	0	0	0
	1	1	1	1	1	1	1	1	1	1	1	1	0	0
	1	1	1	1	1	1	0	1	1	1	1	0	0	0
	1	1	1	1	1	0	0	1	0	0	0	0	0	0
	1	1	1	1	1	1	1	1	0	1	1	0	0	0
	1	1	1	1	1	1	1	1	1	1	1	1	1	1
	0	1	1	1	1	1	1	1	1	1	1	1	0	0
	0	1	1	1	1	0	0	1	1	0	0	0	0	0
	0	1	1	1	1	1	1	1	1	1	1	1	1	1
	0	1	1	1	1	1	0	1	1	1	1	0	0	0
	0	1	1	1	1	1	1	1	1	1	1	1	0	0
	0	0	0	1	1	0	0	1	0	0	0	0	0	0
	0	1	1	1	1	1	1	1	1	1	1	1	1	1
	0	1	1	1	1	0	0	1	0	0	0	0	0	0
	0	1	1	1	1	1	0	1	1	1	1	0	0	0
	0	1	1	1	1	1	1	1	1	1	1	1	1	1
	0	1	1	1	1	1	0	1	0	1	1	0	0	0
	0	1	1	1	1	1	0	1	1	1	1	0	0	0
	0	0	1	1	1	1	0	1	1	1	1	0	0	0
	0	1	1	1	1	1	0	1	0	1	1	0	0	0
	0	1	1	1	1	1	1	1	1	1	1	1	1	1
	0	1	1	1	1	1	1	1	1	1	1	1	1	1
	0	1	1	1	1	1	0	1	0	1	1	0	0	0
	0	1	1	1	1	1	1	1	1	1	1	1	1	1
	0	1	1	1	1	1	1	1	1	1	1	1	1	1
	0	1	1	1	1	0	0	1	0	1	1	0	0	0
	0	1	1	1	1	0	0	1	0	0	0	0	0	0
	0	1	1	1	1	0	0	1	0	0	0	0	0	0
	0	1	1	1	1	1	0	1	0	1	1	0	0	0
	0	1	1	1	1	1	0	1	0	1	1	0	0	0
	0	1	1	1	1	1	1	1	1	1	1	1	0	0
	0	1	1	1	1	0	0	1	0	1	0	0	0	0
	0	1	1	1	1	0	0	1	0	0	0	0	0	0
	0	1	1	1	1	1	0	1	1	1	1	0	0	0
	0	1	1	1	1	0	0	1	0	0	0	0	0	0
	0	1	1	1	1	1	0	1	1	1	1	0	0	0
	0	1	1	1	1	0	0	1	0	0	0	0	0	0
	0	1	1	1	1	1	0	1	1	1	1	0	0	0
	0	1	1	1	1	1	0	1	0	1	1	0	0	0
	0	1	1	1	1	1	0	1	0	1	1	0	0	0
	0	1	1	1	1	1	0	1	1	1	1	0	0	0
	0	1	1	1	1	0	0	1	0	1	0	0	0	0
	0	1	1	1	1	1	1	1	1	1	1	1	1	1
	0	1	1	1	1	1	1	1	1	1	1	1	0	0
	0	1	1	1	1	1	0	1	0	0	1	0	0	0
	0	1	1	1	1	1	0	1	1	1	1	0	0	0
	0	1	1	1	1	1	1	1	1	1	1	1	0	0
	0	1	1	1	1	1	1	1	1	1	1	1	1	1
	0	1	1	1	1	1	0	1	1	1	1	0	0	0
	0	1	1	1	1	1	0	1	1	1	1	0	0	0
	0	1	1	1	1	1	1	1	1	1	1	1	1	1
	0	1	1	1	1	1	0	1	0	1	0	0	0	0
	0	1	1	1	1	1	1	1	1	1	1	1	0	0
	0	1	1	1	1	1	1	1	1	1	1	1	0	0
	0	1	0	1	1	0	0	1	0	1	1	0	0	0
	0	1	1	1	1	1	0	1	1	1	1	0	0	0
	0	0	1	1	1	0	0	1	0	0	0	0	0	0
	0	1	1	1	1	1	1	1	1	1	1	1	0	0
	0	1	1	1	1	1	0	1	1	1	0	0	0	0
	0	1	1	1	1	1	1	1	1	1	1	1	0	0
	0	1	1	1	1	1	1	1	1	1	1	1	1	1
	0	1	1	1	1	1	1	1	1	1	1	1	1	1
	0	1	1	1	1	1	1	1	1	1	1	1	0	0
	0	1	1	1	1	1	0	1	1	1	1	0	0	0
	0	1	1	1	1	0	0	1	0	1	0	0	0	0
	0	1	1	1	1	1	1	1	1	1	1	1	1	1
	0	1	1	1	1	1	0	1	1	1	0	0	0	0
	0	1	1	1	1	1	0	1	0	1	1	0	0	0
	0	1	1	1	1	0	0	1	1	0	1	0	0	0
	0	1	1	1	1	1	1	1	1	1	1	1	0	0
	0	1	1	1	1	1	1	1	1	1	1	1	1	1
	0	1	1	1	1	1	1	1	1	1	1	1	1	1
	0	1	1	1	1	1	1	1	1	1	1	1	1	1
	0	1	0	1	1	0	0	1	1	0	0	0	0	0
	0	1	1	1	1	1	1	1	0	1	1	0	0	0
	0	1	1	1	1	1	0	1	1	1	1	0	0	0
	0	1	1	1	1	1	1	1	1	1	1	1	0	0
	0	1	1	1	1	0	0	1	1	0	0	0	0	0
	0	1	1	1	1	0	0	1	0	0	1	0	0	0
	0	1	1	1	1	0	0	1	0	1	1	0	0	0
	0	1	1	1	1	1	0	1	1	1	1	0	0	0
	0	1	1	1	1	1	1	1	1	1	1	1	1	1
	0	1	1	1	1	0	0	1	0	1	0	0	0	0
	0	1	1	1	1	0	0	1	0	0	0	0	0	0
	0	1	1	1	1	1	1	1	1	1	1	1	0	0
	0	1	1	1	1	0	0	1	0	0	0	0	0	0
	0	1	1	1	1	1	0	1	0	1	1	0	0	0
	0	1	1	1	1	0	0	1	1	1	1	0	0	0
	0	1	1	1	1	1	0	1	0	1	1	0	0	0
	0	1	1	1	1	1	0	1	1	1	1	0	0	0
	0	1	1	1	1	1	0	1	1	1	1	0	0	0
	0	0	0	1	1	0	0	1	0	0	0	0	0	0
	0	1	1	1	1	1	0	1	0	1	1	0	0	0
	0	1	1	1	1	0	0	1	1	1	1	0	0	0
	0	1	1	1	1	0	0	1	0	1	1	0	0	0
	0	1	1	1	1	0	0	1	0	0	1	0	0	0
	0	1	1	1	1	1	1	1	1	1	1	1	0	0
	0	1	1	1	1	1	1	1	0	1	1	0	0	0
	0	0	0	1	1	0	0	1	0	0	0	0	0	0
	0	1	1	1	1	0	0	1	0	0	0	0	0	0
	0	1	1	1	1	0	0	1	0	0	0	0	0	0
	0	1	1	1	1	0	0	1	0	0	1	0	0	0
	0	1	1	1	1	1	0	1	0	1	1	0	0	0
	0	1	1	1	1	1	1	1	1	1	1	1	1	1
	0	1	1	1	1	1	0	1	1	1	0	0	0	0
	0	1	1	1	1	1	0	1	1	1	1	0	0	0
	0	1	1	1	1	0	0	1	1	1	1	0	0	0
	0	1	1	1	1	1	1	1	0	1	1	0	1	0
	0	1	1	1	1	1	0	1	0	1	1	0	0	0
	0	1	1	1	1	0	0	1	1	1	0	0	0	0
	0	1	1	1	1	1	0	1	0	1	1	0	0	0
	0	1	1	1	1	1	0	1	1	1	1	0	0	0
	0	1	1	1	1	0	0	1	0	1	1	0	0	0
	0	1	1	1	1	0	0	1	1	1	0	0	0	0
	0	1	1	1	1	0	0	1	0	0	0	0	0	0
	0	1	1	1	1	1	1	1	0	1	1	0	0	0
	0	1	1	1	1	0	0	1	0	1	1	0	0	0
	0	1	0	1	1	0	0	1	0	0	0	0	0	0
	0	1	1	1	1	1	1	1	1	1	1	1	0	0
	0	1	1	1	1	1	0	1	0	1	1	0	0	0
	0	1	0	1	1	0	0	1	0	0	0	0	0	0
	0	1	1	1	1	1	0	1	1	1	1	0	0	0
	0	1	1	1	1	1	0	1	1	1	1	0	0	0
	0	1	1	1	1	1	0	1	1	1	1	0	0	0
	0	1	1	1	1	1	1	1	1	1	1	1	0	0
	0	1	1	1	1	1	1	1	1	1	1	1	1	1
	0	1	1	1	1	0	0	1	0	1	1	0	0	0
	0	1	1	1	1	1	0	1	1	1	1	0	0	0
	0	1	1	1	1	1	0	1	1	1	1	0	0	0
	0	1	1	1	1	1	0	1	0	1	1	0	0	0
	0	1	1	1	1	0	0	1	0	0	0	0	0	0
	0	1	1	1	1	1	1	1	1	1	1	1	0	0
	0	1	1	1	1	1	0	1	0	1	1	0	0	0
	0	1	1	1	1	1	0	1	1	1	1	0	0	0
	0	1	1	1	1	0	0	1	0	0	0	0	0	0
	0	1	1	1	1	0	0	1	0	0	0	0	0	0
	0	1	1	1	1	1	0	1	1	1	1	0	0	0
	0	1	1	1	1	0	0	1	0	1	1	0	0	0
	0	0	1	1	1	0	0	1	0	0	0	0	0	0
	0	1	1	1	1	0	0	1	0	1	0	0	0	0
	0	1	1	1	1	0	0	1	0	1	1	0	0	0
	0	1	1	1	1	1	0	1	1	1	1	0	0	0
	0	1	1	1	1	1	0	1	1	1	1	0	0	0
	0	1	1	1	1	1	0	1	0	1	1	0	0	0
	0	1	1	1	1	1	0	1	1	1	1	0	0	0
	0	1	1	1	1	1	1	1	1	1	1	1	0	0
	0	1	1	1	1	1	0	1	1	1	1	0	0	0
	0	1	1	1	1	1	0	1	1	1	1	0	0	0
	0	1	1	1	1	1	1	1	1	1	1	1	1	1
	0	1	1	1	1	1	0	1	1	1	1	0	0	0
	0	1	1	1	1	1	1	1	1	1	1	1	1	1
	0	1	1	1	1	0	0	1	1	1	1	0	0	0
	0	1	1	1	1	0	0	1	0	1	0	0	0	0
	0	1	1	1	1	1	1	1	1	1	1	1	1	1
	0	1	1	1	1	0	0	1	0	0	0	0	0	0
	0	1	1	1	1	0	0	1	0	0	0	0	0	0
	0	1	1	1	1	1	0	1	0	1	1	0	0	0
	0	1	1	1	1	1	0	1	1	1	1	0	0	0
	0	1	1	1	1	1	0	1	0	1	0	0	0	0
	0	1	1	1	1	0	0	1	0	0	0	0	0	0
	0	1	1	1	1	0	0	1	1	0	0	0	0	0
	0	1	1	1	1	0	0	1	0	1	0	0	0	0
	0	1	1	1	1	0	0	1	0	0	0	0	0	0
	0	1	0	1	1	0	0	1	0	0	0	0	0	0
	0	1	0	1	0	0	0	1	0	0	0	0	0	0
	0	1	1	1	1	1	1	1	1	1	1	1	1	1
	0	1	1	1	1	0	0	1	1	1	0	0	0	0
	0	1	1	1	1	1	1	1	1	1	1	1	1	1
	0	1	1	1	1	1	1	1	1	1	1	1	0	0
	0	1	1	1	1	1	1	1	1	1	1	1	0	0
	0	1	1	1	1	1	0	1	1	1	1	0	0	0
	0	1	1	1	1	1	0	1	0	1	1	0	0	0
	0	1	1	1	1	1	0	1	1	1	1	0	0	0
	0	1	1	1	1	1	0	1	1	1	0	0	0	0
	0	1	1	1	1	1	1	1	1	1	1	1	0	0
	0	1	1	1	1	1	1	1	1	1	1	1	0	0
	0	1	1	1	1	1	0	1	1	1	1	0	0	0
	0	1	1	1	1	0	0	1	0	0	0	0	0	0
	0	0	0	1	1	0	0	1	0	0	0	0	0	0
	0	1	1	1	1	0	0	1	0	1	0	0	0	0
	0	1	1	1	1	0	0	1	0	0	0	0	0	0
	0	1	1	1	1	1	0	1	1	1	1	0	0	0
	0	1	1	1	1	0	0	1	0	1	0	0	0	0
	0	1	1	1	1	1	0	1	0	1	1	0	0	0
	0	1	1	1	1	1	0	1	0	0	1	0	0	0
	0	1	1	1	1	1	0	1	0	1	1	0	0	0
	0	1	1	1	1	1	0	1	1	1	1	0	0	0
	0	1	1	1	1	1	0	1	1	1	1	0	0	0
	0	1	1	1	1	1	0	1	1	1	1	0	0	0
	0	1	1	1	1	1	0	1	1	1	1	0	1	0
	0	1	1	1	1	0	0	1	0	0	0	0	0	0
	0	1	1	1	1	1	0	1	0	1	1	0	0	0
	0	1	1	1	1	1	1	1	1	1	1	1	1	1
	0	1	1	1	1	1	1	1	1	1	0	0	0	0
	0	1	1	1	1	1	0	1	1	1	1	0	0	0
	0	1	1	1	1	1	1	1	1	1	1	1	1	1
	0	1	1	1	1	1	1	1	1	1	1	1	0	0
	0	1	1	1	1	1	0	1	0	1	1	0	0	0
	0	1	1	1	1	0	0	1	0	1	0	0	0	0
	0	1	1	1	1	0	0	1	0	1	1	0	0	0
	0	1	1	1	0	1	0	1	1	1	1	0	0	0
	0	1	1	1	1	1	1	1	1	1	1	1	1	1
	0	1	1	1	1	1	1	1	0	1	1	0	0	0
	0	1	1	1	1	1	0	1	1	1	1	0	0	0
	0	1	1	1	1	1	1	1	1	1	1	1	1	1
	0	1	1	1	1	1	0	1	0	1	1	0	0	0
	0	1	1	1	1	0	0	1	1	0	1	0	0	0
	0	1	1	1	1	0	0	1	1	0	0	0	0	0
	0	1	1	1	1	0	0	1	0	0	0	0	0	0
	0	1	1	1	1	0	0	1	0	0	0	0	0	0
	0	1	1	1	1	1	0	1	0	1	1	0	0	0
	0	1	1	1	1	1	0	1	0	1	1	0	0	0
	0	1	1	1	1	0	0	1	0	0	0	0	0	0
	0	1	1	1	1	1	0	1	0	1	1	0	0	0
	0	1	1	1	1	0	0	1	0	0	0	0	0	0
	0	1	1	1	1	1	0	1	0	1	1	0	0	0
	0	1	1	1	1	0	0	1	0	0	0	0	0	0
	0	1	1	1	1	0	0	1	0	0	0	0	0	0
	0	1	1	1	1	1	1	1	1	1	1	1	0	0
	0	1	1	1	1	1	0	1	1	1	0	0	0	0
	0	1	1	1	1	0	0	1	0	1	0	0	0	0
	0	1	1	1	1	1	1	1	0	1	1	0	0	0
	0	1	1	1	1	0	0	1	0	0	0	0	0	0
	0	1	1	1	1	1	1	1	1	1	1	1	0	0
	0	1	1	1	1	0	0	1	0	0	0	0	0	0
	0	1	1	1	1	1	1	1	1	1	1	1	1	1
	0	1	1	1	1	1	0	1	1	1	1	0	0	0
	0	1	1	1	1	0	0	1	1	1	0	0	0	0
	0	1	1	1	1	1	0	1	1	1	1	0	0	0
	0	1	1	1	1	0	0	1	0	1	1	0	0	0
	0	1	1	1	1	1	0	1	1	1	1	0	0	0
	0	1	1	1	1	0	0	1	0	0	0	0	0	0
	0	1	1	1	1	1	0	1	0	1	1	0	0	0
	0	1	1	1	1	1	0	1	0	1	1	0	0	0
	0	1	1	1	1	1	0	1	0	1	1	0	0	0
	0	1	1	1	1	1	0	1	0	1	1	0	0	0
	0	1	1	1	1	1	0	1	0	1	1	0	0	0
	0	1	1	1	1	1	0	1	1	1	1	0	0	0
	0	1	1	1	1	1	1	1	1	1	1	1	1	1
	0	1	1	1	1	0	0	1	0	0	0	0	0	0
	0	0	0	1	1	0	0	1	0	0	0	0	0	0
	0	1	1	1	1	1	0	1	1	1	1	0	0	0
	0	1	1	1	1	1	0	1	1	1	1	0	0	0
	0	1	1	1	1	1	1	1	1	1	1	1	0	0
	0	1	1	1	1	1	0	1	1	1	1	0	0	0
	0	1	1	1	1	0	0	1	1	1	1	0	0	0
	0	1	1	1	1	1	0	1	1	1	1	0	0	0
	0	1	1	1	1	1	0	1	0	1	1	0	0	0
	0	1	1	1	1	0	0	1	0	0	0	0	0	0
	0	1	1	1	1	1	0	1	0	1	1	0	0	0
	0	1	1	1	1	1	0	1	0	1	1	0	0	0
	0	1	1	1	1	0	0	1	0	0	0	0	0	0
	0	0	1	1	1	0	0	0	0	0	0	0	0	0
	0	1	1	1	1	1	0	1	1	1	1	0	0	0
	0	1	1	1	1	0	0	1	0	0	0	0	0	0
	0	1	1	1	1	1	0	1	1	1	1	0	0	0
	0	1	0	1	1	0	0	1	0	0	0	0	0	0
	0	1	1	1	1	0	0	1	0	0	0	0	0	0
	0	1	1	1	1	0	0	0	0	0	0	0	0	0
	0	1	1	1	1	1	0	1	0	1	1	0	0	0
	0	1	1	1	1	0	0	1	1	1	1	0	0	0
	0	1	1	1	1	1	0	1	0	1	1	0	0	0
	0	1	1	1	1	0	0	1	0	0	0	0	0	0
	0	1	1	1	1	0	0	1	0	0	0	0	0	0
	0	1	1	1	1	1	0	1	1	1	1	0	0	0
	0	1	1	1	1	0	0	1	1	0	0	0	0	0
	0	1	1	1	1	0	0	1	0	0	0	0	0	0
	0	1	1	1	1	1	0	1	1	1	1	0	0	0
	0	1	1	1	1	1	0	1	1	1	1	0	0	0
	0	1	1	1	1	0	0	1	0	0	0	0	0	0
	0	1	1	1	1	1	1	1	1	1	1	1	1	1
	0	1	1	1	1	1	1	1	1	1	1	1	0	0
	0	1	1	1	1	0	0	1	1	0	0	0	0	0
	0	1	1	1	1	0	0	1	1	0	0	0	0	0
	0	1	1	1	1	1	0	1	1	1	1	0	0	0
	0	1	1	1	1	0	0	1	0	0	0	0	0	0
	0	0	0	1	1	0	0	1	0	0	0	0	0	0
	0	1	1	1	1	0	0	1	0	0	0	0	0	0
	0	1	1	1	1	0	0	1	0	0	0	0	0	0
	0	1	1	1	1	0	0	1	0	1	1	0	0	0
	0	1	1	1	1	0	0	1	0	0	0	0	0	0
	0	1	1	1	1	0	0	1	0	0	0	0	0	0
	0	1	1	1	1	0	0	1	0	0	1	0	0	0
	0	1	1	1	1	0	0	1	0	0	0	0	0	0
	0	1	1	1	1	0	0	1	0	0	0	0	0	0
	0	0	1	1	1	0	0	1	0	0	0	0	0	0
	0	1	0	1	0	0	0	1	0	0	0	0	0	0
	0	1	1	1	1	1	0	1	0	1	1	0	0	0
	0	1	1	1	1	1	1	1	1	1	1	1	1	1
	0	1	1	1	1	0	0	1	1	1	0	0	0	0
	0	1	1	1	1	1	1	1	1	1	1	1	0	0
	0	1	1	1	1	0	0	1	0	0	0	0	0	0
	0	1	1	1	1	1	0	1	1	1	1	0	0	0
	0	1	1	1	1	1	0	1	1	1	1	0	0	0
	0	1	1	1	1	0	0	1	0	0	0	0	0	0
	0	1	1	1	1	1	1	1	1	1	1	1	0	0
	0	1	1	1	1	1	0	1	1	1	1	0	0	0
	0	1	1	1	1	1	0	1	1	1	1	0	0	0
	0	1	1	1	1	1	1	1	1	1	1	1	0	0
	0	1	1	1	1	1	0	1	1	1	1	0	0	0
	0	1	1	1	1	1	0	1	1	1	1	0	0	0
	0	0	0	1	1	0	0	1	1	0	0	0	0	0
	0	1	1	1	1	1	0	1	1	1	1	0	0	0
	0	1	1	1	1	0	0	1	0	0	0	0	0	0
	0	0	0	1	1	0	0	1	1	0	0	0	0	0
	0	1	1	1	1	1	0	1	1	1	1	0	0	0
	0	1	1	1	1	1	1	1	1	1	1	1	0	0
	0	1	1	1	1	1	1	1	1	1	1	1	1	1
	0	1	1	1	1	1	1	1	1	1	1	1	1	1
	0	1	1	1	1	1	1	1	1	1	1	1	0	0
	0	1	1	1	1	1	0	1	1	1	1	0	0	0
	0	1	0	1	1	1	0	1	1	0	0	0	0	0
	0	1	1	1	1	0	0	1	0	0	0	0	0	0
	0	1	1	1	1	1	1	1	1	1	1	1	0	0
	0	1	1	1	1	1	0	1	1	1	1	0	0	0
	0	1	1	1	1	1	0	1	0	1	0	0	0	0
	0	1	1	1	1	1	1	1	1	1	1	1	0	0
	0	1	1	1	1	1	0	1	1	1	1	0	0	0
	0	1	1	1	1	1	1	1	1	1	1	1	1	1
	0	1	0	1	1	0	0	1	1	0	0	0	0	0
	0	1	1	1	1	1	0	1	0	1	1	0	0	0
	0	1	1	1	1	0	0	1	1	1	1	0	0	0
	0	1	0	1	1	0	0	1	0	0	0	0	0	0
	0	1	1	1	1	0	0	1	0	0	0	0	0	0
	0	1	1	1	1	0	0	1	0	0	1	0	0	0
	0	1	1	1	1	0	0	1	0	0	0	0	0	0
	0	1	1	1	1	0	0	1	0	1	1	0	0	0
	0	1	1	1	1	1	0	1	1	1	1	0	0	0
	0	1	1	1	1	0	0	1	1	1	1	0	0	0
	0	0	1	1	1	0	0	1	0	0	0	0	0	0
	0	1	1	1	1	0	0	1	0	1	1	0	0	0
	0	1	1	1	1	0	0	1	0	0	0	0	0	0
	0	1	1	1	1	1	0	1	0	1	1	0	0	0
	0	1	1	1	1	1	0	1	1	1	1	0	0	0
	0	1	1	1	1	0	0	1	0	1	0	0	0	0
	0	0	1	1	1	0	0	1	0	0	0	0	0	0
	0	1	1	1	1	0	0	1	1	1	1	0	0	0
	0	1	1	1	1	1	0	1	1	1	1	0	0	0
	0	1	1	1	1	1	0	1	1	1	1	0	0	0
	0	1	1	1	1	1	1	1	1	1	1	1	1	1
	0	1	1	1	1	1	0	1	1	1	1	0	0	0
	0	1	1	1	1	1	0	1	1	1	1	0	0	0
	0	1	1	1	1	0	0	1	1	0	0	0	0	0
	0	1	1	1	1	0	0	1	1	1	0	0	0	0
	0	1	1	1	1	1	1	1	1	1	1	1	1	1
	0	1	1	1	1	1	1	1	1	1	1	1	1	1
	0	1	1	1	1	1	0	1	1	1	1	0	0	0
	0	1	1	1	1	0	0	1	1	0	1	0	0	0
	0	1	1	1	1	1	1	1	1	1	1	1	1	1
	0	1	1	1	1	1	1	1	1	1	1	1	0	0
	0	1	1	1	1	0	0	1	1	0	1	0	0	0
	0	1	1	1	1	0	0	1	1	0	1	0	0	0
	0	1	1	1	1	1	0	1	1	0	1	0	0	0
	0	1	1	1	1	1	0	1	1	0	1	0	0	0
	0	1	1	1	1	1	0	1	1	0	1	0	0	0
	0	1	1	1	1	0	0	1	1	0	0	0	0	0
	0	1	1	1	1	0	0	1	0	0	0	0	0	0
	0	1	1	1	1	1	0	1	1	0	1	0	0	0
	0	1	1	1	1	1	0	1	1	0	1	0	0	0
	0	1	1	1	1	1	0	1	1	0	1	0	0	0
	0	1	0	1	1	0	0	1	1	0	0	0	0	0
	0	1	0	1	1	0	0	1	0	0	0	0	0	0
	0	0	0	1	1	0	0	1	0	0	0	0	0	0
	0	0	0	1	1	0	0	1	0	0	0	0	0	0
	0	0	0	1	1	0	0	1	0	0	0	0	0	0
	0	0	0	1	1	0	0	1	0	0	0	0	0	0
	0	0	0	1	1	0	0	1	0	0	0	0	0	0
	0	0	0	1	1	0	0	1	0	0	0	0	0	0
	0	1	0	1	1	0	0	1	0	0	0	0	0	0
	0	0	0	1	1	0	0	1	0	0	0	0	0	0
	0	0	0	1	1	0	0	1	0	0	0	0	0	0
	0	0	0	1	0	0	0	1	0	0	0	0	0	0
	0	0	0	1	1	0	0	1	0	0	0	0	0	0
	0	0	0	1	1	0	0	0	0	0	0	0	0	0
	0	1	0	1	1	0	0	1	0	0	0	0	0	0
	0	0	0	1	1	0	0	0	0	0	0	0	0	0
	0	0	0	1	1	0	0	0	0	0	0	0	0	0
	0	0	0	1	1	0	0	1	0	0	0	0	0	0
	0	1	1	1	1	0	0	1	0	0	1	0	0	0
	0	1	1	1	1	0	0	1	0	0	0	0	0	0
	0	1	1	1	1	0	0	1	0	0	0	0	0	0
	0	1	1	1	1	0	0	1	0	0	0	0	0	0
	0	1	1	1	1	0	0	1	0	0	0	0	0	0
	0	1	1	1	1	0	0	1	0	0	0	0	0	0
	0	1	1	1	1	0	0	1	0	0	0	0	0	0
	0	1	1	1	1	0	0	1	0	0	1	0	0	0
	0	1	1	1	1	0	0	1	0	1	1	0	0	0
	0	1	1	1	1	0	0	1	0	0	0	0	0	0
	0	1	1	1	1	0	0	1	0	0	0	0	0	0
	0	1	1	1	1	0	0	1	0	1	1	0	0	0
	0	1	1	1	1	0	0	1	0	0	0	0	0	0
	0	0	1	1	1	0	0	1	0	0	0	0	0	0
	0	1	1	1	1	1	0	1	0	1	1	0	0	0
	0	0	1	1	1	0	0	1	0	0	0	0	0	0
	0	1	1	1	1	0	0	1	0	0	0	0	0	0
	0	0	0	1	1	0	0	1	0	0	0	0	0	0
	0	0	0	1	1	0	0	1	0	0	0	0	0	0
	0	1	1	1	1	0	0	1	0	0	0	0	0	0
	0	1	1	1	1	0	0	1	0	0	0	0	0	0
	0	1	1	1	1	0	0	1	0	0	0	0	0	0
	0	1	1	1	1	0	0	1	0	0	0	0	0	0
	0	1	1	1	1	0	0	1	0	0	0	0	0	0
	0	1	1	1	1	0	0	1	0	1	1	0	0	0
	0	0	1	1	1	0	0	1	0	0	0	0	0	0
	0	1	1	1	1	0	0	0	0	0	0	0	0	0
	0	1	1	1	1	1	0	1	0	1	1	0	0	0
	0	1	1	1	1	0	0	1	0	0	1	0	0	0
	0	1	1	1	1	0	0	1	0	0	0	0	0	0
	0	1	1	1	1	0	0	1	1	0	0	0	0	0
	0	0	0	1	1	0	0	1	0	0	0	0	0	0
	0	0	0	1	1	0	0	1	0	0	0	0	0	0
	0	0	0	1	1	0	0	1	0	0	0	0	0	0
	0	1	1	1	1	0	0	1	0	0	0	0	0	0
	0	1	1	1	1	0	0	1	0	0	0	0	0	0
	0	1	1	1	1	1	1	1	1	1	1	1	1	1
	0	1	1	1	1	0	0	1	0	0	0	0	0	0
	0	1	1	1	1	1	1	1	1	1	1	1	1	1
	0	1	1	1	1	1	0	1	1	1	1	0	0	0
	0	1	1	1	1	1	0	1	1	1	1	0	0	0
	0	1	1	1	1	0	0	1	0	0	0	0	0	0
	0	1	1	1	1	1	1	1	1	1	1	1	0	0
	0	0	0	1	1	0	0	1	0	0	0	0	0	0
	0	1	1	1	1	0	0	1	0	0	0	0	0	0
	0	1	1	1	1	0	0	1	0	0	0	0	0	0
	0	1	1	1	1	0	0	1	0	0	0	0	0	0
	0	1	1	1	1	0	0	1	0	0	0	0	0	0
	0	1	1	1	1	0	0	1	0	1	0	0	0	0
	0	0	0	1	0	0	0	1	0	0	0	0	0	0
	0	1	1	1	1	0	0	0	0	0	0	0	0	0
	0	1	1	1	1	0	0	1	0	0	0	0	0	0
	0	1	1	1	1	0	0	1	0	0	0	0	0	0
	0	0	0	1	1	0	0	1	0	0	0	0	0	0
	0	1	1	1	1	0	0	1	0	0	0	0	0	0
	0	1	1	1	1	0	0	1	0	0	0	0	0	0
	0	1	1	1	1	0	0	1	0	0	0	0	0	0
	0	1	1	1	1	0	0	0	0	0	0	0	0	0
	0	1	1	1	1	0	0	1	0	0	0	0	0	0
	0	0	1	1	1	0	0	1	0	0	0	0	0	0
	0	1	1	1	1	0	0	0	0	0	0	0	0	0
	0	1	1	1	1	0	0	1	0	0	0	0	0	0
	0	1	1	1	1	0	0	1	0	0	0	0	0	0
	0	1	1	1	1	0	0	1	0	0	0	0	0	0
	0	1	1	1	1	0	0	1	0	0	0	0	0	0
	0	1	1	1	1	0	0	1	0	0	0	0	0	0
	0	1	1	1	1	0	0	1	0	0	0	0	0	0
	0	1	1	1	1	0	0	1	0	0	0	0	0	0
	0	1	1	1	1	0	0	1	0	0	0	0	0	0
	0	1	1	1	1	0	0	1	0	0	0	0	0	0
	0	1	1	1	1	0	0	1	0	0	0	0	0	0
	0	1	1	1	1	0	0	1	0	0	0	0	0	0
	0	1	1	1	1	0	0	1	0	0	0	0	0	0
	0	1	1	1	1	0	0	1	0	0	0	0	0	0
	0	0	1	1	1	0	0	1	0	0	0	0	0	0
	0	1	1	1	1	0	0	1	0	0	0	0	0	0
	0	0	1	1	1	0	0	1	0	0	0	0	0	0
	0	1	1	1	1	1	0	1	0	1	1	0	0	0
	0	1	1	1	1	0	0	1	0	0	0	0	0	0
	0	1	1	1	1	0	0	1	0	0	0	0	0	0
	0	1	1	1	1	1	0	1	0	1	1	0	0	0
	0	0	0	1	1	0	0	1	0	0	0	0	0	0
	0	0	1	1	1	0	0	1	0	0	0	0	0	0
	0	1	1	1	1	0	0	1	0	0	0	0	0	0
	0	0	1	1	1	0	0	1	0	0	0	0	0	0
	0	1	1	1	1	0	0	1	0	0	0	0	0	0
	0	1	1	1	1	0	0	1	0	1	0	0	0	0
	0	1	1	1	1	0	0	1	0	0	0	0	0	0
	0	1	1	1	1	0	0	1	0	0	0	0	0	0
	0	1	1	1	1	0	0	1	0	0	0	0	0	0
	0	1	1	1	1	0	0	1	0	0	0	0	0	0
	0	1	1	1	1	1	0	1	0	1	0	0	0	0
	0	1	1	1	1	0	0	1	0	0	0	0	0	0
	0	1	1	1	1	0	0	1	0	0	0	0	0	0
	0	0	1	1	1	0	0	1	0	0	0	0	0	0
	0	1	1	1	1	0	0	1	0	0	0	0	0	0
	0	1	1	1	1	0	0	1	0	0	0	0	0	0
	0	1	1	1	1	0	0	1	0	0	0	0	0	0
	0	1	1	1	1	0	0	1	0	0	0	0	0	0
	0	0	0	1	1	0	0	1	0	0	0	0	0	0
	0	1	1	1	1	0	0	1	0	0	0	0	0	0
	0	1	1	1	1	0	0	1	0	0	0	0	0	0
	0	1	1	1	1	0	0	1	0	0	0	0	0	0
	0	1	1	1	1	0	0	1	0	0	0	0	0	0
	0	1	1	1	1	0	0	1	0	0	1	0	0	0
	0	1	1	1	1	0	0	1	0	0	1	0	0	0
	0	1	1	1	1	0	0	1	0	1	0	0	0	0
	0	1	1	1	1	0	0	1	0	0	0	0	0	0
	0	1	1	1	1	0	0	1	0	0	0	0	0	0
	0	1	1	1	1	1	0	1	0	1	1	0	0	0
	0	1	1	1	1	0	0	1	0	0	0	0	0	0
	0	1	1	1	1	1	0	1	0	1	0	0	0	0
	0	1	1	1	1	0	0	1	0	1	0	0	0	0
	0	1	1	1	1	0	0	1	0	0	0	0	0	0
	0	1	1	1	1	0	0	1	0	0	0	0	0	0
	0	0	0	1	0	0	0	1	0	0	0	0	0	0
	0	1	1	1	1	0	0	1	0	0	0	0	0	0
	0	1	0	1	1	0	0	1	0	0	0	0	0	0
	0	1	1	1	1	0	0	1	0	0	0	0	0	0
	0	1	1	1	1	0	0	1	0	0	0	0	0	0
	0	1	1	1	1	0	0	1	0	0	0	0	0	0
	0	1	1	1	1	0	0	1	0	0	0	0	0	0
	0	1	1	1	1	0	0	1	0	0	0	0	0	0
	0	1	1	1	1	1	0	1	0	1	1	0	0	0
	0	1	1	0	1	0	0	1	0	0	0	0	0	0
	0	0	0	1	1	0	0	1	0	0	0	0	0	0
	0	0	0	1	1	0	0	1	0	1	0	0	0	0
	0	1	1	1	1	1	0	1	0	1	0	0	0	0
	0	1	1	1	1	0	0	1	0	0	0	0	0	0
	0	1	1	1	1	0	0	1	0	1	0	0	0	0
	0	1	1	1	1	0	0	1	0	0	0	0	0	0
	0	0	1	1	1	0	0	1	0	0	0	0	0	0
	0	1	1	1	1	0	0	1	0	1	1	0	0	0
	0	1	1	1	1	0	0	1	0	1	0	0	0	0
	0	1	1	1	1	0	0	1	0	0	0	0	0	0
	0	1	1	1	1	0	0	1	0	0	0	0	0	0
	0	1	1	1	1	0	0	1	0	0	0	0	0	0
	0	1	1	1	1	0	0	1	0	0	0	0	0	0
	0	1	1	1	1	0	0	1	0	0	0	0	0	0
	0	1	1	1	1	0	0	1	0	0	0	0	0	0
	0	0	1	1	1	0	0	1	0	0	0	0	0	0
	0	1	1	1	1	0	0	1	0	0	0	0	0	0
	0	1	1	1	1	1	0	1	0	1	1	0	0	0
	0	1	0	1	1	0	0	1	0	0	0	0	0	0
	0	1	1	1	1	0	0	1	0	0	0	0	0	0
	0	1	1	1	1	0	0	1	0	0	0	0	0	0
	0	1	1	1	1	0	0	1	0	0	0	0	0	0
	0	1	1	1	1	0	0	1	0	0	0	0	0	0
	0	1	0	1	1	0	0	1	0	0	0	0	0	0
	0	1	1	1	1	0	0	1	0	0	1	0	0	0
	0	1	1	1	1	0	0	1	0	0	0	0	0	0
	0	1	1	1	1	0	0	1	0	0	0	0	0	0
	0	1	1	1	1	0	0	1	0	0	0	0	0	0
	0	1	1	1	1	0	0	1	0	0	0	0	0	0
	0	1	1	0	1	0	0	1	0	0	0	0	0	0
	0	0	0	1	1	0	0	1	0	0	0	0	0	0
	0	1	1	1	1	0	0	1	0	0	0	0	0	0
	0	1	1	1	1	0	0	1	0	0	0	0	0	0
	0	1	1	1	1	0	0	1	0	0	0	0	0	0
	0	1	1	1	1	0	0	1	0	0	1	0	0	0
	0	1	1	1	1	0	0	1	0	1	1	0	0	0
	0	1	1	1	1	0	0	1	0	0	0	0	0	0
	0	1	1	1	1	0	0	1	0	1	1	0	0	0
	0	1	1	1	1	1	0	1	0	1	1	0	0	0
	0	1	1	1	1	0	0	1	0	0	0	0	0	0
	0	1	1	1	1	0	0	1	0	0	0	0	0	0
	0	1	1	1	1	0	0	1	0	0	0	0	0	0
	0	0	1	1	1	0	0	1	0	0	0	0	0	0
	0	1	1	1	1	1	0	1	0	1	0	0	0	0
	0	1	1	1	1	0	0	1	0	0	0	0	0	0
	0	1	1	1	1	0	0	1	0	1	0	0	0	0
	0	1	1	1	1	0	0	1	0	0	1	0	0	0
	0	1	1	1	1	1	0	1	0	0	1	0	0	0
	0	1	1	1	1	1	0	1	0	1	1	0	0	0
	0	1	1	1	1	0	0	1	0	0	0	0	0	0
	0	1	1	1	1	1	0	1	0	1	1	0	0	0
	0	1	1	1	1	1	1	1	0	1	1	0	0	0
	0	1	1	1	1	0	0	1	0	0	0	0	0	0
	0	1	1	1	1	0	0	1	0	0	0	0	0	0
	0	1	1	1	1	0	0	1	0	0	0	0	0	0
	0	1	1	1	1	0	0	1	0	1	1	0	0	0
	0	1	1	1	1	0	0	1	0	0	1	0	0	0
	0	1	1	1	1	0	0	1	0	0	0	0	0	0
	0	1	1	1	1	1	0	1	0	1	1	0	0	0
	0	1	1	1	1	1	0	1	1	1	1	0	0	0
	0	1	1	1	1	0	0	1	0	0	0	0	0	0
	0	0	0	1	1	0	0	1	0	0	0	0	0	0
	0	0	0	1	1	0	0	1	0	0	0	0	0	0
	0	0	0	1	1	0	0	1	0	0	0	0	0	0
	0	0	0	1	1	0	0	1	0	0	0	0	0	0
	0	1	1	1	1	0	0	1	0	0	1	0	0	0
	0	1	1	1	1	1	1	1	1	1	1	1	0	0
	0	0	1	1	1	0	0	1	0	0	0	0	0	0
	0	0	1	1	1	0	0	1	0	0	0	0	0	0
	0	0	0	1	1	0	0	1	0	0	0	0	0	0
	0	1	1	1	1	0	0	1	0	0	0	0	0	0
	0	0	1	1	1	0	0	1	0	0	0	0	0	0
	0	0	1	1	1	0	0	1	0	0	0	0	0	0
	0	1	1	1	1	0	0	1	0	0	0	0	0	0
	0	1	1	1	1	0	0	1	0	0	0	0	0	0
	0	1	1	1	1	0	0	1	0	0	0	0	0	0
	0	1	1	1	1	0	0	1	0	0	0	0	0	0
	0	1	1	1	1	0	0	1	0	0	0	0	0	0
	0	1	1	1	1	0	0	1	0	0	0	0	0	0
	0	1	1	1	1	0	0	1	0	0	0	0	0	0
	0	1	1	1	1	0	0	1	0	0	0	0	0	0
	0	0	1	1	1	0	0	1	0	0	0	0	0	0
	0	0	1	1	1	0	0	1	0	0	0	0	0	0
	0	1	1	1	1	0	0	1	0	0	0	0	0	0
	0	1	1	1	1	0	0	1	0	0	0	0	0	0
	0	1	1	1	1	0	0	1	0	0	0	0	0	0
	0	1	1	1	1	0	0	1	0	0	0	0	0	0
	0	1	1	1	1	0	0	1	0	0	0	0	0	0
	0	0	1	1	1	0	0	1	0	0	0	0	0	0
	0	1	1	1	1	0	0	1	0	0	0	0	0	0
	0	1	1	1	1	0	0	1	0	0	0	0	0	0
	0	1	1	1	1	0	0	1	0	0	0	0	0	0
	0	1	1	1	1	0	0	1	0	1	0	0	0	0
	0	1	1	1	1	0	0	1	0	0	0	0	0	0
	0	0	0	1	1	0	0	1	0	0	0	0	0	0
	0	0	0	1	1	0	0	1	0	0	0	0	0	0
	0	1	1	1	1	0	0	1	0	0	0	0	0	0
	0	1	1	1	1	0	0	1	0	1	1	0	0	0
	0	1	1	1	1	0	0	1	0	1	0	0	0	0
	0	1	1	1	1	0	0	1	0	0	0	0	0	0
	0	1	1	1	1	0	0	1	0	0	0	0	0	0
	0	1	1	1	1	0	0	1	0	0	1	0	0	0
	0	1	1	1	1	0	0	1	0	0	0	0	0	0
	0	1	1	1	1	0	0	1	0	0	0	0	0	0
	0	0	0	1	0	0	0	1	0	0	0	0	0	0
	0	1	1	1	1	0	0	1	0	0	0	0	0	0
	0	1	1	1	1	0	0	1	0	0	0	0	0	0
	0	1	1	1	1	0	0	0	0	0	0	0	0	0
	0	1	1	1	1	0	0	1	0	0	0	0	0	0
	0	0	1	1	1	0	0	1	0	0	0	0	0	0
	0	1	1	1	1	0	0	1	0	0	0	0	0	0
	0	1	1	1	1	0	0	1	0	0	0	0	0	0
	0	1	1	1	1	0	0	1	0	0	0	0	0	0
	0	1	1	1	1	0	0	1	0	0	0	0	0	0
	0	1	1	1	1	0	0	1	0	0	0	0	0	0
	0	1	1	1	1	0	0	1	0	0	0	0	0	0
	0	1	1	1	1	0	0	1	0	0	0	0	0	0
	0	1	1	1	1	0	0	1	0	0	0	0	0	0
	0	1	1	1	1	0	0	1	0	0	0	0	0	0
	0	1	1	1	1	0	0	1	0	1	0	0	0	0
	0	1	1	1	1	1	0	1	0	1	1	0	0	0
	0	1	1	1	1	1	0	1	0	1	0	0	0	0
	0	1	1	1	1	0	0	1	0	0	0	0	0	0
	0	1	1	1	1	0	0	1	0	0	0	0	0	0
	0	1	1	1	1	1	0	1	0	1	1	0	0	0
	0	1	1	0	1	0	0	1	0	1	1	0	0	0
	0	1	1	1	1	0	0	1	0	0	0	0	0	0
	0	1	1	1	1	0	0	1	0	0	0	0	0	0
	0	1	1	1	1	1	0	1	0	1	1	0	0	0
	0	0	1	1	1	0	0	1	0	0	0	0	0	0
	0	1	1	1	1	0	0	1	0	0	0	0	0	0
	0	1	1	1	1	0	0	1	0	0	0	0	0	0
	0	1	1	1	1	0	0	1	0	0	0	0	0	0
	0	0	0	1	1	0	0	1	0	0	0	0	0	0
	0	0	0	1	1	0	0	1	0	0	0	0	0	0
	0	0	0	1	1	0	0	1	0	0	0	0	0	0
	0	0	0	1	1	0	0	1	0	0	0	0	0	0
	0	1	1	1	1	0	0	1	0	0	1	0	0	0
	0	1	1	1	1	0	0	1	0	1	1	0	0	0
	0	1	1	1	1	0	0	1	0	0	0	0	0	0
	0	0	0	1	1	0	0	1	0	0	0	0	0	0
	0	0	1	1	1	0	0	1	0	0	0	0	0	0
	0	1	1	1	1	0	0	1	0	1	1	0	0	0
	0	0	0	1	1	0	0	1	0	0	0	0	0	0
	0	0	0	1	1	0	0	1	0	0	0	0	0	0
	0	1	1	1	1	0	0	1	0	1	1	0	0	0
	0	1	1	1	1	0	0	1	0	0	1	0	0	0
	0	1	1	1	1	0	0	1	0	1	1	0	0	0
	0	1	1	1	1	1	0	1	0	1	1	0	0	0
	0	1	1	1	1	0	0	1	0	0	0	0	0	0
	0	1	1	1	1	1	1	1	1	1	1	1	1	1
	0	1	1	1	1	1	0	1	1	1	1	0	0	0
	0	1	1	1	1	1	0	1	1	1	1	0	0	0
	0	1	1	1	1	0	0	1	0	0	0	0	0	0
	0	1	1	1	1	0	0	1	0	0	0	0	0	0
	0	1	1	1	1	0	0	1	0	0	0	0	0	0
	0	0	0	1	1	0	0	1	0	0	0	0	0	0
	0	1	1	1	1	0	0	1	0	0	0	0	0	0
	0	1	1	1	1	0	0	1	0	0	0	0	0	0
	0	1	1	1	1	0	0	1	0	0	0	0	0	0
	0	1	1	1	1	0	0	1	0	0	0	0	0	0
	0	0	1	1	1	0	0	1	0	0	0	0	0	0
	0	0	1	1	0	0	0	1	0	0	0	0	0	0
	0	1	1	1	1	0	0	1	0	0	0	0	0	0
	0	1	1	1	1	0	0	1	0	0	0	0	0	0
	0	1	1	1	1	0	0	1	0	0	0	0	0	0
	0	1	1	1	1	0	0	1	0	0	0	0	0	0
	0	0	1	1	1	0	0	1	0	0	0	0	0	0
	0	1	1	1	1	0	0	1	0	0	0	0	0	0
	0	1	1	1	1	0	0	1	0	0	0	0	0	0
	0	1	1	1	1	1	0	1	0	1	1	0	0	0
	0	1	1	1	1	0	0	1	0	0	0	0	0	0
	0	0	0	1	1	0	0	1	0	0	0	0	0	0
	0	1	1	1	1	0	0	1	0	0	0	0	0	0
	0	1	1	1	1	0	0	1	0	0	0	0	0	0
	0	1	1	1	1	0	0	1	0	1	0	0	0	0
	0	1	1	1	1	1	0	1	0	1	1	0	0	0
	0	1	1	1	1	1	0	1	1	1	1	0	0	0
	0	1	1	1	1	0	0	1	1	1	1	0	0	0
	0	1	1	1	1	0	0	1	0	1	0	0	0	0
	0	1	1	1	1	1	0	1	1	1	1	0	0	0
	0	1	1	1	1	0	0	1	1	0	0	0	0	0
	0	1	1	1	1	0	0	1	0	1	1	0	0	0
	0	1	1	1	1	1	0	1	1	1	1	0	0	0
	0	1	1	1	1	0	0	1	0	0	0	0	0	0
	0	1	1	1	1	0	0	1	1	1	1	0	0	0
	0	1	1	1	1	0	0	1	0	0	1	0	0	0
	0	1	1	1	1	0	0	1	0	1	0	0	0	0
	0	1	1	1	1	0	0	1	0	0	0	0	0	0
	0	1	1	1	1	1	0	1	0	1	1	0	0	0
	0	1	1	1	1	0	0	1	0	1	1	0	0	0
	0	1	1	1	1	0	0	1	1	1	1	0	0	0
	0	1	1	1	1	1	0	1	0	1	1	0	0	0
	0	1	1	1	1	0	0	1	0	0	0	0	0	0
	0	1	1	1	1	0	0	1	0	1	1	0	0	0
	0	1	1	1	1	1	1	1	1	1	1	1	1	1
	0	1	1	1	1	0	0	1	0	0	0	0	0	0
	0	1	1	1	1	1	1	1	1	1	1	1	1	1
	0	1	1	1	1	1	0	1	1	1	1	0	0	0
	0	1	1	1	1	0	0	1	1	0	0	0	0	0
	0	0	0	1	1	0	0	1	0	0	0	0	0	0
	0	0	0	1	1	0	0	1	0	0	0	0	0	0
	0	1	1	1	1	0	0	1	0	0	0	0	0	0
	0	0	0	1	1	0	0	1	0	0	0	0	0	0
	0	0	0	1	1	0	0	1	0	0	0	0	0	0
	0	0	0	1	1	0	0	1	0	0	0	0	0	0
	0	1	1	1	1	0	0	1	0	0	0	0	0	0
	0	1	1	1	1	0	0	1	0	0	0	0	0	0
	0	0	0	1	1	0	0	1	0	0	0	0	0	0
	0	1	1	1	1	0	0	1	0	0	0	0	0	0
	0	1	1	1	1	0	0	1	0	0	0	0	0	0
	0	1	1	1	1	0	0	1	0	0	0	0	0	0
	0	1	1	1	1	0	0	1	0	0	0	0	0	0
	0	1	1	1	1	1	0	1	0	0	0	0	0	0
	0	1	1	1	1	0	0	1	0	0	0	0	0	0
	0	1	1	1	1	0	0	1	0	0	0	0	0	0
	0	0	0	1	1	0	0	1	0	0	0	0	0	0
	0	1	1	1	1	0	0	1	0	0	0	0	0	0
	0	1	1	1	1	0	0	1	0	1	0	0	0	0
	0	1	1	1	1	0	0	1	0	1	1	0	0	0
	0	1	1	1	1	0	0	1	0	0	0	0	0	0
	0	1	1	1	1	0	0	1	0	1	1	0	0	0
	0	1	1	1	1	0	0	1	0	1	1	0	0	0
	0	1	1	1	1	0	0	1	0	1	0	0	0	0
	0	1	1	1	1	0	0	1	1	1	1	0	0	0
	0	0	1	1	1	0	0	1	0	0	0	0	0	0
	0	1	1	1	1	0	0	1	0	1	1	0	0	0
	0	1	1	1	1	0	0	1	0	0	0	0	0	0
	0	1	1	1	1	0	0	1	0	0	0	0	0	0
	0	1	1	1	1	0	0	1	0	0	0	0	0	0
	0	0	0	1	0	0	0	1	0	0	0	0	0	0
	0	1	1	1	1	0	0	1	0	0	0	0	0	0
	0	0	0	1	1	0	0	1	0	0	0	0	0	0
	0	0	1	1	1	0	0	1	0	0	0	0	0	0
	0	1	1	1	1	0	0	1	0	0	0	0	0	0
	0	1	1	1	1	0	0	1	0	0	0	0	0	0
	0	1	1	1	1	1	0	1	0	1	1	0	0	0
	0	1	1	1	1	1	0	1	0	1	1	0	0	0
	0	1	1	1	1	1	0	1	0	1	1	0	0	0
	0	1	1	1	1	0	0	0	0	0	0	0	0	0
	0	1	1	1	1	1	0	1	0	1	1	0	0	0
	0	1	1	1	1	0	0	1	0	0	0	0	0	0
	0	1	1	1	1	0	0	1	0	1	0	0	0	0
	0	1	1	1	1	1	0	1	1	1	1	0	0	0
	0	1	1	1	1	1	0	1	0	1	1	0	0	0
	0	1	1	1	1	0	0	1	0	0	0	0	0	0
	0	1	0	1	1	0	0	1	0	0	0	0	0	0
	0	1	1	1	1	0	0	1	0	0	0	0	0	0
	0	1	1	1	1	0	0	1	0	0	1	0	0	0
	0	0	0	1	1	0	0	1	0	0	0	0	0	0
	0	0	0	1	1	0	0	1	0	0	0	0	0	0
	0	1	1	1	1	0	0	1	0	0	0	0	0	0
	0	1	1	1	1	0	0	1	0	0	0	0	0	0
	0	1	1	1	1	0	0	1	0	0	0	0	0	0
	0	1	1	1	1	0	0	1	0	0	0	0	0	0
	0	1	1	1	1	0	0	1	0	0	0	0	0	0
	0	0	1	1	0	0	0	1	0	0	0	0	0	0
	0	1	1	1	1	0	0	1	0	1	1	0	0	0
	0	1	1	1	1	0	0	1	0	0	0	0	0	0
	0	1	1	1	1	1	0	1	0	1	1	0	0	0
	0	1	1	1	1	0	0	1	1	1	0	0	0	0
	0	1	1	1	1	1	1	1	1	1	1	1	1	1
	0	1	1	1	1	1	0	1	1	1	1	0	0	0
	0	1	1	1	1	0	0	1	0	0	0	0	0	0
	0	1	1	1	1	1	1	1	1	1	1	1	0	0
	0	1	1	1	1	1	0	1	1	1	1	0	0	0
	0	1	1	1	1	0	0	1	1	1	1	0	0	0
	0	1	1	1	1	0	0	1	0	0	0	0	0	0
	0	1	1	1	1	0	0	1	1	1	0	0	0	0
	0	1	1	1	1	0	0	1	0	1	1	0	0	0
	0	1	1	1	1	0	0	1	0	0	0	0	0	0
	0	1	1	1	1	1	0	1	0	1	1	0	0	0
	0	0	0	1	1	0	0	1	0	0	0	0	0	0
	0	1	1	1	1	1	1	1	0	1	1	0	1	0
	0	1	1	1	1	0	0	1	0	0	0	0	0	0
	0	1	1	1	1	1	0	1	0	1	1	0	0	0
	0	1	1	1	1	0	0	1	1	1	0	0	0	0
	0	1	1	1	1	0	0	1	0	0	0	0	0	0
	0	1	1	1	1	0	0	1	0	1	0	0	0	0
	0	1	1	1	1	0	0	1	0	0	0	0	0	0
	0	1	1	1	1	0	0	1	1	0	1	0	0	0
	0	1	1	1	0	0	0	1	0	1	1	0	0	0
	0	1	1	1	1	0	0	1	0	0	0	0	0	0
	0	1	1	1	1	1	1	1	1	1	1	1	1	1
	0	1	1	1	1	0	0	1	1	0	0	0	0	0
	0	1	1	1	1	0	0	1	1	0	0	0	0	0
	0	1	1	1	1	1	0	1	1	1	1	0	0	0
	0	1	1	1	1	0	0	1	1	0	0	0	0	0
	0	1	1	1	1	1	0	1	1	1	1	0	0	0
	0	1	1	1	1	0	0	1	0	0	0	0	0	0
	0	1	1	1	1	1	0	1	1	1	1	0	0	0
	0	1	1	1	1	0	0	1	1	1	0	0	0	0
	0	1	1	1	1	0	0	1	0	0	0	0	0	0
	0	1	1	1	1	0	0	1	0	1	1	0	0	0
	0	0	1	1	1	0	0	1	0	0	0	0	0	0
	0	1	1	1	1	0	0	1	0	0	0	0	0	0
	0	1	1	1	1	1	0	1	0	1	1	0	0	0
	0	1	1	1	1	0	0	0	0	0	0	0	0	0
	0	1	1	1	1	1	0	1	1	1	1	0	0	0
	0	1	1	1	1	1	0	1	0	1	1	0	0	0
	0	1	1	1	1	0	0	1	0	0	0	0	0	0
	0	1	1	1	1	1	0	1	1	1	1	0	0	0
	0	1	1	1	1	1	1	1	1	1	1	1	0	0
	0	1	1	1	1	0	0	1	1	1	1	0	0	0
	0	1	1	1	1	0	0	1	0	0	0	0	0	0
	0	1	1	1	1	1	0	1	0	1	1	0	0	0
	0	0	0	1	1	0	0	0	0	0	0	0	0	0
	0	1	1	1	1	1	0	1	1	1	1	0	0	0
	0	1	1	1	1	1	0	1	1	1	1	0	0	0
	0	1	0	1	1	0	0	1	1	0	0	0	0	0
	0	1	1	1	1	1	0	1	1	1	1	0	0	0
	0	1	1	1	1	0	0	1	0	0	0	0	0	0
	0	0	0	1	1	0	0	1	0	0	0	0	0	0
	0	1	0	1	1	0	0	1	0	0	0	0	0	0
	0	1	1	1	1	0	0	1	0	1	1	0	0	0
	0	1	1	1	1	0	0	1	0	1	1	0	0	0
	0	1	1	0	1	0	0	1	0	0	0	0	0	0
	0	1	1	1	1	0	0	1	0	0	0	0	0	0
	0	1	1	1	1	0	0	1	0	0	0	0	0	0
	0	1	1	1	1	0	0	1	0	0	1	0	0	0
	0	1	1	1	1	0	0	1	0	1	1	0	0	0
	0	1	1	1	1	1	0	1	1	1	1	0	0	0
	0	1	1	1	1	1	1	1	1	1	1	1	1	1
	0	1	1	1	1	0	0	1	1	1	1	0	0	0
	0	1	1	1	1	1	0	1	1	1	1	0	0	0
	0	1	1	1	1	1	1	1	1	1	1	1	1	1
	0	1	1	1	1	1	1	1	1	1	1	1	0	0
	0	1	1	1	1	1	0	1	1	1	1	0	0	0
	0	1	1	1	1	1	1	1	1	1	1	1	0	0
	0	0	1	1	0	0	0	1	0	0	0	0	0	0
	0	1	1	1	1	1	1	1	1	1	1	1	0	0
	0	1	1	1	1	1	1	1	1	1	1	1	1	1
	0	1	1	1	1	0	0	1	1	0	0	0	0	0
	0	1	0	1	1	0	0	1	1	1	1	0	0	0
	0	1	1	1	1	0	0	1	0	1	0	0	0	0
	0	1	0	1	1	0	0	1	0	0	0	0	0	0
	0	0	1	1	1	0	0	1	0	0	0	0	0	0
	0	1	1	1	1	0	0	1	1	0	1	0	0	0
	0	1	1	1	1	1	0	1	1	1	1	0	0	0
	0	1	1	1	1	0	0	1	0	0	0	0	0	0
	0	1	1	1	1	1	0	1	1	1	1	0	0	0
	0	1	0	0	1	0	0	1	0	0	0	0	0	0
	0	1	1	1	1	0	0	1	1	1	1	0	0	0
	0	1	1	1	1	0	0	1	0	0	0	0	0	0
	0	1	1	1	1	1	1	1	1	1	1	1	1	1
	0	1	1	1	1	1	0	1	1	0	1	0	0	0
	0	1	0	1	1	0	0	1	1	0	0	0	0	0
	0	0	0	1	1	0	0	1	0	0	0	0	0	0
	0	1	1	1	1	1	0	1	0	1	1	0	0	0
	0	0	0	1	1	0	0	1	0	0	0	0	0	0
	0	1	1	1	1	1	1	1	0	1	1	0	0	0
	0	1	1	1	1	0	0	1	0	0	0	0	0	0
	0	1	1	1	1	0	0	1	0	0	0	0	0	0
	0	0	0	1	1	0	0	1	0	0	0	0	0	0
	0	1	1	1	1	0	0	1	0	1	1	0	0	0
	0	1	1	1	1	0	0	1	1	1	1	0	0	0
	0	1	1	1	1	0	0	1	1	1	1	0	0	0
	0	1	1	1	1	0	0	1	1	1	1	0	0	0
	0	1	1	1	1	0	0	1	0	0	0	0	0	0
	0	1	1	1	1	1	0	1	1	1	0	0	0	0
	0	1	1	1	1	0	0	1	1	0	0	0	0	0
	0	1	1	1	1	0	0	1	1	1	1	0	0	0
	0	1	0	1	1	0	0	1	0	0	0	0	0	0
	0	0	0	1	1	0	0	1	0	0	0	0	0	0
	0	0	0	1	1	0	0	1	0	0	0	0	0	0
	0	1	1	1	1	1	0	1	1	1	1	0	0	0
	0	1	1	1	1	0	0	1	0	0	0	0	0	0
	0	1	1	1	1	1	0	1	1	1	1	0	0	0
	0	1	1	1	1	1	1	1	1	1	1	1	1	1
	0	1	1	1	1	1	0	1	1	1	0	0	0	0
	0	0	1	1	1	0	0	1	1	0	0	0	0	0
	0	1	1	1	1	0	0	1	1	0	0	0	0	0
	0	0	0	1	1	0	0	1	1	0	0	0	0	0
	0	1	1	1	1	1	0	1	1	1	1	0	0	0
	0	1	1	1	1	0	0	1	0	1	1	0	0	0
	0	1	1	1	1	0	0	1	0	0	0	0	0	0
	0	1	1	1	1	0	0	1	0	0	0	0	0	0
	0	0	1	1	1	0	0	1	0	0	0	0	0	0
	0	1	1	1	1	0	0	1	0	1	1	0	0	0
	0	1	1	1	1	0	0	1	0	1	1	0	0	0
	0	1	1	1	1	0	0	1	0	0	0	0	0	0
	0	1	1	1	1	0	0	1	0	0	0	0	0	0
	0	1	1	1	1	0	0	1	0	0	0	0	0	0
	0	1	1	1	1	1	0	1	0	1	1	0	0	0
	0	1	1	1	1	0	0	1	0	0	0	0	0	0
	0	1	1	1	1	0	0	1	0	1	1	0	0	0
	0	0	1	1	1	0	0	1	0	0	0	0	0	0
	0	1	1	1	1	0	0	1	0	1	1	0	0	0
	0	1	1	1	1	1	0	1	1	1	1	0	0	0
	0	1	1	1	1	0	0	1	0	0	0	0	0	0
	0	1	1	1	1	0	0	1	0	0	0	0	0	0
	0	1	1	1	1	0	0	1	0	0	0	0	0	0
	0	1	0	1	1	0	0	1	1	0	0	0	0	0
	0	1	1	1	1	1	0	1	1	1	1	0	0	0
	0	1	1	1	1	1	0	1	1	1	1	0	0	0
	0	1	1	1	1	1	1	1	1	1	1	1	0	0
	0	1	1	1	1	1	0	1	1	1	1	0	0	0
	0	1	1	1	1	1	0	1	1	1	1	0	0	0
	0	1	1	1	1	0	0	1	1	1	1	0	0	0
	0	1	1	1	1	1	0	1	1	1	1	0	0	0
	0	1	1	1	1	0	0	1	0	1	0	0	0	0
	0	1	0	0	1	0	0	1	1	0	0	0	0	0
	0	1	1	1	1	0	0	1	1	0	0	0	0	0
	0	1	1	1	1	0	0	1	1	0	0	0	0	0
	0	1	1	1	1	1	0	1	1	1	0	0	0	0
	0	1	1	1	1	1	0	1	1	1	1	0	0	0
	0	1	1	1	1	0	0	1	1	1	0	0	0	0
	0	1	1	1	1	1	1	1	1	1	1	1	0	0
	0	1	1	1	1	1	1	1	1	1	1	1	0	0
	0	0	0	1	1	0	0	1	0	0	0	0	0	0
	0	1	1	1	1	1	1	1	1	1	1	1	0	0
	0	0	0	1	1	0	0	1	0	0	0	0	0	0
	0	1	1	1	1	1	0	1	1	1	1	0	0	0
	0	0	0	1	1	0	0	1	0	0	0	0	0	0
	0	1	1	1	1	0	0	1	0	0	0	0	0	0
	0	0	1	1	1	0	0	1	0	0	0	0	0	0
	0	1	1	1	1	0	0	1	0	0	0	0	0	0
	0	0	0	1	1	0	0	1	0	0	0	0	0	0
	0	1	1	1	1	0	0	1	0	0	0	0	0	0
	0	1	1	1	1	0	0	1	0	0	0	0	0	0
	0	1	1	1	1	0	0	1	0	0	1	0	0	0
	0	1	1	1	1	1	0	1	0	1	1	0	0	0
	0	1	1	1	1	1	0	1	0	1	1	0	0	0
	0	1	1	1	1	1	1	1	1	1	1	1	1	1
	0	1	1	1	1	0	0	1	1	1	1	0	0	0
	0	1	1	1	1	0	0	1	1	0	0	0	0	0
	0	1	1	1	1	0	0	1	0	0	0	0	0	0
	0	1	1	1	1	0	0	1	0	1	1	0	0	0
	0	1	1	1	1	1	0	1	1	1	1	0	0	0
	0	1	1	1	1	0	0	1	0	1	1	0	0	0
	0	1	1	1	1	1	0	1	1	1	1	0	0	0
	0	1	1	1	1	0	0	1	0	0	0	0	0	0
	0	1	1	1	1	0	0	1	0	0	0	0	0	0
	0	1	1	1	1	0	0	1	0	1	0	0	0	0
	0	1	0	1	1	0	0	1	0	0	0	0	0	0
	0	1	1	1	1	0	0	1	0	0	0	0	0	0
	0	1	1	1	1	0	0	1	0	0	0	0	0	0
	0	1	0	0	1	0	0	1	0	0	0	0	0	0
	0	1	1	1	1	0	0	1	0	0	0	0	0	0
	0	1	1	1	1	1	0	1	1	1	1	0	0	0
	0	1	1	1	1	0	0	1	1	0	0	0	0	0
	0	1	1	1	1	1	0	1	1	1	1	0	0	0
	0	1	1	1	1	1	0	1	1	1	1	0	0	0
	0	1	1	1	1	1	1	1	1	1	1	1	1	1
	0	1	1	1	1	1	0	1	1	1	1	0	0	0
	0	1	1	1	1	0	0	1	1	0	0	0	0	0
	0	1	1	1	1	1	0	1	1	1	1	0	0	0
	0	1	1	1	1	0	0	1	1	1	1	0	0	0
	0	0	0	1	1	0	0	1	1	0	0	0	0	0
	0	1	1	1	1	1	0	1	1	1	1	0	0	0
	0	1	1	1	1	0	0	1	0	0	0	0	0	0
	0	0	1	1	1	0	0	1	0	0	0	0	0	0
	0	1	1	1	1	1	0	1	1	1	1	0	0	0
	0	1	1	1	1	1	0	1	1	1	1	0	0	0
	0	1	1	1	1	1	0	1	1	1	1	0	0	0
	0	1	1	1	1	1	0	1	1	1	1	0	0	0
	0	1	1	1	1	1	0	1	1	0	1	0	0	0
	0	1	1	1	1	0	0	1	0	0	0	0	0	0
	0	1	1	1	1	0	0	1	0	0	0	0	0	0
	0	1	1	1	1	0	0	1	0	0	0	0	0	0
	0	1	1	1	1	0	0	1	0	0	0	0	0	0
	0	1	0	1	1	0	0	1	0	0	0	0	0	0
	0	1	1	1	1	0	0	1	0	0	1	0	0	0
	0	1	1	1	1	0	0	1	0	0	0	0	0	0
	0	1	1	1	1	0	0	1	0	0	1	0	0	0
	0	1	1	1	1	0	0	1	0	0	0	0	0	0
	0	0	0	1	1	0	0	1	0	0	0	0	0	0
	0	1	1	1	1	1	0	1	0	1	1	0	0	0
	0	1	1	1	1	0	0	1	0	0	0	0	0	0
	0	1	1	1	1	0	0	1	0	0	0	0	0	0
	0	1	1	1	1	0	0	1	0	1	1	0	0	0
	0	1	1	1	1	0	0	1	0	1	0	0	0	0
	0	1	1	1	1	0	0	1	0	0	0	0	0	0
	0	0	0	1	1	0	0	1	0	0	0	0	0	0
	0	0	0	1	1	0	0	1	0	0	0	0	0	0
	0	0	1	1	1	0	0	1	0	0	0	0	0	0
	0	1	1	1	1	0	0	1	0	0	0	0	0	0
	0	1	0	1	1	0	0	1	0	0	0	0	0	0
	0	1	1	1	1	0	0	1	0	0	1	0	0	0
	0	1	1	1	1	0	0	1	0	0	1	0	0	0
	0	1	1	1	1	0	0	1	0	0	0	0	0	0
	0	1	0	1	0	0	0	1	0	0	0	0	0	0
	0	1	1	1	1	0	0	1	0	0	0	0	0	0
	0	1	1	1	1	0	0	1	0	0	0	0	0	0
	0	1	1	1	1	0	0	1	0	0	0	0	0	0
	0	0	0	1	1	0	0	1	0	0	0	0	0	0
	0	1	1	1	1	0	0	1	0	0	0	0	0	0
	0	1	1	1	1	0	0	1	0	0	0	0	0	0
	0	1	1	1	1	0	0	1	0	0	0	0	0	0
	0	1	1	1	1	0	0	1	0	0	1	0	0	0
	0	0	0	1	1	0	0	1	0	0	0	0	0	0
	0	1	1	1	1	1	0	1	0	1	1	0	0	0
	0	1	1	1	1	0	0	0	0	0	0	0	0	0
	0	1	1	1	1	0	0	1	0	0	0	0	0	0
	0	1	1	1	1	0	0	1	1	0	0	0	0	0
	0	1	1	1	1	0	0	1	0	1	1	0	0	0
	0	1	1	1	1	0	0	1	0	0	0	0	0	0
	0	1	1	1	1	1	0	1	0	1	1	0	0	0
	0	1	1	1	1	0	0	1	0	0	0	0	0	0
	0	1	1	1	1	0	0	1	0	0	0	0	0	0
	0	0	1	1	1	0	0	1	1	0	0	0	0	0
	0	0	0	1	1	0	0	1	1	0	0	0	0	0
	0	0	0	1	1	0	0	1	0	0	0	0	0	0
	0	1	1	1	1	0	0	1	0	0	0	0	0	0
	0	1	1	1	1	1	0	1	0	1	1	0	0	0
	0	1	1	1	1	0	0	1	0	0	0	0	0	0
	0	1	1	1	1	1	0	1	0	1	1	0	0	0
	0	0	1	1	1	0	0	1	0	0	0	0	0	0
	0	1	1	1	1	0	0	1	0	0	0	0	0	0
	0	1	1	1	1	0	0	1	0	1	1	0	0	0
	0	1	1	1	1	0	0	1	0	1	0	0	0	0
	0	0	0	1	1	0	0	1	0	0	0	0	0	0
	0	1	1	1	1	0	0	1	0	1	1	0	0	0
	0	1	1	1	1	0	0	1	0	1	1	0	0	0
	0	1	1	1	1	0	0	1	0	0	0	0	0	0
	0	0	0	1	1	0	0	1	0	0	0	0	0	0
	0	1	1	1	1	0	0	0	0	0	0	0	0	0
	0	0	0	1	1	0	0	1	0	0	0	0	0	0
	0	0	0	1	1	0	0	1	0	0	0	0	0	0
	0	0	1	1	1	0	0	1	0	0	0	0	0	0
	0	1	1	1	1	0	0	1	0	0	0	0	0	0
	0	1	1	1	1	0	0	1	0	0	0	0	0	0
	0	1	1	1	1	0	0	1	0	0	0	0	0	0
	0	1	1	1	1	0	0	1	0	0	0	0	0	0
	0	1	1	1	1	0	0	1	0	0	0	0	0	0
	0	1	1	1	1	0	0	1	0	0	0	0	0	0
	0	1	1	1	1	0	0	1	0	0	0	0	0	0
	0	1	1	1	1	0	0	1	0	0	0	0	0	0
	0	1	1	1	1	0	0	1	0	0	0	0	0	0
	0	1	1	1	1	0	0	1	0	0	0	0	0	0
	0	0	0	1	1	0	0	1	0	0	0	0	0	0
	0	1	1	1	1	0	0	1	0	0	0	0	0	0
	0	1	1	1	1	0	0	1	0	0	0	0	0	0
	0	1	1	1	1	1	0	1	0	1	1	0	0	0
	0	1	1	1	1	0	0	1	0	0	0	0	0	0
	0	1	1	1	1	0	0	1	0	0	0	0	0	0
	0	1	1	1	1	0	0	1	0	0	0	0	0	0
	0	1	1	1	1	0	0	1	0	0	0	0	0	0
	0	1	0	0	1	0	0	1	0	0	0	0	0	0
	0	1	1	1	1	0	0	1	0	0	0	0	0	0
	0	1	1	1	1	0	0	1	0	1	0	0	0	0
	0	1	1	1	1	0	0	1	0	0	0	0	0	0
	0	1	1	1	1	0	0	1	0	0	0	0	0	0
	0	1	1	1	1	0	0	1	0	0	0	0	0	0
	0	1	1	1	1	0	0	1	0	0	0	0	0	0
	0	0	1	1	1	0	0	1	0	0	0	0	0	0
	0	1	1	1	1	0	0	1	0	0	0	0	0	0
	0	1	1	1	1	0	0	1	0	0	1	0	0	0
	0	1	1	1	1	0	0	1	0	0	1	0	0	0
	0	1	1	1	1	0	0	1	0	0	0	0	0	0
	0	0	1	1	1	0	0	1	0	0	0	0	0	0
	0	1	1	1	1	0	0	1	0	0	0	0	0	0
	0	0	1	1	1	0	0	1	0	0	0	0	0	0
	0	0	1	1	1	0	0	1	0	0	0	0	0	0
	0	1	1	1	1	0	0	1	0	0	0	0	0	0
	0	1	1	1	1	1	0	1	0	1	1	0	0	0
	0	1	1	1	1	0	0	1	0	0	0	0	0	0
	0	0	1	1	1	0	0	1	0	0	0	0	0	0
	0	1	1	1	1	0	0	1	0	0	0	0	0	0
	0	0	1	1	1	0	0	1	0	0	0	0	0	0
	0	0	0	1	1	0	0	1	0	0	0	0	0	0
	0	1	1	1	1	0	0	1	0	0	0	0	0	0
	0	1	1	1	1	0	0	1	0	0	0	0	0	0
	0	1	1	1	1	0	0	1	0	0	0	0	0	0
	0	0	0	1	1	0	0	1	0	0	0	0	0	0
	0	1	1	1	1	0	0	1	0	0	0	0	0	0
	0	1	1	1	1	0	0	1	0	0	0	0	0	0
	0	1	1	1	1	0	0	1	0	0	0	0	0	0
	0	0	1	1	1	0	0	1	0	0	0	0	0	0
	0	0	0	1	1	0	0	1	0	0	0	0	0	0
	0	1	1	1	1	0	0	1	0	0	0	0	0	0
	0	1	1	1	1	0	0	1	0	0	0	0	0	0
	0	1	1	1	1	0	0	1	0	0	0	0	0	0
	0	1	1	1	1	0	0	1	0	0	0	0	0	0
	0	1	1	1	1	0	0	1	0	0	0	0	0	0
	0	1	1	0	1	0	0	1	0	0	0	0	0	0
	0	1	1	1	1	0	0	1	0	0	0	0	0	0
	0	1	1	0	1	0	0	1	0	0	0	0	0	0
	0	0	1	1	1	0	0	1	0	0	0	0	0	0
	0	1	1	1	1	0	0	1	0	0	0	0	0	0
	0	0	1	1	1	0	0	1	0	0	0	0	0	0
	0	0	0	1	1	0	0	1	0	0	0	0	0	0
	0	1	1	1	1	0	0	1	0	0	0	0	0	0
	0	0	1	1	1	0	0	1	0	0	0	0	0	0
	0	1	1	1	1	0	0	1	0	0	0	0	0	0
	0	0	0	1	1	0	0	1	0	0	0	0	0	0
	0	0	0	1	1	0	0	1	0	0	0	0	0	0
	0	1	1	1	1	0	0	1	0	0	0	0	0	0
	0	1	1	1	1	0	0	1	0	0	0	0	0	0
	0	1	1	1	1	0	0	1	0	0	0	0	0	0
	0	1	1	1	1	0	0	1	0	0	0	0	0	0
	0	1	1	1	1	1	0	1	0	1	1	0	0	0
	0	1	1	1	1	0	0	1	0	0	0	0	0	0
	0	1	1	1	1	0	0	1	0	1	1	0	0	0
	0	0	0	1	1	0	0	1	0	0	0	0	0	0
	0	0	1	1	1	0	0	1	0	0	0	0	0	0
	0	0	0	1	1	0	0	1	0	0	0	0	0	0
	0	0	0	1	1	0	0	1	0	0	0	0	0	0
	0	1	1	1	1	0	0	1	0	0	0	0	0	0
	0	1	1	1	1	0	0	1	0	0	0	0	0	0
	0	1	1	1	1	0	0	1	0	0	1	0	0	0
	0	1	1	1	1	0	0	1	0	1	1	0	0	0
	0	1	1	1	1	0	0	1	0	1	1	0	0	0
	0	1	1	1	1	0	0	1	0	0	0	0	0	0
	0	1	1	1	1	0	0	1	0	0	0	0	0	0
	0	1	1	1	1	0	0	1	0	0	0	0	0	0
	0	1	1	1	1	0	0	1	0	0	0	0	0	0
	0	0	0	1	1	0	0	1	0	0	0	0	0	0
	0	1	1	1	1	0	0	1	0	1	1	0	0	0
	0	1	1	1	1	0	0	1	0	0	0	0	0	0
	0	1	1	1	1	0	0	1	0	1	0	0	0	0
	0	1	1	1	1	0	0	1	0	1	0	0	0	0
	0	0	0	1	1	0	0	1	0	0	0	0	0	0
	0	1	1	1	1	0	0	1	0	1	0	0	0	0
	0	1	1	1	1	0	0	1	0	1	0	0	0	0
	0	1	1	1	1	0	0	1	0	0	0	0	0	0
	0	1	1	1	1	0	0	1	0	0	0	0	0	0
	0	0	0	1	1	0	0	1	0	0	0	0	0	0
	0	0	0	1	1	0	0	1	0	0	0	0	0	0
	0	0	1	1	1	0	0	1	0	0	0	0	0	0
	0	1	1	1	1	0	0	1	0	1	1	0	0	0
	0	0	1	1	1	0	0	1	0	0	0	0	0	0
	0	1	1	1	1	0	0	1	0	0	0	0	0	0
	0	1	1	0	1	0	0	1	0	0	0	0	0	0
	0	0	0	1	1	0	0	1	0	0	0	0	0	0
	0	0	0	1	1	0	0	1	0	0	0	0	0	0
	0	1	1	1	1	0	0	1	0	0	1	0	0	0
	0	1	1	1	1	0	0	1	0	0	0	0	0	0
	0	1	1	1	1	0	0	1	0	0	0	0	0	0
	0	1	1	1	1	0	0	1	0	0	0	0	0	0
	0	1	1	1	1	0	0	1	0	0	1	0	0	0
	0	1	1	1	1	0	0	1	0	0	0	0	0	0
	0	1	1	1	1	0	0	1	0	0	0	0	0	0
	0	1	1	1	1	0	0	1	0	0	0	0	0	0
	0	0	1	1	1	0	0	1	0	0	0	0	0	0
	0	1	1	1	1	0	0	1	0	0	1	0	0	0
	0	1	1	1	1	1	0	1	0	1	1	0	0	0
	0	1	1	1	1	0	0	1	0	0	0	0	0	0
	0	0	0	1	1	0	0	1	0	0	0	0	0	0
	0	1	1	1	1	0	0	1	0	0	1	0	0	0
	0	1	1	1	1	0	0	1	0	0	1	0	0	0
	0	1	1	1	1	0	0	1	0	0	0	0	0	0
	0	1	1	1	1	0	0	1	0	0	0	0	0	0
	0	1	1	1	1	1	0	1	0	1	1	0	0	0
	0	1	1	1	1	0	0	1	0	0	0	0	0	0
	0	1	1	1	1	1	0	1	0	1	1	0	0	0
	0	1	1	1	1	0	0	1	0	0	0	0	0	0
	0	1	1	1	1	0	0	1	0	0	0	0	0	0
	0	0	1	1	1	0	0	1	0	0	0	0	0	0
	0	1	1	1	1	0	0	1	0	0	0	0	0	0
	0	0	0	1	1	0	0	1	0	0	0	0	0	0
	0	1	1	1	1	0	0	1	0	0	1	0	0	0
	0	1	1	1	1	0	0	1	0	0	0	0	0	0
	0	0	0	1	1	0	0	1	0	0	0	0	0	0
	0	1	1	1	1	0	0	1	0	0	1	0	0	0
	0	1	1	1	1	0	0	1	0	0	1	0	0	0
	0	1	1	1	1	0	0	1	0	0	0	0	0	0
	0	1	1	1	1	0	0	1	0	0	0	0	0	0
	0	1	0	1	1	0	0	1	0	0	0	0	0	0
	0	0	0	1	1	0	0	1	0	0	0	0	0	0
	0	1	1	1	1	0	0	1	0	0	0	0	0	0
	0	1	1	1	1	0	0	1	0	0	0	0	0	0
	0	1	1	1	1	1	1	1	0	1	1	0	0	0
	0	0	0	1	1	0	0	1	0	0	0	0	0	0
	0	1	1	1	1	0	0	1	0	0	0	0	0	0
	0	1	1	1	1	0	0	1	0	0	0	0	0	0
	0	1	1	1	1	0	0	1	0	0	1	0	0	0
	0	1	1	1	1	0	0	1	0	0	0	0	0	0
	0	1	0	1	1	0	0	1	0	0	0	0	0	0
	0	1	1	1	1	0	0	1	0	0	0	0	0	0
	0	1	1	1	1	0	0	1	0	0	0	0	0	0
	0	0	0	1	1	0	0	1	0	0	0	0	0	0
	0	1	0	1	1	0	0	1	0	0	0	0	0	0
	0	1	1	1	1	0	0	1	0	1	0	0	0	0
	0	1	0	1	1	0	0	1	0	0	0	0	0	0
	0	1	1	1	1	0	0	1	0	1	0	0	0	0
	0	1	1	1	1	0	0	1	0	1	0	0	0	0
	0	1	1	1	1	0	0	1	0	1	1	0	0	0
	0	1	1	1	1	0	0	1	0	0	0	0	0	0
	0	1	1	1	1	0	0	1	0	0	0	0	0	0
	0	1	1	1	0	1	0	1	0	1	1	0	0	0
	0	1	1	1	1	0	0	1	0	1	0	0	0	0
	0	1	1	1	1	0	0	1	0	0	0	0	0	0
	0	1	1	1	1	0	0	1	0	0	0	0	0	0
	0	1	1	1	1	0	0	1	0	1	1	0	0	0
	0	1	1	1	1	0	0	1	0	0	0	0	0	0
	0	1	1	1	1	0	0	1	0	0	0	0	0	0
	0	1	1	1	1	0	0	1	0	0	0	0	0	0
	0	0	0	1	1	0	0	1	0	0	0	0	0	0
	0	0	1	1	1	0	0	1	0	0	0	0	0	0
	0	1	1	1	1	1	0	1	0	1	1	0	0	0
	0	1	1	1	1	0	0	1	0	0	0	0	0	0
	0	1	1	1	1	0	0	1	0	1	0	0	0	0
	0	1	1	1	1	0	0	1	0	0	0	0	0	0
	0	1	1	1	1	0	0	1	0	1	1	0	0	0
	0	1	1	1	1	0	0	1	0	0	0	0	0	0
	0	1	1	1	1	0	0	1	0	0	0	0	0	0
	0	1	1	1	1	0	0	1	0	0	0	0	0	0
	0	1	1	1	1	0	0	1	0	0	0	0	0	0
	0	1	1	1	1	1	0	1	0	1	1	0	0	0
	0	1	1	1	1	0	0	1	0	0	0	0	0	0
	0	1	1	1	1	0	0	1	0	0	0	0	0	0
	0	1	1	1	1	0	0	1	0	0	0	0	0	0
	0	1	1	1	1	0	0	1	0	0	0	0	0	0
	0	1	1	1	1	0	0	1	0	0	0	0	0	0
	0	1	1	1	1	1	1	1	0	1	1	0	0	0
	0	1	1	1	1	0	0	1	0	0	0	0	0	0
	0	0	1	1	1	0	0	1	0	0	0	0	0	0
	0	0	0	1	1	0	0	1	0	0	0	0	0	0
	0	1	1	1	1	0	0	1	0	0	0	0	0	0
	0	0	0	1	1	0	0	1	0	0	0	0	0	0
	0	1	1	1	1	0	0	1	0	0	0	0	0	0
	0	1	1	1	1	0	0	1	0	0	0	0	0	0
	0	1	1	1	1	0	0	1	0	0	0	0	0	0
	0	1	1	1	1	0	0	1	0	0	0	0	0	0
	0	1	1	1	1	0	0	1	0	0	0	0	0	0
	0	1	1	1	1	0	0	1	0	0	1	0	0	0
	0	1	1	1	1	0	0	1	0	0	0	0	0	0
	0	1	1	1	1	1	0	1	0	1	1	0	0	0
	0	1	1	1	1	0	0	1	0	0	0	0	0	0
	0	1	1	1	1	0	0	1	1	0	0	0	0	0
	0	0	0	1	1	0	0	1	0	0	0	0	0	0
	0	1	1	1	1	1	0	1	1	0	1	0	0	0
	0	1	1	1	1	0	0	1	0	0	0	0	0	0
	0	1	1	1	1	0	0	1	0	0	0	0	0	0
	0	1	1	1	1	0	0	1	0	0	0	0	0	0
	0	1	1	1	1	0	0	1	0	0	0	0	0	0
	0	1	1	1	1	0	0	1	0	0	0	0	0	0
	0	1	1	1	1	0	0	1	0	0	0	0	0	0
	0	1	1	1	1	0	0	1	0	0	0	0	0	0
	0	1	1	1	1	0	0	1	0	0	0	0	0	0
	0	0	0	1	1	0	0	1	0	0	0	0	0	0
	0	1	1	1	1	0	0	1	0	0	0	0	0	0
	0	1	1	1	1	0	0	1	0	1	0	0	0	0
	0	0	0	1	1	0	0	1	0	0	0	0	0	0
	0	1	1	1	1	0	0	1	0	0	0	0	0	0
	0	1	1	1	1	0	0	1	0	0	0	0	0	0
	0	1	1	1	1	1	0	1	0	1	1	0	0	0
	0	1	1	1	1	1	0	1	0	1	0	0	0	0
	0	1	1	1	1	0	0	1	0	0	0	0	0	0
	0	0	1	1	1	0	0	1	0	0	0	0	0	0
	0	1	1	1	1	0	0	1	0	0	0	0	0	0
	0	1	1	1	1	0	0	1	0	0	0	0	0	0
	0	1	1	1	1	0	0	1	0	0	0	0	0	0
	0	0	1	1	1	0	0	1	0	0	0	0	0	0
	0	1	1	0	1	0	0	1	0	0	0	0	0	0
	0	1	1	1	1	0	0	1	0	0	0	0	0	0
	0	1	1	1	1	0	0	1	0	0	0	0	0	0
	0	1	1	1	1	0	0	1	0	0	0	0	0	0
	0	1	1	1	1	0	0	1	0	0	0	0	0	0
	0	1	1	1	1	0	0	1	0	0	0	0	0	0
	0	1	1	1	1	0	0	1	0	0	0	0	0	0
	0	1	1	1	1	0	0	1	0	0	0	0	0	0
	0	1	1	1	1	0	0	1	0	0	0	0	0	0
	0	1	1	1	1	0	0	1	0	0	0	0	0	0
	0	1	1	1	1	0	0	1	0	0	0	0	0	0
	0	1	1	1	1	0	0	1	0	0	0	0	0	0
	0	1	1	1	1	1	0	1	0	1	1	0	0	0
	0	1	1	1	1	0	0	1	0	1	1	0	0	0
	0	1	1	1	1	1	0	1	0	1	1	0	0	0
	0	1	1	1	1	0	0	1	0	0	0	0	0	0
	0	1	1	1	1	0	0	1	0	0	0	0	0	0
	0	1	1	1	1	0	0	1	0	0	0	0	0	0
	0	1	1	1	1	0	0	1	0	1	0	0	0	0
	0	1	1	1	1	0	0	1	0	0	0	0	0	0
	0	1	1	1	1	1	0	1	0	1	1	0	0	0
	0	1	1	1	1	0	0	1	0	0	0	0	0	0
	0	1	1	1	1	0	0	1	0	0	0	0	0	0
	0	0	0	0	1	0	0	1	0	0	0	0	0	0
	0	1	1	1	1	0	0	1	0	0	0	0	0	0
	0	1	1	1	1	0	0	1	0	1	1	0	0	0
	0	0	0	1	1	0	0	1	0	0	0	0	0	0
	0	1	1	1	1	0	0	1	0	1	1	0	0	0
	0	0	1	1	1	0	0	1	0	0	0	0	0	0
	0	1	1	1	1	0	0	1	0	0	1	0	0	0
	0	1	1	1	1	1	0	1	0	1	1	0	0	0
	0	1	1	1	1	1	0	1	0	0	0	0	0	0
	0	1	1	1	1	0	0	1	0	0	0	0	0	0
	0	1	1	1	1	1	0	1	0	1	1	0	0	0
	0	1	1	0	1	0	0	1	0	0	0	0	0	0
	0	1	1	1	1	0	0	1	1	0	0	0	0	0
	0	1	1	1	1	1	0	1	0	1	1	0	0	0
	0	1	1	1	1	0	0	1	0	0	0	0	0	0
	0	1	1	1	1	0	0	1	1	1	1	0	0	0
	0	0	0	1	1	0	0	1	0	0	0	0	0	0
	0	1	1	1	1	0	0	1	0	0	0	0	0	0
	0	1	0	1	1	0	0	1	0	0	0	0	0	0
	0	0	1	1	1	0	0	1	0	0	0	0	0	0
	0	1	1	1	1	0	0	1	0	0	0	0	0	0
	0	0	0	1	1	0	0	0	0	0	0	0	0	0
	0	1	1	1	1	0	0	1	0	0	0	0	0	0
	0	1	1	1	1	0	0	1	0	0	0	0	0	0
	0	1	1	1	1	0	0	1	0	0	0	0	0	0
	0	1	1	1	1	0	0	1	0	0	0	0	0	0
	0	1	1	1	1	0	0	1	0	0	0	0	0	0
	0	1	1	1	1	1	0	1	0	1	0	0	0	0
	0	1	1	1	1	1	0	1	0	1	1	0	0	0
	0	1	1	1	1	0	0	1	0	0	0	0	0	0
	0	1	1	1	1	0	0	1	0	0	0	0	0	0
	0	1	1	1	1	0	0	1	0	0	0	0	0	0
	0	1	1	1	1	0	0	1	0	0	0	0	0	0
	0	1	1	1	1	1	0	1	0	1	1	0	0	0
	0	1	1	1	1	0	0	1	0	0	0	0	0	0
	0	1	1	1	1	0	0	1	0	0	0	0	0	0
	0	1	1	1	1	0	0	1	0	0	0	0	0	0
	0	0	1	1	1	0	0	1	0	0	0	0	0	0
	0	1	1	1	1	0	0	1	0	0	0	0	0	0
	0	1	1	1	1	0	0	1	0	0	0	0	0	0
	0	1	1	1	1	0	0	1	0	0	0	0	0	0
	0	0	0	1	1	0	0	1	0	0	0	0	0	0
	0	1	1	1	1	0	0	1	0	0	0	0	0	0
	0	0	1	1	1	0	0	1	0	0	0	0	0	0
	0	1	1	1	1	0	0	1	0	0	0	0	0	0
	0	1	1	1	1	0	0	1	0	0	0	0	0	0
	0	1	1	1	1	0	0	1	0	0	1	0	0	0
	0	1	1	1	1	0	0	1	0	1	0	0	0	0
	0	1	1	1	1	0	0	1	0	0	0	0	0	0
	0	1	1	1	1	0	0	1	0	0	0	0	0	0
	0	1	1	1	1	0	0	1	0	0	0	0	0	0
	0	1	1	1	1	0	0	1	0	1	1	0	0	0
	0	0	0	1	1	0	0	1	0	0	0	0	0	0
	0	1	1	1	1	1	0	1	0	1	1	0	0	0
	0	1	1	1	1	1	0	1	0	1	1	0	0	0
	0	1	1	1	1	0	0	1	0	0	0	0	0	0
	0	1	1	1	1	0	0	1	0	0	0	0	0	0
	0	1	1	1	1	0	0	1	0	1	1	0	0	0
	0	1	1	1	1	1	0	1	0	1	0	0	0	0
	0	1	1	1	1	0	0	1	0	0	0	0	0	0
	0	1	1	1	1	0	0	1	0	0	0	0	0	0
	0	1	1	1	1	0	0	1	0	0	1	0	0	0
	0	1	1	1	1	0	0	1	0	0	0	0	0	0
	0	0	0	1	1	0	0	1	0	0	0	0	0	0
	0	1	1	1	1	0	0	1	0	0	0	0	0	0
	0	1	1	1	1	0	0	1	0	0	0	0	0	0
	0	1	1	1	1	1	0	1	0	1	0	0	0	0
	0	0	1	1	1	0	0	1	0	0	0	0	0	0
	0	1	1	1	1	0	0	1	0	0	0	0	0	0
	0	1	1	1	1	0	0	1	0	0	0	0	0	0
	0	1	1	1	1	0	0	1	0	0	0	0	0	0
	0	1	1	1	1	0	0	1	0	0	0	0	0	0
	0	1	1	1	1	0	0	1	0	0	0	0	0	0
	0	1	1	1	1	0	0	1	0	1	1	0	0	0
	0	0	1	1	1	0	0	1	0	0	0	0	0	0
	0	1	1	1	1	0	0	1	0	1	1	0	0	0
	0	1	1	1	1	0	0	1	0	0	0	0	0	0
	0	1	0	1	1	0	0	1	0	1	0	0	0	0
	0	1	1	1	1	0	0	1	1	0	0	0	0	0
	0	1	0	1	1	0	0	1	1	0	0	0	0	0
	0	1	1	1	1	0	0	1	0	0	1	0	0	0
	0	0	1	1	1	0	0	1	0	0	0	0	0	0
	0	1	1	1	1	0	0	1	1	0	1	0	0	0
	0	0	0	1	1	0	0	1	0	0	0	0	0	0
	0	0	1	1	1	0	0	1	0	0	0	0	0	0
	0	1	1	1	1	0	0	1	0	1	0	0	0	0
	0	1	1	1	1	1	0	1	0	1	1	0	0	0
	0	1	1	1	1	0	0	1	0	1	0	0	0	0
	0	0	0	1	1	0	0	1	0	0	0	0	0	0
	0	1	1	1	1	1	1	1	1	1	1	1	0	0
	0	1	1	1	0	0	0	1	1	0	0	0	0	0
	0	1	1	1	1	1	0	1	1	1	1	0	0	0
	0	1	1	1	1	1	0	1	1	1	1	0	0	0
	0	1	1	1	1	0	0	1	1	0	0	0	0	0
	0	1	0	1	1	0	0	1	1	0	0	0	0	0
	0	0	0	1	1	0	0	1	0	0	0	0	0	0
	0	0	0	1	1	0	0	1	0	0	0	0	0	0
	0	0	0	1	1	0	0	1	0	0	0	0	0	0
	0	0	0	1	1	0	0	1	0	0	0	0	0	0
	0	0	0	1	1	0	0	1	0	0	0	0	0	0
	0	1	1	0	1	0	0	1	0	0	0	0	0	0
	0	1	1	1	1	0	0	1	0	0	0	0	0	0
	0	1	1	1	1	0	0	1	0	0	0	0	0	0
	0	1	1	1	1	0	0	1	0	0	0	0	0	0
	0	1	1	1	1	0	0	1	0	0	0	0	0	0
	0	1	1	1	1	0	0	1	0	0	0	0	0	0
	0	1	1	1	1	0	0	1	0	0	0	0	0	0
	0	1	1	1	1	0	0	1	0	0	0	0	0	0
	0	1	1	1	1	0	0	1	0	0	0	0	0	0
	0	0	1	1	1	0	0	1	0	0	0	0	0	0
	0	1	1	1	1	0	0	1	0	0	0	0	0	0
	0	0	0	1	1	0	0	1	0	0	0	0	0	0
	0	0	0	1	1	0	0	1	0	0	0	0	0	0
	0	1	1	1	1	0	0	1	0	0	0	0	0	0
	0	1	1	1	1	1	0	1	0	1	1	0	0	0
	0	1	1	1	1	1	0	1	0	1	1	0	0	0
	0	1	1	1	1	0	0	1	0	1	1	0	0	0
	0	1	1	1	1	0	0	1	0	0	0	0	0	0
	0	1	1	1	1	0	0	1	0	0	0	0	0	0
	0	0	0	1	0	0	0	1	0	0	0	0	0	0
	0	1	1	1	1	1	0	1	0	1	1	0	0	0
	0	0	0	1	0	0	0	1	0	0	0	0	0	0
	0	1	1	1	1	0	0	1	0	0	0	0	0	0
	0	1	1	1	1	0	0	1	1	0	0	0	0	0
	0	1	1	1	1	0	0	1	1	1	1	0	0	0
	0	1	1	1	1	1	0	1	0	1	1	0	0	0
	0	0	1	1	1	0	0	1	0	0	0	0	0	0
	0	0	0	1	1	0	0	1	0	0	0	0	0	0
	0	0	0	1	1	0	0	1	0	0	0	0	0	0
	0	0	0	1	1	0	0	1	0	0	0	0	0	0
	0	1	1	1	1	0	0	1	0	0	0	0	0	0
	0	0	1	1	1	0	0	1	0	0	0	0	0	0
	0	0	1	1	1	0	0	1	0	0	0	0	0	0
	0	1	1	1	1	1	0	1	0	1	1	0	0	0
	0	1	1	1	1	0	0	1	0	0	0	0	0	0
	0	1	1	1	1	1	0	1	0	1	1	0	0	0
	0	0	1	1	1	0	0	1	0	0	0	0	0	0
	0	0	0	1	1	0	0	1	0	0	0	0	0	0
	0	1	1	1	1	0	0	1	0	0	0	0	0	0
	0	1	1	1	1	1	0	1	0	1	1	0	0	0
	0	1	1	1	1	0	0	1	0	0	0	0	0	0
	0	0	1	1	1	0	0	1	0	0	0	0	0	0
	0	0	0	1	1	0	0	1	0	0	0	0	0	0
	0	0	0	1	1	0	0	1	0	0	0	0	0	0
	0	1	1	1	1	0	0	1	0	0	0	0	0	0
	0	0	0	0	1	0	0	1	0	0	0	0	0	0
	0	1	1	1	1	1	0	1	0	1	0	0	0	0
	0	0	1	1	1	0	0	1	0	0	0	0	0	0
	0	1	1	1	1	1	0	1	0	1	1	0	0	0
	0	1	1	1	1	0	0	1	0	0	0	0	0	0
	0	0	1	1	1	0	0	1	0	0	0	0	0	0
	0	1	1	1	1	0	0	1	0	0	0	0	0	0
	0	1	1	1	1	1	0	1	0	1	1	0	0	0
	0	1	1	1	1	0	0	1	0	1	1	0	0	0
	0	0	1	1	1	0	0	1	0	0	0	0	0	0
	0	1	1	1	1	0	0	1	0	0	0	0	0	0
	0	1	1	1	1	0	0	1	0	0	0	0	0	0
	0	1	1	1	1	1	0	1	0	1	1	0	0	0
	0	1	1	1	1	0	0	1	0	1	1	0	0	0
	0	1	1	1	1	0	0	1	1	1	1	0	0	0
	0	1	1	1	1	0	0	1	1	1	1	0	0	0
	0	1	1	1	1	1	0	1	1	1	1	0	0	0
	0	1	1	1	1	0	0	1	0	1	0	0	0	0
	0	1	1	1	1	1	0	1	1	1	1	0	0	0
	0	1	1	1	1	0	0	1	0	0	0	0	0	0
	0	1	1	1	1	0	0	1	0	0	0	0	0	0
	0	1	1	1	1	0	0	1	0	0	0	0	0	0
	0	1	1	1	1	0	0	1	0	0	0	0	0	0
	0	1	1	1	1	0	0	1	0	0	0	0	0	0
	0	1	1	1	1	1	0	1	0	1	1	0	0	0
	0	1	1	1	1	0	0	1	0	0	0	0	0	0
	0	1	1	1	0	0	0	1	0	0	0	0	0	0
	0	1	1	1	1	0	0	1	0	1	0	0	0	0
	0	1	1	1	1	1	0	1	0	1	1	0	0	0
	0	1	1	1	1	0	0	1	1	0	0	0	0	0
	0	1	1	1	1	0	0	1	0	0	0	0	0	0
	0	1	1	1	1	0	0	1	0	1	1	0	0	0
	0	1	1	1	1	1	0	1	1	1	1	0	0	0
	0	1	1	1	1	1	0	1	1	1	1	0	0	0
	0	1	1	1	1	1	0	1	1	1	1	0	0	0
	0	1	0	1	1	0	0	1	1	0	0	0	0	0
	0	1	1	1	1	1	0	1	1	0	1	0	0	0
	0	1	1	1	1	1	0	1	1	1	1	0	0	0
	0	1	1	1	1	0	0	1	1	0	0	0	0	0
	0	1	1	1	1	0	0	1	0	0	0	0	0	0
	0	1	1	1	1	1	0	1	1	1	1	0	0	0
	0	1	0	1	1	0	0	1	0	0	0	0	0	0
	0	1	1	1	1	1	0	1	1	1	1	0	0	0
	0	1	1	1	1	1	0	1	1	1	1	0	0	0
	0	1	1	1	1	0	0	1	1	1	0	0	0	0
	0	1	1	1	1	0	0	1	0	0	0	0	0	0
	0	1	1	1	1	0	0	1	0	0	0	0	0	0
	0	1	1	1	1	0	0	1	0	0	0	0	0	0
	0	0	0	1	1	0	0	1	0	0	0	0	0	0
	0	1	1	1	1	0	0	1	0	0	0	0	0	0
	0	1	1	1	1	1	0	1	1	1	1	0	0	0
	0	1	1	1	1	1	0	1	1	1	1	0	0	0
	0	1	1	1	1	1	0	1	0	0	1	0	0	0
	0	1	1	1	1	0	0	1	1	1	1	0	0	0
	0	1	1	1	1	0	0	1	1	0	0	0	0	0
	0	1	1	1	1	1	0	1	1	1	1	0	0	0
	0	1	1	1	1	0	0	1	0	0	0	0	0	0
	0	1	0	1	1	0	0	1	1	0	0	0	0	0
	0	1	1	1	1	0	0	1	0	1	1	0	0	0
	0	1	1	1	1	0	0	1	0	0	1	0	0	0
	0	0	1	1	1	0	0	1	0	0	0	0	0	0
	0	1	1	1	1	1	0	1	1	0	0	0	0	0
	0	1	1	1	1	1	0	1	1	1	1	0	0	0
	0	1	0	1	1	1	0	1	1	1	0	0	0	0
	0	0	1	1	1	0	0	1	1	0	0	0	0	0
	0	1	1	1	1	0	0	1	1	0	0	0	0	0
	0	1	1	1	1	0	0	1	1	0	0	0	0	0
	0	1	1	1	1	0	0	1	1	0	0	0	0	0
	0	1	1	1	1	1	1	1	1	1	1	1	0	0
	0	1	0	1	1	0	0	1	1	0	0	0	0	0
	0	1	1	1	1	1	0	1	1	1	1	0	0	0
	0	1	1	1	1	0	0	1	0	0	0	0	0	0
	0	1	0	1	1	0	0	1	1	0	0	0	0	0
	0	0	0	1	1	0	0	1	0	0	0	0	0	0
	0	1	1	1	1	0	0	1	1	1	1	0	0	0
	0	1	1	1	1	0	0	1	1	0	0	0	0	0
	0	1	0	1	1	0	0	1	0	0	0	0	0	0
	0	1	1	1	1	0	0	1	0	0	0	0	0	0
	0	1	1	1	1	1	0	1	1	1	1	0	0	0
	0	1	1	1	1	1	1	1	1	1	1	1	1	1
	0	1	1	1	1	1	0	1	1	1	1	0	0	0
	0	1	1	1	1	0	0	1	1	0	0	0	0	0
	0	1	0	1	1	0	0	1	0	0	0	0	0	0
	0	1	1	1	1	1	1	1	1	1	1	1	0	0
	0	1	1	1	1	1	0	1	1	1	1	0	0	0
	0	1	1	1	1	0	0	1	0	1	1	0	0	0
	0	1	1	1	1	0	0	1	0	0	0	0	0	0
	0	1	1	1	1	0	0	1	1	0	0	0	0	0
	0	1	0	1	1	0	0	1	1	0	0	0	0	0
	0	1	0	1	1	0	0	1	0	0	0	0	0	0
	0	1	1	1	1	1	0	1	1	1	1	0	0	0
	0	1	1	1	1	0	0	1	0	0	0	0	0	0
	0	1	0	0	1	0	0	1	1	0	0	0	0	0
	0	1	0	1	1	0	0	1	1	0	0	0	0	0
	0	1	1	1	1	1	0	1	1	1	1	0	0	0
	0	1	1	1	1	0	0	1	1	0	0	0	0	0
	0	1	1	1	1	1	0	1	1	1	1	0	0	0
	0	1	1	1	1	0	0	1	0	0	1	0	0	0
	0	1	1	1	1	0	0	1	1	0	0	0	0	0
	0	1	1	1	1	1	0	1	0	1	1	0	0	0
	0	1	1	1	1	0	0	1	0	1	0	0	0	0
	0	1	1	1	1	0	0	1	1	0	1	0	0	0
	0	0	0	1	1	0	0	1	0	0	0	0	0	0
	0	1	1	1	1	0	0	1	0	0	0	0	0	0
	0	0	0	1	1	0	0	1	0	0	0	0	0	0
	0	0	0	1	1	0	0	1	0	0	0	0	0	0
	0	0	0	1	1	0	0	1	0	0	0	0	0	0
	0	0	0	1	1	0	0	1	0	0	0	0	0	0
	0	1	1	1	1	0	0	1	0	0	0	0	0	0
	0	1	1	1	1	0	0	1	0	0	0	0	0	0
	0	1	1	1	1	1	0	1	0	1	1	0	0	0
	0	1	1	1	1	1	0	1	0	1	1	0	0	0
	0	1	1	1	1	0	0	1	0	1	1	0	0	0
	0	1	1	1	1	0	0	1	0	0	0	0	0	0
	0	0	0	0	1	0	0	1	0	0	0	0	0	0
	0	0	0	1	1	0	0	1	0	0	0	0	0	0
	0	1	1	1	1	1	0	1	0	1	1	0	0	0
	0	0	0	1	1	0	0	1	0	0	0	0	0	0
	0	1	1	1	1	0	0	1	0	0	0	0	0	0
	0	1	1	1	1	0	0	1	0	0	0	0	0	0
	0	1	1	1	1	1	0	1	0	1	1	0	0	0
	0	1	1	1	1	0	0	1	1	0	0	0	0	0
	0	1	1	1	1	1	0	1	1	1	1	0	0	0
	0	1	1	1	1	1	0	1	1	1	1	0	0	0
	0	1	1	1	1	0	0	1	1	1	0	0	0	0
	0	1	1	1	1	1	0	1	1	1	1	0	0	0
	0	1	1	1	1	1	0	1	1	1	1	0	0	0
	0	1	0	0	1	0	0	1	1	0	0	0	0	0
	0	1	1	1	1	1	0	1	1	1	1	0	0	0
	0	1	1	1	1	1	1	1	1	1	1	1	1	1
	0	1	1	1	1	0	0	1	1	0	0	0	0	0
	0	1	0	1	1	0	0	1	1	0	0	0	0	0
	0	0	1	1	1	0	0	1	1	0	0	0	0	0
	0	1	1	1	1	0	0	1	1	0	0	0	0	0
	0	1	1	1	1	1	0	1	1	1	1	0	0	0
	0	1	0	1	1	0	0	1	0	0	0	0	0	0
	0	1	1	1	1	1	0	1	0	1	1	0	0	0
	0	0	0	1	1	0	0	1	0	0	0	0	0	0
	0	1	1	1	1	0	0	1	0	0	0	0	0	0
	0	1	1	1	1	0	0	1	0	0	1	0	0	0
	0	1	1	1	1	0	0	1	0	1	0	0	0	0
	0	1	1	1	1	0	0	1	0	0	1	0	0	0
	0	1	1	1	1	0	0	1	0	0	0	0	0	0
	0	1	1	1	1	0	0	1	0	0	0	0	0	0
	0	1	1	1	1	1	0	1	0	0	1	0	0	0
	0	1	1	1	1	0	0	1	0	0	0	0	0	0
	0	1	1	1	1	1	0	1	1	1	1	0	0	0
	0	1	1	1	1	0	0	1	1	1	0	0	0	0
	0	1	1	1	1	0	0	1	1	1	0	0	0	0
	0	0	1	1	1	0	0	1	0	0	0	0	0	0
	0	1	1	1	1	0	0	1	0	1	0	0	0	0
	0	0	1	1	1	0	0	1	0	0	0	0	0	0
	0	1	1	1	1	0	0	1	0	1	0	0	0	0
	0	1	1	1	1	0	0	1	0	1	1	0	0	0
	0	1	1	1	1	1	1	1	1	1	1	1	1	1
	0	1	1	1	1	0	0	1	0	0	0	0	0	0
	0	1	1	1	1	0	0	1	1	0	0	0	0	0
	0	1	1	1	1	0	0	1	0	0	0	0	0	0
	0	1	1	1	1	0	0	1	1	1	0	0	0	0
	0	1	1	1	1	0	0	1	0	0	0	0	0	0
	0	1	1	1	1	0	0	1	0	0	0	0	0	0
	0	1	1	1	1	0	0	1	0	0	0	0	0	0
	0	1	1	1	1	1	0	1	0	1	1	0	0	0
	0	1	1	1	1	1	0	1	0	1	1	0	0	0
	0	1	1	1	1	1	1	1	1	1	1	1	1	1
	0	0	0	1	1	0	0	1	0	0	0	0	0	0
	0	0	1	1	1	0	0	1	0	0	0	0	0	0
	0	1	1	1	1	1	1	1	1	1	1	1	1	1
	0	1	1	1	1	0	0	1	0	0	0	0	0	0
	0	1	1	1	1	0	0	1	0	0	0	0	0	0
	0	1	1	1	1	0	0	1	0	1	0	0	0	0
	0	1	1	1	1	0	0	1	0	0	0	0	0	0
	0	1	1	1	1	0	0	1	0	1	0	0	0	0
	0	1	1	1	1	0	0	1	0	0	0	0	0	0
	0	1	1	1	1	0	0	1	0	0	0	0	0	0
	0	0	1	1	0	0	0	1	0	0	0	0	0	0
	0	1	1	1	1	0	0	1	0	0	0	0	0	0
	0	1	1	1	1	0	0	1	0	1	0	0	0	0
	0	1	0	0	1	0	0	1	0	0	0	0	0	0
	0	1	1	1	1	0	0	1	0	0	0	0	0	0
	0	1	1	1	1	1	0	1	0	1	1	0	0	0
	0	1	1	1	1	0	0	1	0	0	0	0	0	0
	0	0	0	1	0	0	0	1	0	0	0	0	0	0
	0	1	1	1	1	0	0	1	0	0	0	0	0	0
	0	1	1	1	1	0	0	1	0	0	0	0	0	0
	0	1	1	1	1	0	0	1	0	0	0	0	0	0
	0	1	1	1	1	0	0	1	0	0	0	0	0	0
	0	1	0	1	1	0	0	1	0	0	0	0	0	0
	0	0	1	1	1	0	0	1	0	0	0	0	0	0
	0	1	1	1	1	0	0	1	0	1	1	0	0	0
	0	0	0	1	1	0	0	1	0	0	0	0	0	0
	0	0	0	1	1	0	0	1	0	0	0	0	0	0
	0	0	0	1	1	0	0	1	1	0	0	0	0	0
	0	0	1	1	1	0	0	1	0	0	0	0	0	0
	0	0	0	1	1	0	0	1	0	0	0	0	0	0
	0	0	0	1	1	0	0	1	0	0	0	0	0	0
	0	0	0	1	1	0	0	1	0	0	0	0	0	0
	0	1	1	1	1	0	0	1	0	0	0	0	0	0
	0	0	0	1	1	0	0	1	0	0	0	0	0	0
	0	1	1	1	1	0	0	1	0	0	0	0	0	0
	0	1	1	1	1	0	0	1	0	1	1	0	0	0
	0	0	1	1	1	0	0	1	0	0	0	0	0	0
	0	1	1	1	1	0	0	1	0	0	0	0	0	0
	0	1	1	1	1	0	0	1	0	0	0	0	0	0
	0	1	1	1	1	0	0	1	0	0	0	0	0	0
	0	0	0	1	1	0	0	1	0	0	0	0	0	0
	0	1	1	1	1	0	0	1	0	0	0	0	0	0
	0	1	1	1	1	0	0	1	0	0	0	0	0	0
	0	1	1	1	1	0	0	1	0	0	0	0	0	0
	0	1	1	1	1	0	0	1	0	0	0	0	0	0
	0	1	1	1	1	0	0	1	0	0	0	0	0	0
	0	1	1	1	1	0	0	1	0	0	0	0	0	0
	0	1	1	1	1	0	0	1	0	0	0	0	0	0
	0	0	0	0	1	0	0	1	0	0	0	0	0	0
	0	1	1	1	1	0	0	1	0	0	0	0	0	0
	0	1	1	1	1	0	0	1	0	0	0	0	0	0
	0	0	0	1	1	0	0	1	0	0	0	0	0	0
	0	1	1	1	1	1	0	1	0	1	0	0	0	0
	0	0	1	1	1	0	0	1	0	0	0	0	0	0
	0	1	1	1	1	0	0	1	0	1	0	0	0	0
	0	1	1	1	1	0	0	1	0	0	0	0	0	0
	0	0	0	0	1	0	0	1	0	0	0	0	0	0
	0	1	1	1	1	0	0	1	0	0	1	0	0	0
	0	0	1	1	1	0	0	1	0	0	0	0	0	0
	0	1	1	1	1	0	0	1	0	0	0	0	0	0
	0	1	1	1	1	0	0	1	0	0	0	0	0	0
	0	0	1	1	1	0	0	1	0	0	0	0	0	0
	0	1	1	1	1	0	0	1	0	0	0	0	0	0
	0	1	1	1	1	0	0	1	0	0	0	0	0	0
	0	1	1	1	1	0	0	1	0	0	0	0	0	0
	0	1	1	1	1	0	0	1	0	0	0	0	0	0
	0	1	1	1	1	0	0	1	0	0	0	0	0	0
	0	0	0	1	1	0	0	1	0	0	0	0	0	0
	0	0	0	0	1	0	0	1	0	0	0	0	0	0
	0	1	1	1	1	0	0	1	0	0	0	0	0	0
	0	1	1	1	1	0	0	1	0	0	0	0	0	0
	0	1	1	1	1	0	0	1	0	0	0	0	0	0
	0	1	1	1	1	0	0	1	0	0	0	0	0	0
	0	1	1	1	1	0	0	1	0	0	0	0	0	0
	0	1	1	1	1	0	0	1	0	0	0	0	0	0
	0	1	1	1	1	0	0	1	0	0	0	0	0	0
	0	1	1	1	1	0	0	1	0	0	0	0	0	0
	0	1	1	1	1	0	0	1	0	1	0	0	0	0
	0	1	1	1	1	0	0	1	0	0	0	0	0	0
	0	1	1	1	1	0	0	1	0	0	0	0	0	0
	0	1	1	1	1	1	0	1	0	1	1	0	0	0
	0	1	1	1	1	0	0	1	0	0	0	0	0	0
	0	1	1	1	1	0	0	1	0	0	0	0	0	0
	0	1	1	1	1	0	0	1	0	1	0	0	0	0
	0	0	0	1	1	0	0	1	0	0	0	0	0	0
	0	1	1	1	1	0	0	1	0	0	0	0	0	0
	0	1	1	1	1	1	0	1	0	1	1	0	0	0
	0	1	1	1	1	0	0	1	0	0	0	0	0	0
	0	1	1	1	1	0	0	1	0	0	1	0	0	0
	0	1	1	1	1	0	0	1	0	0	0	0	0	0
	0	1	1	1	1	0	0	1	0	0	0	0	0	0
	0	1	1	1	1	0	0	1	0	0	0	0	0	0
	0	0	0	1	1	0	0	1	0	0	0	0	0	0
	0	1	1	1	1	0	0	1	0	0	0	0	0	0
	0	0	0	1	1	0	0	1	0	0	0	0	0	0
	0	0	1	1	1	0	0	1	0	0	0	0	0	0
	0	1	1	1	1	0	0	1	0	1	1	0	0	0
	0	1	1	1	1	1	0	1	0	1	1	0	0	0
	0	1	1	1	1	1	0	1	1	1	1	0	0	0
	0	1	1	1	1	0	0	1	0	1	1	0	0	0
	0	1	1	1	1	0	0	1	0	0	0	0	0	0
	0	0	1	1	1	0	0	1	0	0	0	0	0	0
	0	1	1	1	1	1	0	1	0	1	1	0	0	0
	0	1	1	1	1	0	0	1	0	1	1	0	0	0
	0	1	1	1	1	0	0	1	0	1	0	0	0	0
	0	1	1	1	1	0	0	1	0	0	0	0	0	0
	0	0	1	1	1	0	0	1	0	0	0	0	0	0
	0	1	1	1	1	0	0	1	0	0	0	0	0	0
	0	1	1	1	1	0	0	1	0	0	0	0	0	0
	0	1	1	1	1	0	0	1	0	0	0	0	0	0
	0	1	1	1	1	0	0	1	0	0	0	0	0	0
	0	1	1	1	1	0	0	1	0	0	0	0	0	0
	0	1	1	1	1	0	0	1	0	0	0	0	0	0
	0	1	1	1	1	0	0	1	0	0	0	0	0	0
	0	1	1	1	1	0	0	1	0	0	0	0	0	0
	0	1	1	1	1	0	0	1	0	0	0	0	0	0
	0	0	1	1	0	0	0	1	0	0	0	0	0	0
	0	1	1	1	1	1	0	1	0	1	1	0	0	0
	0	0	1	1	1	0	0	1	0	0	0	0	0	0
	0	1	1	1	1	0	0	1	0	0	0	0	0	0
	0	1	1	1	1	0	0	1	0	0	0	0	0	0
	0	1	0	1	1	0	0	1	0	0	0	0	0	0
	0	1	1	1	1	0	0	1	0	0	1	0	0	0
	0	1	1	1	1	0	0	1	0	0	0	0	0	0
	0	1	0	1	1	0	0	1	0	0	0	0	0	0
	0	1	1	1	1	0	0	1	0	0	0	0	0	0
	0	1	1	1	1	0	0	1	0	0	0	0	0	0
	0	0	0	1	0	0	0	1	0	0	0	0	0	0
	0	0	0	1	1	0	0	1	0	0	0	0	0	0
	0	1	1	1	1	1	0	1	0	0	1	0	0	0
	0	1	1	1	1	1	0	1	0	0	1	0	0	0
	0	1	1	1	1	0	0	1	0	0	0	0	0	0
	0	0	0	1	1	0	0	1	0	0	0	0	0	0
	0	1	1	1	1	0	0	1	0	0	0	0	0	0
	0	1	1	1	1	0	0	1	0	0	0	0	0	0
	0	1	1	1	1	0	0	1	0	0	0	0	0	0
	0	1	1	1	1	0	0	1	0	0	0	0	0	0
	0	1	1	1	1	1	0	1	0	1	1	0	0	0
	0	1	1	1	1	0	0	1	0	0	0	0	0	0
	0	1	1	1	1	0	0	1	0	1	1	0	0	0
	0	1	1	1	1	0	0	1	0	1	0	0	0	0
	0	0	0	1	1	0	0	1	0	0	0	0	0	0
	0	1	1	1	1	0	0	1	0	0	1	0	0	0
	0	1	1	1	1	0	0	1	0	0	0	0	0	0
	0	0	1	1	1	0	0	1	0	0	0	0	0	0
	0	1	1	1	1	0	0	1	0	0	0	0	0	0
	0	1	1	1	1	1	0	1	0	1	0	0	0	0
	0	1	1	1	1	0	0	1	0	0	0	0	0	0
	0	1	1	1	1	0	0	1	0	1	0	0	0	0
	0	1	1	1	1	0	0	1	0	1	1	0	0	0
	0	1	1	1	1	0	0	1	0	0	0	0	0	0
	0	1	1	1	1	0	0	1	0	0	0	0	0	0
	0	1	1	1	1	0	0	1	0	0	0	0	0	0
	0	1	1	1	1	0	0	1	0	0	0	0	0	0
	0	1	1	1	1	0	0	1	0	0	0	0	0	0
	0	0	1	1	1	0	0	1	0	0	0	0	0	0
	0	1	0	1	1	0	0	1	0	0	0	0	0	0
	0	1	1	1	1	0	0	1	0	1	1	0	0	0
	0	1	1	1	1	0	0	1	0	0	0	0	0	0
	0	1	1	1	1	0	0	1	0	0	0	0	0	0
	0	1	1	1	1	0	0	1	0	0	0	0	0	0
	0	1	1	1	1	0	0	1	0	0	0	0	0	0
	0	1	1	1	1	0	0	1	0	0	0	0	0	0
	0	1	1	1	1	0	0	1	0	0	0	0	0	0
	0	0	0	1	1	0	0	1	0	0	0	0	0	0
	0	1	1	1	1	0	0	1	0	0	0	0	0	0
	0	0	1	1	1	0	0	1	0	0	0	0	0	0
	0	1	1	1	1	1	0	1	0	1	1	0	0	0
	0	1	1	1	1	0	0	1	0	0	0	0	0	0
	0	0	0	1	1	0	0	1	0	0	0	0	0	0
	0	1	1	1	1	0	0	1	0	0	0	0	0	0
	0	1	1	1	1	1	0	1	0	1	1	0	0	0
	0	1	0	1	1	0	0	1	1	0	0	0	0	0
	0	1	1	1	1	0	0	1	1	0	0	0	0	0
	0	1	0	1	1	0	0	1	1	0	0	0	0	0
	0	1	1	1	1	0	0	1	0	0	0	0	0	0
	0	1	1	1	1	0	0	1	0	0	0	0	0	0
	0	1	1	1	1	0	0	1	0	0	0	0	0	0
	0	1	1	1	1	0	0	1	0	0	1	0	0	0
	0	1	1	1	1	0	0	1	0	0	0	0	0	0
	0	1	1	1	1	0	0	1	0	0	0	0	0	0
	0	0	0	1	1	0	0	1	0	0	0	0	0	0
	0	0	1	1	1	0	0	1	0	0	0	0	0	0
	0	1	1	1	1	0	0	1	0	0	0	0	0	0
	0	1	1	1	1	0	0	1	0	0	0	0	0	0
	0	1	1	1	1	0	0	1	0	0	0	0	0	0
	0	1	1	1	1	0	0	1	0	0	0	0	0	0
	0	0	0	1	1	0	0	1	0	0	0	0	0	0
	0	1	1	1	1	0	0	1	0	0	0	0	0	0
	0	0	0	1	1	0	0	1	0	0	0	0	0	0
	0	1	1	1	1	0	0	1	0	0	0	0	0	0
	0	1	1	1	1	0	0	1	1	1	1	0	0	0
	0	1	1	1	1	0	0	1	0	0	0	0	0	0
	0	1	1	1	1	0	0	1	0	0	0	0	0	0
	0	1	0	1	1	0	0	1	0	0	0	0	0	0
	0	1	1	1	1	0	0	1	0	0	0	0	0	0
	0	1	1	1	1	0	0	1	0	0	1	0	0	0
	0	1	1	1	1	0	0	1	0	1	1	0	0	0
	0	1	0	1	1	0	0	1	1	0	0	0	0	0
	0	0	0	1	1	0	0	1	0	0	0	0	0	0
	0	0	0	1	1	0	0	1	0	0	0	0	0	0
	0	0	1	1	1	0	0	1	0	0	0	0	0	0
	0	0	1	1	1	0	0	1	0	0	0	0	0	0
	0	0	0	1	1	0	0	0	0	0	0	0	0	0
	0	1	1	1	1	0	0	1	0	0	0	0	0	0
	0	1	1	1	1	0	0	1	0	0	0	0	0	0
	0	0	0	1	1	0	0	1	0	0	0	0	0	0
	0	1	1	1	1	0	0	1	0	0	0	0	0	0
	0	1	1	1	1	0	0	1	0	0	0	0	0	0
	0	1	1	1	1	0	0	1	0	0	0	0	0	0
	0	0	0	0	1	0	0	1	0	0	0	0	0	0
	0	1	1	1	1	0	0	1	0	0	0	0	0	0
	0	1	1	1	1	0	0	1	0	0	0	0	0	0
	0	1	1	1	1	0	0	1	0	0	0	0	0	0
	0	1	1	1	1	0	0	1	0	0	0	0	0	0
	0	1	1	1	1	0	0	1	0	0	0	0	0	0
	0	1	1	1	1	0	0	1	0	0	0	0	0	0
	0	1	1	1	1	0	0	1	0	0	0	0	0	0
	0	1	1	1	1	0	0	1	0	0	0	0	0	0
	0	0	0	1	1	0	0	1	0	0	0	0	0	0
	0	1	1	1	1	0	0	1	0	0	0	0	0	0
	0	1	1	1	1	0	0	1	0	0	0	0	0	0
	0	0	0	1	1	0	0	1	0	0	0	0	0	0
	0	1	1	1	1	0	0	1	0	0	0	0	0	0
	0	0	0	1	1	0	0	1	0	0	0	0	0	0
	0	1	1	1	1	0	0	1	0	0	0	0	0	0
	0	1	1	1	1	0	0	1	0	0	0	0	0	0
	0	1	1	1	1	0	0	1	0	0	0	0	0	0
	0	1	1	1	1	0	0	1	0	0	1	0	0	0
	0	1	1	1	1	0	0	1	0	0	1	0	0	0
	0	1	1	1	1	0	0	1	0	1	1	0	0	0
	0	0	0	1	1	0	0	1	0	0	0	0	0	0
	0	1	1	1	1	0	0	1	0	0	0	0	0	0
	0	0	0	1	1	0	0	1	0	0	0	0	0	0
	0	1	1	1	1	0	0	1	0	0	0	0	0	0
	0	0	0	1	1	0	0	1	0	0	0	0	0	0
	0	1	1	1	1	0	0	1	0	0	0	0	0	0
	0	1	1	1	1	1	0	1	0	1	1	0	0	0
	0	1	1	1	1	0	0	1	0	0	0	0	0	0
	0	1	1	1	1	0	0	1	0	0	0	0	0	0
	0	1	1	1	1	0	0	1	0	1	0	0	0	0
	0	1	0	1	1	0	0	1	0	0	0	0	0	0
	0	0	0	1	1	0	0	1	0	0	0	0	0	0
	0	1	1	1	1	0	0	1	0	1	0	0	0	0
	0	0	0	1	1	0	0	1	0	0	0	0	0	0
	0	1	1	1	1	1	0	1	1	1	1	0	0	0
	0	1	1	1	1	0	0	1	0	0	0	0	0	0
	0	1	1	1	1	1	0	1	0	1	1	0	0	0
	0	0	1	1	1	0	0	1	0	0	0	0	0	0
	0	1	1	1	1	0	0	1	1	0	1	0	0	0
	0	1	1	1	1	0	0	1	1	1	1	0	0	0
	0	1	1	1	1	0	0	1	0	0	0	0	0	0
	0	0	0	1	1	0	0	1	0	0	0	0	0	0
	0	0	0	1	1	0	0	1	0	0	0	0	0	0
	0	0	0	1	1	0	0	1	0	0	0	0	0	0
	0	1	1	1	1	0	0	1	0	0	0	0	0	0
	0	1	1	1	1	0	0	1	0	0	0	0	0	0
	0	1	1	1	1	0	0	1	0	0	1	0	0	0
	0	1	0	1	1	0	0	1	0	0	0	0	0	0
	0	1	1	1	1	0	0	1	0	0	0	0	0	0
	0	1	1	1	1	0	0	1	0	1	0	0	0	0
	0	1	1	1	1	0	0	1	0	1	1	0	0	0
	0	1	1	1	1	1	0	1	0	1	1	0	0	0
	0	1	1	1	1	0	0	1	0	0	0	0	0	0
	0	0	0	1	1	0	0	1	0	0	0	0	0	0
	0	1	0	1	1	0	0	1	0	0	0	0	0	0
	0	0	1	1	1	0	0	1	0	0	0	0	0	0
	0	1	1	1	1	0	0	1	0	0	0	0	0	0
	0	1	1	1	1	0	0	1	0	0	0	0	0	0
	0	1	1	1	1	0	0	1	0	0	0	0	0	0
	0	1	1	1	1	0	0	1	0	0	0	0	0	0
	0	1	1	1	1	0	0	1	0	1	1	0	0	0
	0	1	1	1	1	0	0	1	0	0	0	0	0	0
	0	1	1	1	1	1	0	1	0	1	1	0	0	0
	0	1	1	1	1	0	0	1	0	0	0	0	0	0
	0	1	1	1	1	0	0	1	0	0	0	0	0	0
	0	1	1	1	1	0	0	1	0	0	0	0	0	0
	0	1	1	1	1	1	0	1	0	1	0	0	0	0
	0	1	1	1	1	0	0	1	0	1	0	0	0	0
	0	1	1	1	1	0	0	1	0	0	0	0	0	0
	0	0	1	1	1	0	0	1	0	0	0	0	0	0
	0	1	1	1	1	0	0	1	0	0	0	0	0	0
	0	1	1	1	1	1	0	1	1	1	1	0	0	0
	0	1	1	1	1	0	0	1	0	0	0	0	0	0
	0	1	1	1	1	0	0	1	0	1	0	0	0	0
	0	1	1	1	1	1	0	1	0	1	1	0	0	0
	0	1	1	1	1	0	0	1	0	1	1	0	0	0
	0	1	1	1	1	0	0	1	0	0	0	0	0	0
	0	1	1	1	1	0	0	1	0	0	0	0	0	0
	0	1	1	1	1	0	0	1	0	0	0	0	0	0
	0	1	1	1	1	0	0	1	0	0	0	0	0	0
	0	1	1	1	1	0	0	1	0	0	0	0	0	0
	0	1	1	1	1	0	0	1	0	0	0	0	0	0
	0	1	1	1	1	0	0	1	0	1	1	0	0	0
	0	1	0	1	1	0	0	1	0	0	0	0	0	0
	0	1	1	1	1	0	0	1	1	0	0	0	0	0
	0	1	1	1	1	0	0	1	1	1	1	0	0	0
	0	1	0	1	1	0	0	1	1	0	0	0	0	0
	0	0	0	1	1	0	0	1	0	0	0	0	0	0
	0	1	0	1	1	0	0	1	0	0	0	0	0	0
	0	1	1	1	1	1	0	1	1	1	1	0	0	0
	0	1	0	1	1	0	0	1	0	0	0	0	0	0
	0	1	1	1	1	1	0	1	1	1	1	0	0	0
	0	1	1	1	1	1	0	1	1	1	1	0	0	0
	0	1	1	1	1	0	0	1	0	0	0	0	0	0
	0	1	1	1	1	0	0	1	0	1	0	0	0	0
	0	1	1	1	1	0	0	1	0	1	0	0	0	0
	0	1	1	1	1	0	0	1	0	1	0	0	0	0
	0	0	0	1	1	0	0	1	1	1	0	0	0	0
	0	0	1	1	1	0	0	1	0	0	0	0	0	0
	0	0	1	1	1	0	0	1	0	0	0	0	0	0
	0	1	1	1	1	0	0	1	0	1	0	0	0	0
	0	1	1	1	1	0	0	1	0	1	1	0	0	0
	0	1	1	1	1	1	0	1	0	1	1	0	0	0
	0	1	1	1	1	1	0	1	1	1	1	0	0	0
	0	1	1	1	1	1	0	1	0	1	1	0	0	0
	0	1	1	1	1	1	0	1	1	1	1	0	0	0
	0	1	1	1	1	0	0	1	1	0	0	0	0	0
	0	1	0	1	1	0	0	1	0	0	0	0	0	0
	0	1	1	1	1	0	0	1	0	0	0	0	0	0
	0	1	1	1	1	1	1	1	1	1	1	1	0	0
	0	1	0	1	1	0	0	1	0	0	0	0	0	0
	0	1	1	1	1	0	0	1	1	0	0	0	0	0
	0	1	1	1	1	1	0	1	1	1	1	0	0	0
	0	1	1	1	1	0	0	1	0	0	0	0	0	0
	0	1	0	0	1	0	0	1	1	0	0	0	0	0
	0	1	1	1	1	0	0	1	0	0	0	0	0	0
	0	1	0	1	1	0	0	1	0	0	0	0	0	0
	0	1	1	1	1	0	0	1	1	0	0	0	0	0
	0	1	1	1	1	1	0	1	1	1	1	0	0	0
	0	1	0	1	1	0	0	1	1	0	0	0	0	0
	0	1	0	1	1	0	0	1	0	0	0	0	0	0
	0	0	0	1	1	0	0	1	0	0	0	0	0	0
	0	0	0	1	1	0	0	1	0	0	0	0	0	0
	0	0	0	1	1	0	0	1	0	0	0	0	0	0
	0	1	1	1	1	0	0	1	0	0	0	0	0	0
	0	1	1	1	1	0	0	1	0	0	0	0	0	0
	0	1	1	1	1	0	0	1	0	1	1	0	0	0
	0	0	0	1	1	0	0	1	1	0	0	0	0	0
	0	1	1	1	1	0	0	1	0	1	1	0	0	0
	0	1	0	1	1	0	0	1	0	0	0	0	0	0
	0	1	0	1	1	0	0	1	1	0	0	0	0	0
	0	1	0	1	1	0	0	1	1	0	0	0	0	0
	1	1	1	1	1	0	0	1	0	1	1	0	0	0
	1	1	1	1	1	1	0	1	0	1	1	0	0	0
	1	1	1	1	1	0	0	1	0	1	1	0	0	0
	1	1	1	1	1	1	0	1	1	1	1	0	0	0
	1	1	1	1	1	0	0	1	0	0	0	0	0	0
	1	1	1	1	1	1	0	1	0	1	1	0	0	0
	1	1	1	1	1	1	0	1	0	1	1	0	0	0
	1	1	1	1	1	0	0	1	1	1	1	0	0	0
	1	1	1	1	1	1	0	1	1	1	1	0	0	0
	1	1	1	1	1	0	0	1	1	0	0	0	0	0
	1	1	1	1	1	1	0	1	0	1	1	0	0	0
	1	1	1	1	1	1	0	1	0	1	1	0	0	0
	1	1	1	1	1	1	0	1	1	1	1	0	0	0
	1	1	1	1	1	1	0	1	1	1	1	0	0	0
	1	1	1	1	1	0	0	1	1	1	1	0	0	0
	1	1	1	1	1	1	1	1	1	1	1	1	1	1
	1	1	1	1	1	1	0	1	1	1	1	0	0	0
	1	1	1	1	1	1	0	1	1	1	1	0	0	0
	0	1	1	1	1	1	0	1	0	1	0	0	0	0
	0	1	1	1	1	1	1	1	1	1	1	1	0	0
	0	1	1	1	1	0	0	1	0	1	1	0	0	0
	0	1	1	1	1	1	0	1	1	1	1	0	0	0
	0	1	1	1	1	0	0	1	1	1	1	0	0	0
	0	1	1	1	1	0	0	1	0	1	1	0	0	0
	0	1	1	1	1	0	0	1	1	1	1	0	0	0
	0	1	1	1	1	0	0	1	0	0	0	0	0	0
	0	1	1	1	1	0	0	1	1	1	1	0	0	0
	0	1	1	1	1	1	1	1	1	1	1	1	1	1
	0	1	1	1	1	1	0	1	1	1	1	0	0	0
	0	1	1	1	1	1	1	1	1	1	1	1	1	1
	0	1	1	1	1	1	0	1	1	1	1	0	0	0
	0	1	1	1	1	0	0	1	0	0	0	0	0	0
	0	1	1	1	1	1	1	1	1	1	1	1	0	0
	0	1	1	1	1	1	0	1	0	1	1	0	0	0
	0	1	1	1	1	1	1	1	1	1	1	1	1	1
	0	1	1	1	1	1	0	1	0	1	1	0	0	0
	0	1	1	1	1	0	0	1	0	1	0	0	0	0
	0	1	1	1	1	1	0	1	1	1	1	0	0	0
	0	1	1	1	1	0	0	1	0	1	1	0	0	0
	0	1	1	1	1	0	0	1	0	0	1	0	0	0
	0	1	1	1	1	0	0	1	0	0	1	0	0	0
	0	1	1	1	1	0	0	1	0	1	1	0	0	0
	0	1	1	1	1	1	1	1	1	1	1	1	1	1
	0	1	1	1	1	0	0	1	0	1	0	0	0	0
	0	1	1	1	1	1	0	1	0	1	1	0	0	0
	0	1	1	1	1	1	0	1	1	1	1	0	0	0
	0	1	1	1	1	1	0	1	1	1	1	0	0	0
	0	1	1	1	1	1	0	1	1	1	1	0	0	0
	0	1	1	1	1	1	1	1	1	1	1	1	1	1
	0	1	1	1	1	0	0	1	1	1	1	0	0	0
	0	1	1	1	1	0	0	1	0	1	1	0	0	0
	0	1	1	1	1	1	0	1	1	1	1	0	0	0
	0	1	0	1	1	0	0	1	1	0	0	0	0	0
	0	1	1	1	1	1	1	1	1	1	1	1	0	0
	0	1	1	1	1	1	1	1	1	1	1	1	1	1
	0	1	1	1	1	0	0	1	0	0	0	0	0	0
	0	1	1	1	1	1	1	1	1	1	1	1	1	1
	0	1	1	1	1	0	0	1	0	1	1	0	0	0
	0	1	1	1	1	0	0	1	0	1	0	0	0	0
	0	1	1	1	1	1	0	1	0	1	1	0	0	0
	0	1	1	1	1	1	1	1	1	1	1	1	1	1
	0	1	1	1	1	1	0	1	1	1	1	0	0	0
[truncated: 16,595 more rows]

## Sheet: Specificity & senstivity
		Ui-Tei	Amarzguioui	Hsieh	Takasaki	s-Biopredsi	i-Score	Reynolds	Katoh	DSIR	Thermo21	MultiScore	MysiRNA-Model (93% cutt off)	MultiScore(MysiRNA-Model 93%)
		TP	TP	TP	TP	TP	FN	TP	TP	TP	TP	TP	TP	TP
		TP	TP	TP	TP	FN	FN	TP	TP	TP	TP	FN	FN	FN
		TP	FN	TP	TP	TP	TP	TP	TP	TP	TP	FN	TP	FN
		TP	TP	TP	TP	FN	FN	TP	FN	FN	FN	FN	FN	FN
		TP	TP	TP	TP	TP	TP	TP	FN	TP	TP	FN	FN	FN
		TP	TP	TP	TP	TP	TP	TP	TP	TP	TP	TP	FN	FN
		TP	TP	TP	TP	TP	TP	TP	FN	TP	TP	FN	FN	FN
		TP	TP	TP	TP	FN	FN	TP	TP	FN	FN	FN	FN	FN
		TP	TP	TP	TP	FN	FN	TP	FN	TP	FN	FN	FN	FN
		TP	TP	TP	TP	TP	FN	TP	TP	TP	TP	FN	FN	FN
		TP	TP	TP	TP	FN	FN	TP	FN	FN	FN	FN	FN	FN
		TP	TP	TP	TP	TP	FN	TP	TP	TP	TP	FN	FN	FN
		TP	TP	TP	TP	TP	FN	TP	TP	TP	TP	FN	FN	FN
		TP	TP	TP	TP	TP	FN	TP	FN	TP	TP	FN	FN	FN
		TP	TP	TP	TP	TP	TP	TP	TP	TP	TP	TP	FN	FN
		TP	TP	TP	TP	TP	FN	TP	TP	TP	TP	FN	FN	FN
		TP	TP	TP	TP	FN	FN	TP	FN	FN	FN	FN	FN	FN
		TP	TP	TP	TP	TP	TP	TP	FN	TP	TP	FN	FN	FN
		TP	TP	TP	TP	TP	TP	TP	TP	TP	TP	TP	TP	TP
		FP	FP	FP	FP	FP	FP	FP	FP	FP	FP	FP	TN	TN
		FP	FP	FP	FP	TN	TN	FP	FP	TN	TN	TN	TN	TN
		FP	FP	FP	FP	FP	FP	FP	FP	FP	FP	FP	FP	FP
		FP	FP	FP	FP	FP	TN	FP	FP	FP	FP	TN	TN	TN
		FP	FP	FP	FP	FP	FP	FP	FP	FP	FP	FP	TN	TN
		TN	TN	FP	FP	TN	TN	FP	TN	TN	TN	TN	TN	TN
		FP	FP	FP	FP	FP	FP	FP	FP	FP	FP	FP	FP	FP
		FP	FP	FP	FP	TN	TN	FP	TN	TN	TN	TN	TN	TN
		FP	FP	FP	FP	FP	TN	FP	FP	FP	FP	TN	TN	TN
		FP	FP	FP	FP	FP	FP	FP	FP	FP	FP	FP	FP	FP
		FP	FP	FP	FP	FP	TN	FP	TN	FP	FP	TN	TN	TN
		FP	FP	FP	FP	FP	TN	FP	FP	FP	FP	TN	TN	TN
		TN	FP	FP	FP	FP	TN	FP	FP	FP	FP	TN	TN	TN
		FP	FP	FP	FP	FP	TN	FP	TN	FP	FP	TN	TN	TN
		FP	FP	FP	FP	FP	FP	FP	FP	FP	FP	FP	FP	FP
		FP	FP	FP	FP	FP	FP	FP	FP	FP	FP	FP	FP	FP
		FP	FP	FP	FP	FP	TN	FP	TN	FP	FP	TN	TN	TN
		FP	FP	FP	FP	FP	FP	FP	FP	FP	FP	FP	FP	FP
		FP	FP	FP	FP	FP	FP	FP	FP	FP	FP	FP	FP	FP
		FP	FP	FP	FP	TN	TN	FP	TN	FP	FP	TN	TN	TN
		FP	FP	FP	FP	TN	TN	FP	TN	TN	TN	TN	TN	TN
		FP	FP	FP	FP	TN	TN	FP	TN	TN	TN	TN	TN	TN
		FP	FP	FP	FP	FP	TN	FP	TN	FP	FP	TN	TN	TN
		FP	FP	FP	FP	FP	TN	FP	TN	FP	FP	TN	TN	TN
		FP	FP	FP	FP	FP	FP	FP	FP	FP	FP	FP	TN	TN
		FP	FP	FP	FP	TN	TN	FP	TN	FP	TN	TN	TN	TN
		FP	FP	FP	FP	TN	TN	FP	TN	TN	TN	TN	TN	TN
		FP	FP	FP	FP	FP	TN	FP	FP	FP	FP	TN	TN	TN
		FP	FP	FP	FP	TN	TN	FP	TN	TN	TN	TN	TN	TN
		FP	FP	FP	FP	FP	TN	FP	FP	FP	FP	TN	TN	TN
		FP	FP	FP	FP	TN	TN	FP	TN	TN	TN	TN	TN	TN
		FP	FP	FP	FP	FP	TN	FP	FP	FP	FP	TN	TN	TN
		FP	FP	FP	FP	FP	TN	FP	TN	FP	FP	TN	TN	TN
		FP	FP	FP	FP	FP	TN	FP	TN	FP	FP	TN	TN	TN
		FP	FP	FP	FP	FP	TN	FP	FP	FP	FP	TN	TN	TN
		FP	FP	FP	FP	TN	TN	FP	TN	FP	TN	TN	TN	TN
		FP	FP	FP	FP	FP	FP	FP	FP	FP	FP	FP	FP	FP
		FP	FP	FP	FP	FP	FP	FP	FP	FP	FP	FP	TN	TN
		FP	FP	FP	FP	FP	TN	FP	TN	TN	FP	TN	TN	TN
		FP	FP	FP	FP	FP	TN	FP	FP	FP	FP	TN	TN	TN
		FP	FP	FP	FP	FP	FP	FP	FP	FP	FP	FP	TN	TN
		FP	FP	FP	FP	FP	FP	FP	FP	FP	FP	FP	FP	FP
		FP	FP	FP	FP	FP	TN	FP	FP	FP	FP	TN	TN	TN
		FP	FP	FP	FP	FP	TN	FP	FP	FP	FP	TN	TN	TN
		FP	FP	FP	FP	FP	FP	FP	FP	FP	FP	FP	FP	FP
		FP	FP	FP	FP	FP	TN	FP	TN	FP	TN	TN	TN	TN
		FP	FP	FP	FP	FP	FP	FP	FP	FP	FP	FP	TN	TN
		FP	FP	FP	FP	FP	FP	FP	FP	FP	FP	FP	TN	TN
		FP	TN	FP	FP	TN	TN	FP	TN	FP	FP	TN	TN	TN
		FP	FP	FP	FP	FP	TN	FP	FP	FP	FP	TN	TN	TN
		TN	FP	FP	FP	TN	TN	FP	TN	TN	TN	TN	TN	TN
		FP	FP	FP	FP	FP	FP	FP	FP	FP	FP	FP	TN	TN
		FP	FP	FP	FP	FP	TN	FP	FP	FP	TN	TN	TN	TN
		FP	FP	FP	FP	FP	FP	FP	FP	FP	FP	FP	TN	TN
		FP	FP	FP	FP	FP	FP	FP	FP	FP	FP	FP	FP	FP
		FP	FP	FP	FP	FP	FP	FP	FP	FP	FP	FP	FP	FP
		FP	FP	FP	FP	FP	FP	FP	FP	FP	FP	FP	TN	TN
		FP	FP	FP	FP	FP	TN	FP	FP	FP	FP	TN	TN	TN
		FP	FP	FP	FP	TN	TN	FP	TN	FP	TN	TN	TN	TN
		FP	FP	FP	FP	FP	FP	FP	FP	FP	FP	FP	FP	FP
		FP	FP	FP	FP	FP	TN	FP	FP	FP	TN	TN	TN	TN
		FP	FP	FP	FP	FP	TN	FP	TN	FP	FP	TN	TN	TN
		FP	FP	FP	FP	TN	TN	FP	FP	TN	FP	TN	TN	TN
		FP	FP	FP	FP	FP	FP	FP	FP	FP	FP	FP	TN	TN
		FP	FP	FP	FP	FP	FP	FP	FP	FP	FP	FP	FP	FP
		FP	FP	FP	FP	FP	FP	FP	FP	FP	FP	FP	FP	FP
		FP	FP	FP	FP	FP	FP	FP	FP	FP	FP	FP	FP	FP
		FP	TN	FP	FP	TN	TN	FP	FP	TN	TN	TN	TN	TN
		FP	FP	FP	FP	FP	FP	FP	TN	FP	FP	TN	TN	TN
		FP	FP	FP	FP	FP	TN	FP	FP	FP	FP	TN	TN	TN
		FP	FP	FP	FP	FP	FP	FP	FP	FP	FP	FP	TN	TN
		FP	FP	FP	FP	TN	TN	FP	FP	TN	TN	TN	TN	TN
		FP	FP	FP	FP	TN	TN	FP	TN	TN	FP	TN	TN	TN
		FP	FP	FP	FP	TN	TN	FP	TN	FP	FP	TN	TN	TN
		FP	FP	FP	FP	FP	TN	FP	FP	FP	FP	TN	TN	TN
		FP	FP	FP	FP	FP	FP	FP	FP	FP	FP	FP	FP	FP
		FP	FP	FP	FP	TN	TN	FP	TN	FP	TN	TN	TN	TN
		FP	FP	FP	FP	TN	TN	FP	TN	TN	TN	TN	TN	TN
		FP	FP	FP	FP	FP	FP	FP	FP	FP	FP	FP	TN	TN
		FP	FP	FP	FP	TN	TN	FP	TN	TN	TN	TN	TN	TN
		FP	FP	FP	FP	FP	TN	FP	TN	FP	FP	TN	TN	TN
		FP	FP	FP	FP	TN	TN	FP	FP	FP	FP	TN	TN	TN
		FP	FP	FP	FP	FP	TN	FP	TN	FP	FP	TN	TN	TN
		FP	FP	FP	FP	FP	TN	FP	FP	FP	FP	TN	TN	TN
		FP	FP	FP	FP	FP	TN	FP	FP	FP	FP	TN	TN	TN
		TN	TN	FP	FP	TN	TN	FP	TN	TN	TN	TN	TN	TN
		FP	FP	FP	FP	FP	TN	FP	TN	FP	FP	TN	TN	TN
		FP	FP	FP	FP	TN	TN	FP	FP	FP	FP	TN	TN	TN
		FP	FP	FP	FP	TN	TN	FP	TN	FP	FP	TN	TN	TN
		FP	FP	FP	FP	TN	TN	FP	TN	TN	FP	TN	TN	TN
		FP	FP	FP	FP	FP	FP	FP	FP	FP	FP	FP	TN	TN
		FP	FP	FP	FP	FP	FP	FP	TN	FP	FP	TN	TN	TN
		TN	TN	FP	FP	TN	TN	FP	TN	TN	TN	TN	TN	TN
		FP	FP	FP	FP	TN	TN	FP	TN	TN	TN	TN	TN	TN
		FP	FP	FP	FP	TN	TN	FP	TN	TN	TN	TN	TN	TN
		FP	FP	FP	FP	TN	TN	FP	TN	TN	FP	TN	TN	TN
		FP	FP	FP	FP	FP	TN	FP	TN	FP	FP	TN	TN	TN
		FP	FP	FP	FP	FP	FP	FP	FP	FP	FP	FP	FP	FP
		FP	FP	FP	FP	FP	TN	FP	FP	FP	TN	TN	TN	TN
		FP	FP	FP	FP	FP	TN	FP	FP	FP	FP	TN	TN	TN
		FP	FP	FP	FP	TN	TN	FP	FP	FP	FP	TN	TN	TN
		FP	FP	FP	FP	FP	FP	FP	TN	FP	FP	TN	FP	TN
		FP	FP	FP	FP	FP	TN	FP	TN	FP	FP	TN	TN	TN
		FP	FP	FP	FP	TN	TN	FP	FP	FP	TN	TN	TN	TN
		FP	FP	FP	FP	FP	TN	FP	TN	FP	FP	TN	TN	TN
		FP	FP	FP	FP	FP	TN	FP	FP	FP	FP	TN	TN	TN
		FP	FP	FP	FP	TN	TN	FP	TN	FP	FP	TN	TN	TN
		FP	FP	FP	FP	TN	TN	FP	FP	FP	TN	TN	TN	TN
		FP	FP	FP	FP	TN	TN	FP	TN	TN	TN	TN	TN	TN
		FP	FP	FP	FP	FP	FP	FP	TN	FP	FP	TN	TN	TN
		FP	FP	FP	FP	TN	TN	FP	TN	FP	FP	TN	TN	TN
		FP	TN	FP	FP	TN	TN	FP	TN	TN	TN	TN	TN	TN
		FP	FP	FP	FP	FP	FP	FP	FP	FP	FP	FP	TN	TN
		FP	FP	FP	FP	FP	TN	FP	TN	FP	FP	TN	TN	TN
		FP	TN	FP	FP	TN	TN	FP	TN	TN	TN	TN	TN	TN
		FP	FP	FP	FP	FP	TN	FP	FP	FP	FP	TN	TN	TN
		FP	FP	FP	FP	FP	TN	FP	FP	FP	FP	TN	TN	TN
		FP	FP	FP	FP	FP	TN	FP	FP	FP	FP	TN	TN	TN
		FP	FP	FP	FP	FP	FP	FP	FP	FP	FP	FP	TN	TN
		FP	FP	FP	FP	FP	FP	FP	FP	FP	FP	FP	FP	FP
		FP	FP	FP	FP	TN	TN	FP	TN	FP	FP	TN	TN	TN
		FP	FP	FP	FP	FP	TN	FP	FP	FP	FP	TN	TN	TN
		FP	FP	FP	FP	FP	TN	FP	FP	FP	FP	TN	TN	TN
		FP	FP	FP	FP	FP	TN	FP	TN	FP	FP	TN	TN	TN
		FP	FP	FP	FP	TN	TN	FP	TN	TN	TN	TN	TN	TN
		FP	FP	FP	FP	FP	FP	FP	FP	FP	FP	FP	TN	TN
		FP	FP	FP	FP	FP	TN	FP	TN	FP	FP	TN	TN	TN
		FP	FP	FP	FP	FP	TN	FP	FP	FP	FP	TN	TN	TN
		FP	FP	FP	FP	TN	TN	FP	TN	TN	TN	TN	TN	TN
		FP	FP	FP	FP	TN	TN	FP	TN	TN	TN	TN	TN	TN
		FP	FP	FP	FP	FP	TN	FP	FP	FP	FP	TN	TN	TN
		FP	FP	FP	FP	TN	TN	FP	TN	FP	FP	TN	TN	TN
		TN	FP	FP	FP	TN	TN	FP	TN	TN	TN	TN	TN	TN
		FP	FP	FP	FP	TN	TN	FP	TN	FP	TN	TN	TN	TN
		FP	FP	FP	FP	TN	TN	FP	TN	FP	FP	TN	TN	TN
		FP	FP	FP	FP	FP	TN	FP	FP	FP	FP	TN	TN	TN
		FP	FP	FP	FP	FP	TN	FP	FP	FP	FP	TN	TN	TN
		FP	FP	FP	FP	FP	TN	FP	TN	FP	FP	TN	TN	TN
		FP	FP	FP	FP	FP	TN	FP	FP	FP	FP	TN	TN	TN
		FP	FP	FP	FP	FP	FP	FP	FP	FP	FP	FP	TN	TN
		FP	FP	FP	FP	FP	TN	FP	FP	FP	FP	TN	TN	TN
		FP	FP	FP	FP	FP	TN	FP	FP	FP	FP	TN	TN	TN
		FP	FP	FP	FP	FP	FP	FP	FP	FP	FP	FP	FP	FP
		FP	FP	FP	FP	FP	TN	FP	FP	FP	FP	TN	TN	TN
		FP	FP	FP	FP	FP	FP	FP	FP	FP	FP	FP	FP	FP
		FP	FP	FP	FP	TN	TN	FP	FP	FP	FP	TN	TN	TN
		FP	FP	FP	FP	TN	TN	FP	TN	FP	TN	TN	TN	TN
		FP	FP	FP	FP	FP	FP	FP	FP	FP	FP	FP	FP	FP
		FP	FP	FP	FP	TN	TN	FP	TN	TN	TN	TN	TN	TN
		FP	FP	FP	FP	TN	TN	FP	TN	TN	TN	TN	TN	TN
		FP	FP	FP	FP	FP	TN	FP	TN	FP	FP	TN	TN	TN
		FP	FP	FP	FP	FP	TN	FP	FP	FP	FP	TN	TN	TN
		FP	FP	FP	FP	FP	TN	FP	TN	FP	TN	TN	TN	TN
		FP	FP	FP	FP	TN	TN	FP	TN	TN	TN	TN	TN	TN
		FP	FP	FP	FP	TN	TN	FP	FP	TN	TN	TN	TN	TN
		FP	FP	FP	FP	TN	TN	FP	TN	FP	TN	TN	TN	TN
		FP	FP	FP	FP	TN	TN	FP	TN	TN	TN	TN	TN	TN
		FP	TN	FP	FP	TN	TN	FP	TN	TN	TN	TN	TN	TN
		FP	TN	FP	TN	TN	TN	FP	TN	TN	TN	TN	TN	TN
		FP	FP	FP	FP	FP	FP	FP	FP	FP	FP	FP	FP	FP
		FP	FP	FP	FP	TN	TN	FP	FP	FP	TN	TN	TN	TN
		FP	FP	FP	FP	FP	FP	FP	FP	FP	FP	FP	FP	FP
		FP	FP	FP	FP	FP	FP	FP	FP	FP	FP	FP	TN	TN
		FP	FP	FP	FP	FP	FP	FP	FP	FP	FP	FP	TN	TN
		FP	FP	FP	FP	FP	TN	FP	FP	FP	FP	TN	TN	TN
		FP	FP	FP	FP	FP	TN	FP	TN	FP	FP	TN	TN	TN
		FP	FP	FP	FP	FP	TN	FP	FP	FP	FP	TN	TN	TN
		FP	FP	FP	FP	FP	TN	FP	FP	FP	TN	TN	TN	TN
		FP	FP	FP	FP	FP	FP	FP	FP	FP	FP	FP	TN	TN
		FP	FP	FP	FP	FP	FP	FP	FP	FP	FP	FP	TN	TN
		FP	FP	FP	FP	FP	TN	FP	FP	FP	FP	TN	TN	TN
		FP	FP	FP	FP	TN	TN	FP	TN	TN	TN	TN	TN	TN
		TN	TN	FP	FP	TN	TN	FP	TN	TN	TN	TN	TN	TN
		FP	FP	FP	FP	TN	TN	FP	TN	FP	TN	TN	TN	TN
		FP	FP	FP	FP	TN	TN	FP	TN	TN	TN	TN	TN	TN
		FP	FP	FP	FP	FP	TN	FP	FP	FP	FP	TN	TN	TN
		FP	FP	FP	FP	TN	TN	FP	TN	FP	TN	TN	TN	TN
		FP	FP	FP	FP	FP	TN	FP	TN	FP	FP	TN	TN	TN
		FP	FP	FP	FP	FP	TN	FP	TN	TN	FP	TN	TN	TN
		FP	FP	FP	FP	FP	TN	FP	TN	FP	FP	TN	TN	TN
		FP	FP	FP	FP	FP	TN	FP	FP	FP	FP	TN	TN	TN
		FP	FP	FP	FP	FP	TN	FP	FP	FP	FP	TN	TN	TN
		FP	FP	FP	FP	FP	TN	FP	FP	FP	FP	TN	TN	TN
		FP	FP	FP	FP	FP	TN	FP	FP	FP	FP	TN	FP	TN
		FP	FP	FP	FP	TN	TN	FP	TN	TN	TN	TN	TN	TN
		FP	FP	FP	FP	FP	TN	FP	TN	FP	FP	TN	TN	TN
		FP	FP	FP	FP	FP	FP	FP	FP	FP	FP	FP	FP	FP
		FP	FP	FP	FP	FP	FP	FP	FP	FP	TN	TN	TN	TN
		FP	FP	FP	FP	FP	TN	FP	FP	FP	FP	TN	TN	TN
		FP	FP	FP	FP	FP	FP	FP	FP	FP	FP	FP	FP	FP
		FP	FP	FP	FP	FP	FP	FP	FP	FP	FP	FP	TN	TN
		FP	FP	FP	FP	FP	TN	FP	TN	FP	FP	TN	TN	TN
		FP	FP	FP	FP	TN	TN	FP	TN	FP	TN	TN	TN	TN
		FP	FP	FP	FP	TN	TN	FP	TN	FP	FP	TN	TN	TN
		FP	FP	FP	TN	FP	TN	FP	FP	FP	FP	TN	TN	TN
		FP	FP	FP	FP	FP	FP	FP	FP	FP	FP	FP	FP	FP
		FP	FP	FP	FP	FP	FP	FP	TN	FP	FP	TN	TN	TN
		FP	FP	FP	FP	FP	TN	FP	FP	FP	FP	TN	TN	TN
		FP	FP	FP	FP	FP	FP	FP	FP	FP	FP	FP	FP	FP
		FP	FP	FP	FP	FP	TN	FP	TN	FP	FP	TN	TN	TN
		FP	FP	FP	FP	TN	TN	FP	FP	TN	FP	TN	TN	TN
		FP	FP	FP	FP	TN	TN	FP	FP	TN	TN	TN	TN	TN
		FP	FP	FP	FP	TN	TN	FP	TN	TN	TN	TN	TN	TN
		FP	FP	FP	FP	TN	TN	FP	TN	TN	TN	TN	TN	TN
		FP	FP	FP	FP	FP	TN	FP	TN	FP	FP	TN	TN	TN
		FP	FP	FP	FP	FP	TN	FP	TN	FP	FP	TN	TN	TN
		FP	FP	FP	FP	TN	TN	FP	TN	TN	TN	TN	TN	TN
		FP	FP	FP	FP	FP	TN	FP	TN	FP	FP	TN	TN	TN
		FP	FP	FP	FP	TN	TN	FP	TN	TN	TN	TN	TN	TN
		FP	FP	FP	FP	FP	TN	FP	TN	FP	FP	TN	TN	TN
		FP	FP	FP	FP	TN	TN	FP	TN	TN	TN	TN	TN	TN
		FP	FP	FP	FP	TN	TN	FP	TN	TN	TN	TN	TN	TN
		FP	FP	FP	FP	FP	FP	FP	FP	FP	FP	FP	TN	TN
		FP	FP	FP	FP	FP	TN	FP	FP	FP	TN	TN	TN	TN
		FP	FP	FP	FP	TN	TN	FP	TN	FP	TN	TN	TN	TN
		FP	FP	FP	FP	FP	FP	FP	TN	FP	FP	TN	TN	TN
		FP	FP	FP	FP	TN	TN	FP	TN	TN	TN	TN	TN	TN
		FP	FP	FP	FP	FP	FP	FP	FP	FP	FP	FP	TN	TN
		FP	FP	FP	FP	TN	TN	FP	TN	TN	TN	TN	TN	TN
		FP	FP	FP	FP	FP	FP	FP	FP	FP	FP	FP	FP	FP
		FP	FP	FP	FP	FP	TN	FP	FP	FP	FP	TN	TN	TN
		FP	FP	FP	FP	TN	TN	FP	FP	FP	TN	TN	TN	TN
		FP	FP	FP	FP	FP	TN	FP	FP	FP	FP	TN	TN	TN
		FP	FP	FP	FP	TN	TN	FP	TN	FP	FP	TN	TN	TN
		FP	FP	FP	FP	FP	TN	FP	FP	FP	FP	TN	TN	TN
		FP	FP	FP	FP	TN	TN	FP	TN	TN	TN	TN	TN	TN
		FP	FP	FP	FP	FP	TN	FP	TN	FP	FP	TN	TN	TN
		FP	FP	FP	FP	FP	TN	FP	TN	FP	FP	TN	TN	TN
		FP	FP	FP	FP	FP	TN	FP	TN	FP	FP	TN	TN	TN
		FP	FP	FP	FP	FP	TN	FP	TN	FP	FP	TN	TN	TN
		FP	FP	FP	FP	FP	TN	FP	TN	FP	FP	TN	TN	TN
		FP	FP	FP	FP	FP	TN	FP	FP	FP	FP	TN	TN	TN
		FP	FP	FP	FP	FP	FP	FP	FP	FP	FP	FP	FP	FP
		FP	FP	FP	FP	TN	TN	FP	TN	TN	TN	TN	TN	TN
		TN	TN	FP	FP	TN	TN	FP	TN	TN	TN	TN	TN	TN
		FP	FP	FP	FP	FP	TN	FP	FP	FP	FP	TN	TN	TN
		FP	FP	FP	FP	FP	TN	FP	FP	FP	FP	TN	TN	TN
		FP	FP	FP	FP	FP	FP	FP	FP	FP	FP	FP	TN	TN
		FP	FP	FP	FP	FP	TN	FP	FP	FP	FP	TN	TN	TN
		FP	FP	FP	FP	TN	TN	FP	FP	FP	FP	TN	TN	TN
		FP	FP	FP	FP	FP	TN	FP	FP	FP	FP	TN	TN	TN
		FP	FP	FP	FP	FP	TN	FP	TN	FP	FP	TN	TN	TN
		FP	FP	FP	FP	TN	TN	FP	TN	TN	TN	TN	TN	TN
		FP	FP	FP	FP	FP	TN	FP	TN	FP	FP	TN	TN	TN
		FP	FP	FP	FP	FP	TN	FP	TN	FP	FP	TN	TN	TN
		FP	FP	FP	FP	TN	TN	FP	TN	TN	TN	TN	TN	TN
		TN	FP	FP	FP	TN	TN	TN	TN	TN	TN	TN	TN	TN
		FP	FP	FP	FP	FP	TN	FP	FP	FP	FP	TN	TN	TN
		FP	FP	FP	FP	TN	TN	FP	TN	TN	TN	TN	TN	TN
		FP	FP	FP	FP	FP	TN	FP	FP	FP	FP	TN	TN	TN
		FP	TN	FP	FP	TN	TN	FP	TN	TN	TN	TN	TN	TN
		FP	FP	FP	FP	TN	TN	FP	TN	TN	TN	TN	TN	TN
		FP	FP	FP	FP	TN	TN	TN	TN	TN	TN	TN	TN	TN
		FP	FP	FP	FP	FP	TN	FP	TN	FP	FP	TN	TN	TN
		FP	FP	FP	FP	TN	TN	FP	FP	FP	FP	TN	TN	TN
		FP	FP	FP	FP	FP	TN	FP	TN	FP	FP	TN	TN	TN
		FP	FP	FP	FP	TN	TN	FP	TN	TN	TN	TN	TN	TN
		FP	FP	FP	FP	TN	TN	FP	TN	TN	TN	TN	TN	TN
		FP	FP	FP	FP	FP	TN	FP	FP	FP	FP	TN	TN	TN
		FP	FP	FP	FP	TN	TN	FP	FP	TN	TN	TN	TN	TN
		FP	FP	FP	FP	TN	TN	FP	TN	TN	TN	TN	TN	TN
		FP	FP	FP	FP	FP	TN	FP	FP	FP	FP	TN	TN	TN
		FP	FP	FP	FP	FP	TN	FP	FP	FP	FP	TN	TN	TN
		FP	FP	FP	FP	TN	TN	FP	TN	TN	TN	TN	TN	TN
		FP	FP	FP	FP	FP	FP	FP	FP	FP	FP	FP	FP	FP
		FP	FP	FP	FP	FP	FP	FP	FP	FP	FP	FP	TN	TN
		FP	FP	FP	FP	TN	TN	FP	FP	TN	TN	TN	TN	TN
		FP	FP	FP	FP	TN	TN	FP	FP	TN	TN	TN	TN	TN
		FP	FP	FP	FP	FP	TN	FP	FP	FP	FP	TN	TN	TN
		FP	FP	FP	FP	TN	TN	FP	TN	TN	TN	TN	TN	TN
		TN	TN	FP	FP	TN	TN	FP	TN	TN	TN	TN	TN	TN
		FP	FP	FP	FP	TN	TN	FP	TN	TN	TN	TN	TN	TN
		FP	FP	FP	FP	TN	TN	FP	TN	TN	TN	TN	TN	TN
		FP	FP	FP	FP	TN	TN	FP	TN	FP	FP	TN	TN	TN
		FP	FP	FP	FP	TN	TN	FP	TN	TN	TN	TN	TN	TN
		FP	FP	FP	FP	TN	TN	FP	TN	TN	TN	TN	TN	TN
		FP	FP	FP	FP	TN	TN	FP	TN	TN	FP	TN	TN	TN
		FP	FP	FP	FP	TN	TN	FP	TN	TN	TN	TN	TN	TN
		FP	FP	FP	FP	TN	TN	FP	TN	TN	TN	TN	TN	TN
		TN	FP	FP	FP	TN	TN	FP	TN	TN	TN	TN	TN	TN
		FP	TN	FP	TN	TN	TN	FP	TN	TN	TN	TN	TN	TN
		FP	FP	FP	FP	FP	TN	FP	TN	FP	FP	TN	TN	TN
		FP	FP	FP	FP	FP	FP	FP	FP	FP	FP	FP	FP	FP
		FP	FP	FP	FP	TN	TN	FP	FP	FP	TN	TN	TN	TN
		FP	FP	FP	FP	FP	FP	FP	FP	FP	FP	FP	TN	TN
		FP	FP	FP	FP	TN	TN	FP	TN	TN	TN	TN	TN	TN
		FP	FP	FP	FP	FP	TN	FP	FP	FP	FP	TN	TN	TN
		FP	FP	FP	FP	FP	TN	FP	FP	FP	FP	TN	TN	TN
		FP	FP	FP	FP	TN	TN	FP	TN	TN	TN	TN	TN	TN
		FP	FP	FP	FP	FP	FP	FP	FP	FP	FP	FP	TN	TN
		FP	FP	FP	FP	FP	TN	FP	FP	FP	FP	TN	TN	TN
		FP	FP	FP	FP	FP	TN	FP	FP	FP	FP	TN	TN	TN
		FP	FP	FP	FP	FP	FP	FP	FP	FP	FP	FP	TN	TN
		FP	FP	FP	FP	FP	TN	FP	FP	FP	FP	TN	TN	TN
		FP	FP	FP	FP	FP	TN	FP	FP	FP	FP	TN	TN	TN
		TN	TN	FP	FP	TN	TN	FP	FP	TN	TN	TN	TN	TN
		FP	FP	FP	FP	FP	TN	FP	FP	FP	FP	TN	TN	TN
		FP	FP	FP	FP	TN	TN	FP	TN	TN	TN	TN	TN	TN
		TN	TN	FP	FP	TN	TN	FP	FP	TN	TN	TN	TN	TN
		FP	FP	FP	FP	FP	TN	FP	FP	FP	FP	TN	TN	TN
		FP	FP	FP	FP	FP	FP	FP	FP	FP	FP	FP	TN	TN
		FP	FP	FP	FP	FP	FP	FP	FP	FP	FP	FP	FP	FP
		FP	FP	FP	FP	FP	FP	FP	FP	FP	FP	FP	FP	FP
		FP	FP	FP	FP	FP	FP	FP	FP	FP	FP	FP	TN	TN
		FP	FP	FP	FP	FP	TN	FP	FP	FP	FP	TN	TN	TN
		FP	TN	FP	FP	FP	TN	FP	FP	TN	TN	TN	TN	TN
		FP	FP	FP	FP	TN	TN	FP	TN	TN	TN	TN	TN	TN
		FP	FP	FP	FP	FP	FP	FP	FP	FP	FP	FP	TN	TN
		FP	FP	FP	FP	FP	TN	FP	FP	FP	FP	TN	TN	TN
		FP	FP	FP	FP	FP	TN	FP	TN	FP	TN	TN	TN	TN
		FP	FP	FP	FP	FP	FP	FP	FP	FP	FP	FP	TN	TN
		FP	FP	FP	FP	FP	TN	FP	FP	FP	FP	TN	TN	TN
		FP	FP	FP	FP	FP	FP	FP	FP	FP	FP	FP	FP	FP
		FP	TN	FP	FP	TN	TN	FP	FP	TN	TN	TN	TN	TN
		FP	FP	FP	FP	FP	TN	FP	TN	FP	FP	TN	TN	TN
		FP	FP	FP	FP	TN	TN	FP	FP	FP	FP	TN	TN	TN
		FP	TN	FP	FP	TN	TN	FP	TN	TN	TN	TN	TN	TN
		FP	FP	FP	FP	TN	TN	FP	TN	TN	TN	TN	TN	TN
		FP	FP	FP	FP	TN	TN	FP	TN	TN	FP	TN	TN	TN
		FP	FP	FP	FP	TN	TN	FP	TN	TN	TN	TN	TN	TN
		FP	FP	FP	FP	TN	TN	FP	TN	FP	FP	TN	TN	TN
		FP	FP	FP	FP	FP	TN	FP	FP	FP	FP	TN	TN	TN
		FP	FP	FP	FP	TN	TN	FP	FP	FP	FP	TN	TN	TN
		TN	FP	FP	FP	TN	TN	FP	TN	TN	TN	TN	TN	TN
		FP	FP	FP	FP	TN	TN	FP	TN	FP	FP	TN	TN	TN
		FP	FP	FP	FP	TN	TN	FP	TN	TN	TN	TN	TN	TN
		FP	FP	FP	FP	FP	TN	FP	TN	FP	FP	TN	TN	TN
		FP	FP	FP	FP	FP	TN	FP	FP	FP	FP	TN	TN	TN
		FP	FP	FP	FP	TN	TN	FP	TN	FP	TN	TN	TN	TN
		TN	FP	FP	FP	TN	TN	FP	TN	TN	TN	TN	TN	TN
		FP	FP	FP	FP	TN	TN	FP	FP	FP	FP	TN	TN	TN
		FP	FP	FP	FP	FP	TN	FP	FP	FP	FP	TN	TN	TN
		FP	FP	FP	FP	FP	TN	FP	FP	FP	FP	TN	TN	TN
		FP	FP	FP	FP	FP	FP	FP	FP	FP	FP	FP	FP	FP
		FP	FP	FP	FP	FP	TN	FP	FP	FP	FP	TN	TN	TN
		FP	FP	FP	FP	FP	TN	FP	FP	FP	FP	TN	TN	TN
		FP	FP	FP	FP	TN	TN	FP	FP	TN	TN	TN	TN	TN
		FP	FP	FP	FP	TN	TN	FP	FP	FP	TN	TN	TN	TN
		FP	FP	FP	FP	FP	FP	FP	FP	FP	FP	FP	FP	FP
		FP	FP	FP	FP	FP	FP	FP	FP	FP	FP	FP	FP	FP
		FP	FP	FP	FP	FP	TN	FP	FP	FP	FP	TN	TN	TN
		FP	FP	FP	FP	TN	TN	FP	FP	TN	FP	TN	TN	TN
		FP	FP	FP	FP	FP	FP	FP	FP	FP	FP	FP	FP	FP
		FP	FP	FP	FP	FP	FP	FP	FP	FP	FP	FP	TN	TN
		FP	FP	FP	FP	TN	TN	FP	FP	TN	FP	TN	TN	TN
		FP	FP	FP	FP	TN	TN	FP	FP	TN	FP	TN	TN	TN
		FP	FP	FP	FP	FP	TN	FP	FP	TN	FP	TN	TN	TN
		FP	FP	FP	FP	FP	TN	FP	FP	TN	FP	TN	TN	TN
		FP	FP	FP	FP	FP	TN	FP	FP	TN	FP	TN	TN	TN
		FP	FP	FP	FP	TN	TN	FP	FP	TN	TN	TN	TN	TN
		FP	FP	FP	FP	TN	TN	FP	TN	TN	TN	TN	TN	TN
		FP	FP	FP	FP	FP	TN	FP	FP	TN	FP	TN	TN	TN
		FP	FP	FP	FP	FP	TN	FP	FP	TN	FP	TN	TN	TN
		FP	FP	FP	FP	FP	TN	FP	FP	TN	FP	TN	TN	TN
		FP	TN	FP	FP	TN	TN	FP	FP	TN	TN	TN	TN	TN
		FP	TN	FP	FP	TN	TN	FP	TN	TN	TN	TN	TN	TN
		TN	TN	FP	FP	TN	TN	FP	TN	TN	TN	TN	TN	TN
		TN	TN	FP	FP	TN	TN	FP	TN	TN	TN	TN	TN	TN
		TN	TN	FP	FP	TN	TN	FP	TN	TN	TN	TN	TN	TN
		TN	TN	FP	FP	TN	TN	FP	TN	TN	TN	TN	TN	TN
		TN	TN	FP	FP	TN	TN	FP	TN	TN	TN	TN	TN	TN
		TN	TN	FP	FP	TN	TN	FP	TN	TN	TN	TN	TN	TN
		FP	TN	FP	FP	TN	TN	FP	TN	TN	TN	TN	TN	TN
		TN	TN	FP	FP	TN	TN	FP	TN	TN	TN	TN	TN	TN
		TN	TN	FP	FP	TN	TN	FP	TN	TN	TN	TN	TN	TN
		TN	TN	FP	TN	TN	TN	FP	TN	TN	TN	TN	TN	TN
		TN	TN	FP	FP	TN	TN	FP	TN	TN	TN	TN	TN	TN
		TN	TN	FP	FP	TN	TN	TN	TN	TN	TN	TN	TN	TN
		FP	TN	FP	FP	TN	TN	FP	TN	TN	TN	TN	TN	TN
		TN	TN	FP	FP	TN	TN	TN	TN	TN	TN	TN	TN	TN
		TN	TN	FP	FP	TN	TN	TN	TN	TN	TN	TN	TN	TN
		TN	TN	FP	FP	TN	TN	FP	TN	TN	TN	TN	TN	TN
		FP	FP	FP	FP	TN	TN	FP	TN	TN	FP	TN	TN	TN
		FP	FP	FP	FP	TN	TN	FP	TN	TN	TN	TN	TN	TN
		FP	FP	FP	FP	TN	TN	FP	TN	TN	TN	TN	TN	TN
		FP	FP	FP	FP	TN	TN	FP	TN	TN	TN	TN	TN	TN
		FP	FP	FP	FP	TN	TN	FP	TN	TN	TN	TN	TN	TN
		FP	FP	FP	FP	TN	TN	FP	TN	TN	TN	TN	TN	TN
		FP	FP	FP	FP	TN	TN	FP	TN	TN	TN	TN	TN	TN
		FP	FP	FP	FP	TN	TN	FP	TN	TN	FP	TN	TN	TN
		FP	FP	FP	FP	TN	TN	FP	TN	FP	FP	TN	TN	TN
		FP	FP	FP	FP	TN	TN	FP	TN	TN	TN	TN	TN	TN
		FP	FP	FP	FP	TN	TN	FP	TN	TN	TN	TN	TN	TN
		FP	FP	FP	FP	TN	TN	FP	TN	FP	FP	TN	TN	TN
		FP	FP	FP	FP	TN	TN	FP	TN	TN	TN	TN	TN	TN
		TN	FP	FP	FP	TN	TN	FP	TN	TN	TN	TN	TN	TN
		FP	FP	FP	FP	FP	TN	FP	TN	FP	FP	TN	TN	TN
		TN	FP	FP	FP	TN	TN	FP	TN	TN	TN	TN	TN	TN
		FP	FP	FP	FP	TN	TN	FP	TN	TN	TN	TN	TN	TN
		TN	TN	FP	FP	TN	TN	FP	TN	TN	TN	TN	TN	TN
		TN	TN	FP	FP	TN	TN	FP	TN	TN	TN	TN	TN	TN
		FP	FP	FP	FP	TN	TN	FP	TN	TN	TN	TN	TN	TN
		FP	FP	FP	FP	TN	TN	FP	TN	TN	TN	TN	TN	TN
		FP	FP	FP	FP	TN	TN	FP	TN	TN	TN	TN	TN	TN
		FP	FP	FP	FP	TN	TN	FP	TN	TN	TN	TN	TN	TN
		FP	FP	FP	FP	TN	TN	FP	TN	TN	TN	TN	TN	TN
		FP	FP	FP	FP	TN	TN	FP	TN	FP	FP	TN	TN	TN
		TN	FP	FP	FP	TN	TN	FP	TN	TN	TN	TN	TN	TN
		FP	FP	FP	FP	TN	TN	TN	TN	TN	TN	TN	TN	TN
		FP	FP	FP	FP	FP	TN	FP	TN	FP	FP	TN	TN	TN
		FP	FP	FP	FP	TN	TN	FP	TN	TN	FP	TN	TN	TN
		FP	FP	FP	FP	TN	TN	FP	TN	TN	TN	TN	TN	TN
		FP	FP	FP	FP	TN	TN	FP	FP	TN	TN	TN	TN	TN
		TN	TN	FP	FP	TN	TN	FP	TN	TN	TN	TN	TN	TN
		TN	TN	FP	FP	TN	TN	FP	TN	TN	TN	TN	TN	TN
		TN	TN	FP	FP	TN	TN	FP	TN	TN	TN	TN	TN	TN
		FP	FP	FP	FP	TN	TN	FP	TN	TN	TN	TN	TN	TN
		FP	FP	FP	FP	TN	TN	FP	TN	TN	TN	TN	TN	TN
		FP	FP	FP	FP	FP	FP	FP	FP	FP	FP	FP	FP	FP
		FP	FP	FP	FP	TN	TN	FP	TN	TN	TN	TN	TN	TN
		FP	FP	FP	FP	FP	FP	FP	FP	FP	FP	FP	FP	FP
		FP	FP	FP	FP	FP	TN	FP	FP	FP	FP	TN	TN	TN
		FP	FP	FP	FP	FP	TN	FP	FP	FP	FP	TN	TN	TN
		FP	FP	FP	FP	TN	TN	FP	TN	TN	TN	TN	TN	TN
		FP	FP	FP	FP	FP	FP	FP	FP	FP	FP	FP	TN	TN
		TN	TN	FP	FP	TN	TN	FP	TN	TN	TN	TN	TN	TN
		FP	FP	FP	FP	TN	TN	FP	TN	TN	TN	TN	TN	TN
		FP	FP	FP	FP	TN	TN	FP	TN	TN	TN	TN	TN	TN
		FP	FP	FP	FP	TN	TN	FP	TN	TN	TN	TN	TN	TN
		FP	FP	FP	FP	TN	TN	FP	TN	TN	TN	TN	TN	TN
		FP	FP	FP	FP	TN	TN	FP	TN	FP	TN	TN	TN	TN
		TN	TN	FP	TN	TN	TN	FP	TN	TN	TN	TN	TN	TN
		FP	FP	FP	FP	TN	TN	TN	TN	TN	TN	TN	TN	TN
		FP	FP	FP	FP	TN	TN	FP	TN	TN	TN	TN	TN	TN
		FP	FP	FP	FP	TN	TN	FP	TN	TN	TN	TN	TN	TN
		TN	TN	FP	FP	TN	TN	FP	TN	TN	TN	TN	TN	TN
		FP	FP	FP	FP	TN	TN	FP	TN	TN	TN	TN	TN	TN
		FP	FP	FP	FP	TN	TN	FP	TN	TN	TN	TN	TN	TN
		FP	FP	FP	FP	TN	TN	FP	TN	TN	TN	TN	TN	TN
		FP	FP	FP	FP	TN	TN	TN	TN	TN	TN	TN	TN	TN
		FP	FP	FP	FP	TN	TN	FP	TN	TN	TN	TN	TN	TN
		TN	FP	FP	FP	TN	TN	FP	TN	TN	TN	TN	TN	TN
		FP	FP	FP	FP	TN	TN	TN	TN	TN	TN	TN	TN	TN
		FP	FP	FP	FP	TN	TN	FP	TN	TN	TN	TN	TN	TN
		FP	FP	FP	FP	TN	TN	FP	TN	TN	TN	TN	TN	TN
		FP	FP	FP	FP	TN	TN	FP	TN	TN	TN	TN	TN	TN
		FP	FP	FP	FP	TN	TN	FP	TN	TN	TN	TN	TN	TN
		FP	FP	FP	FP	TN	TN	FP	TN	TN	TN	TN	TN	TN
		FP	FP	FP	FP	TN	TN	FP	TN	TN	TN	TN	TN	TN
		FP	FP	FP	FP	TN	TN	FP	TN	TN	TN	TN	TN	TN
		FP	FP	FP	FP	TN	TN	FP	TN	TN	TN	TN	TN	TN
		FP	FP	FP	FP	TN	TN	FP	TN	TN	TN	TN	TN	TN
		FP	FP	FP	FP	TN	TN	FP	TN	TN	TN	TN	TN	TN
		FP	FP	FP	FP	TN	TN	FP	TN	TN	TN	TN	TN	TN
		FP	FP	FP	FP	TN	TN	FP	TN	TN	TN	TN	TN	TN
		FP	FP	FP	FP	TN	TN	FP	TN	TN	TN	TN	TN	TN
		TN	FP	FP	FP	TN	TN	FP	TN	TN	TN	TN	TN	TN
		FP	FP	FP	FP	TN	TN	FP	TN	TN	TN	TN	TN	TN
		TN	FP	FP	FP	TN	TN	FP	TN	TN	TN	TN	TN	TN
		FP	FP	FP	FP	FP	TN	FP	TN	FP	FP	TN	TN	TN
		FP	FP	FP	FP	TN	TN	FP	TN	TN	TN	TN	TN	TN
		FP	FP	FP	FP	TN	TN	FP	TN	TN	TN	TN	TN	TN
		FP	FP	FP	FP	FP	TN	FP	TN	FP	FP	TN	TN	TN
		TN	TN	FP	FP	TN	TN	FP	TN	TN	TN	TN	TN	TN
		TN	FP	FP	FP	TN	TN	FP	TN	TN	TN	TN	TN	TN
		FP	FP	FP	FP	TN	TN	FP	TN	TN	TN	TN	TN	TN
		TN	FP	FP	FP	TN	TN	FP	TN	TN	TN	TN	TN	TN
		FP	FP	FP	FP	TN	TN	FP	TN	TN	TN	TN	TN	TN
		FP	FP	FP	FP	TN	TN	FP	TN	FP	TN	TN	TN	TN
		FP	FP	FP	FP	TN	TN	FP	TN	TN	TN	TN	TN	TN
		FP	FP	FP	FP	TN	TN	FP	TN	TN	TN	TN	TN	TN
		FP	FP	FP	FP	TN	TN	FP	TN	TN	TN	TN	TN	TN
		FP	FP	FP	FP	TN	TN	FP	TN	TN	TN	TN	TN	TN
		FP	FP	FP	FP	FP	TN	FP	TN	FP	TN	TN	TN	TN
		FP	FP	FP	FP	TN	TN	FP	TN	TN	TN	TN	TN	TN
		FP	FP	FP	FP	TN	TN	FP	TN	TN	TN	TN	TN	TN
		TN	FP	FP	FP	TN	TN	FP	TN	TN	TN	TN	TN	TN
		FP	FP	FP	FP	TN	TN	FP	TN	TN	TN	TN	TN	TN
		FP	FP	FP	FP	TN	TN	FP	TN	TN	TN	TN	TN	TN
		FP	FP	FP	FP	TN	TN	FP	TN	TN	TN	TN	TN	TN
		FP	FP	FP	FP	TN	TN	FP	TN	TN	TN	TN	TN	TN
		TN	TN	FP	FP	TN	TN	FP	TN	TN	TN	TN	TN	TN
		FP	FP	FP	FP	TN	TN	FP	TN	TN	TN	TN	TN	TN
		FP	FP	FP	FP	TN	TN	FP	TN	TN	TN	TN	TN	TN
		FP	FP	FP	FP	TN	TN	FP	TN	TN	TN	TN	TN	TN
		FP	FP	FP	FP	TN	TN	FP	TN	TN	TN	TN	TN	TN
		FP	FP	FP	FP	TN	TN	FP	TN	TN	FP	TN	TN	TN
		FP	FP	FP	FP	TN	TN	FP	TN	TN	FP	TN	TN	TN
		FP	FP	FP	FP	TN	TN	FP	TN	FP	TN	TN	TN	TN
		FP	FP	FP	FP	TN	TN	FP	TN	TN	TN	TN	TN	TN
		FP	FP	FP	FP	TN	TN	FP	TN	TN	TN	TN	TN	TN
		FP	FP	FP	FP	FP	TN	FP	TN	FP	FP	TN	TN	TN
		FP	FP	FP	FP	TN	TN	FP	TN	TN	TN	TN	TN	TN
		FP	FP	FP	FP	FP	TN	FP	TN	FP	TN	TN	TN	TN
		FP	FP	FP	FP	TN	TN	FP	TN	FP	TN	TN	TN	TN
		FP	FP	FP	FP	TN	TN	FP	TN	TN	TN	TN	TN	TN
		FP	FP	FP	FP	TN	TN	FP	TN	TN	TN	TN	TN	TN
		TN	TN	FP	TN	TN	TN	FP	TN	TN	TN	TN	TN	TN
		FP	FP	FP	FP	TN	TN	FP	TN	TN	TN	TN	TN	TN
		FP	TN	FP	FP	TN	TN	FP	TN	TN	TN	TN	TN	TN
		FP	FP	FP	FP	TN	TN	FP	TN	TN	TN	TN	TN	TN
		FP	FP	FP	FP	TN	TN	FP	TN	TN	TN	TN	TN	TN
		FP	FP	FP	FP	TN	TN	FP	TN	TN	TN	TN	TN	TN
		FP	FP	FP	FP	TN	TN	FP	TN	TN	TN	TN	TN	TN
		FP	FP	FP	FP	TN	TN	FP	TN	TN	TN	TN	TN	TN
		FP	FP	FP	FP	FP	TN	FP	TN	FP	FP	TN	TN	TN
		FP	FP	TN	FP	TN	TN	FP	TN	TN	TN	TN	TN	TN
		TN	TN	FP	FP	TN	TN	FP	TN	TN	TN	TN	TN	TN
		TN	TN	FP	FP	TN	TN	FP	TN	FP	TN	TN	TN	TN
		FP	FP	FP	FP	FP	TN	FP	TN	FP	TN	TN	TN	TN
		FP	FP	FP	FP	TN	TN	FP	TN	TN	TN	TN	TN	TN
		FP	FP	FP	FP	TN	TN	FP	TN	FP	TN	TN	TN	TN
		FP	FP	FP	FP	TN	TN	FP	TN	TN	TN	TN	TN	TN
		TN	FP	FP	FP	TN	TN	FP	TN	TN	TN	TN	TN	TN
		FP	FP	FP	FP	TN	TN	FP	TN	FP	FP	TN	TN	TN
		FP	FP	FP	FP	TN	TN	FP	TN	FP	TN	TN	TN	TN
		FP	FP	FP	FP	TN	TN	FP	TN	TN	TN	TN	TN	TN
		FP	FP	FP	FP	TN	TN	FP	TN	TN	TN	TN	TN	TN
		FP	FP	FP	FP	TN	TN	FP	TN	TN	TN	TN	TN	TN
		FP	FP	FP	FP	TN	TN	FP	TN	TN	TN	TN	TN	TN
		FP	FP	FP	FP	TN	TN	FP	TN	TN	TN	TN	TN	TN
		FP	FP	FP	FP	TN	TN	FP	TN	TN	TN	TN	TN	TN
		TN	FP	FP	FP	TN	TN	FP	TN	TN	TN	TN	TN	TN
		FP	FP	FP	FP	TN	TN	FP	TN	TN	TN	TN	TN	TN
		FP	FP	FP	FP	FP	TN	FP	TN	FP	FP	TN	TN	TN
		FP	TN	FP	FP	TN	TN	FP	TN	TN	TN	TN	TN	TN
		FP	FP	FP	FP	TN	TN	FP	TN	TN	TN	TN	TN	TN
		FP	FP	FP	FP	TN	TN	FP	TN	TN	TN	TN	TN	TN
		FP	FP	FP	FP	TN	TN	FP	TN	TN	TN	TN	TN	TN
		FP	FP	FP	FP	TN	TN	FP	TN	TN	TN	TN	TN	TN
		FP	TN	FP	FP	TN	TN	FP	TN	TN	TN	TN	TN	TN
		FP	FP	FP	FP	TN	TN	FP	TN	TN	FP	TN	TN	TN
		FP	FP	FP	FP	TN	TN	FP	TN	TN	TN	TN	TN	TN
		FP	FP	FP	FP	TN	TN	FP	TN	TN	TN	TN	TN	TN
		FP	FP	FP	FP	TN	TN	FP	TN	TN	TN	TN	TN	TN
		FP	FP	FP	FP	TN	TN	FP	TN	TN	TN	TN	TN	TN
		FP	FP	TN	FP	TN	TN	FP	TN	TN	TN	TN	TN	TN
		TN	TN	FP	FP	TN	TN	FP	TN	TN	TN	TN	TN	TN
		FP	FP	FP	FP	TN	TN	FP	TN	TN	TN	TN	TN	TN
		FP	FP	FP	FP	TN	TN	FP	TN	TN	TN	TN	TN	TN
		FP	FP	FP	FP	TN	TN	FP	TN	TN	TN	TN	TN	TN
		FP	FP	FP	FP	TN	TN	FP	TN	TN	FP	TN	TN	TN
		FP	FP	FP	FP	TN	TN	FP	TN	FP	FP	TN	TN	TN
		FP	FP	FP	FP	TN	TN	FP	TN	TN	TN	TN	TN	TN
		FP	FP	FP	FP	TN	TN	FP	TN	FP	FP	TN	TN	TN
		FP	FP	FP	FP	FP	TN	FP	TN	FP	FP	TN	TN	TN
		FP	FP	FP	FP	TN	TN	FP	TN	TN	TN	TN	TN	TN
		FP	FP	FP	FP	TN	TN	FP	TN	TN	TN	TN	TN	TN
		FP	FP	FP	FP	TN	TN	FP	TN	TN	TN	TN	TN	TN
		TN	FP	FP	FP	TN	TN	FP	TN	TN	TN	TN	TN	TN
		FP	FP	FP	FP	FP	TN	FP	TN	FP	TN	TN	TN	TN
		FP	FP	FP	FP	TN	TN	FP	TN	TN	TN	TN	TN	TN
		FP	FP	FP	FP	TN	TN	FP	TN	FP	TN	TN	TN	TN
		FP	FP	FP	FP	TN	TN	FP	TN	TN	FP	TN	TN	TN
		FP	FP	FP	FP	FP	TN	FP	TN	TN	FP	TN	TN	TN
		FP	FP	FP	FP	FP	TN	FP	TN	FP	FP	TN	TN	TN
		FP	FP	FP	FP	TN	TN	FP	TN	TN	TN	TN	TN	TN
		FP	FP	FP	FP	FP	TN	FP	TN	FP	FP	TN	TN	TN
		FP	FP	FP	FP	FP	FP	FP	TN	FP	FP	TN	TN	TN
		FP	FP	FP	FP	TN	TN	FP	TN	TN	TN	TN	TN	TN
		FP	FP	FP	FP	TN	TN	FP	TN	TN	TN	TN	TN	TN
		FP	FP	FP	FP	TN	TN	FP	TN	TN	TN	TN	TN	TN
		FP	FP	FP	FP	TN	TN	FP	TN	FP	FP	TN	TN	TN
		FP	FP	FP	FP	TN	TN	FP	TN	TN	FP	TN	TN	TN
		FP	FP	FP	FP	TN	TN	FP	TN	TN	TN	TN	TN	TN
		FP	FP	FP	FP	FP	TN	FP	TN	FP	FP	TN	TN	TN
		FP	FP	FP	FP	FP	TN	FP	FP	FP	FP	TN	TN	TN
		FP	FP	FP	FP	TN	TN	FP	TN	TN	TN	TN	TN	TN
		TN	TN	FP	FP	TN	TN	FP	TN	TN	TN	TN	TN	TN
		TN	TN	FP	FP	TN	TN	FP	TN	TN	TN	TN	TN	TN
		TN	TN	FP	FP	TN	TN	FP	TN	TN	TN	TN	TN	TN
		TN	TN	FP	FP	TN	TN	FP	TN	TN	TN	TN	TN	TN
		FP	FP	FP	FP	TN	TN	FP	TN	TN	FP	TN	TN	TN
		FP	FP	FP	FP	FP	FP	FP	FP	FP	FP	FP	TN	TN
		TN	FP	FP	FP	TN	TN	FP	TN	TN	TN	TN	TN	TN
		TN	FP	FP	FP	TN	TN	FP	TN	TN	TN	TN	TN	TN
		TN	TN	FP	FP	TN	TN	FP	TN	TN	TN	TN	TN	TN
		FP	FP	FP	FP	TN	TN	FP	TN	TN	TN	TN	TN	TN
		TN	FP	FP	FP	TN	TN	FP	TN	TN	TN	TN	TN	TN
		TN	FP	FP	FP	TN	TN	FP	TN	TN	TN	TN	TN	TN
		FP	FP	FP	FP	TN	TN	FP	TN	TN	TN	TN	TN	TN
		FP	FP	FP	FP	TN	TN	FP	TN	TN	TN	TN	TN	TN
		FP	FP	FP	FP	TN	TN	FP	TN	TN	TN	TN	TN	TN
		FP	FP	FP	FP	TN	TN	FP	TN	TN	TN	TN	TN	TN
		FP	FP	FP	FP	TN	TN	FP	TN	TN	TN	TN	TN	TN
		FP	FP	FP	FP	TN	TN	FP	TN	TN	TN	TN	TN	TN
		FP	FP	FP	FP	TN	TN	FP	TN	TN	TN	TN	TN	TN
		FP	FP	FP	FP	TN	TN	FP	TN	TN	TN	TN	TN	TN
		TN	FP	FP	FP	TN	TN	FP	TN	TN	TN	TN	TN	TN
		TN	FP	FP	FP	TN	TN	FP	TN	TN	TN	TN	TN	TN
		FP	FP	FP	FP	TN	TN	FP	TN	TN	TN	TN	TN	TN
		FP	FP	FP	FP	TN	TN	FP	TN	TN	TN	TN	TN	TN
		FP	FP	FP	FP	TN	TN	FP	TN	TN	TN	TN	TN	TN
		FP	FP	FP	FP	TN	TN	FP	TN	TN	TN	TN	TN	TN
		FP	FP	FP	FP	TN	TN	FP	TN	TN	TN	TN	TN	TN
		TN	FP	FP	FP	TN	TN	FP	TN	TN	TN	TN	TN	TN
		FP	FP	FP	FP	TN	TN	FP	TN	TN	TN	TN	TN	TN
		FP	FP	FP	FP	TN	TN	FP	TN	TN	TN	TN	TN	TN
		FP	FP	FP	FP	TN	TN	FP	TN	TN	TN	TN	TN	TN
		FP	FP	FP	FP	TN	TN	FP	TN	FP	TN	TN	TN	TN
		FP	FP	FP	FP	TN	TN	FP	TN	TN	TN	TN	TN	TN
		TN	TN	FP	FP	TN	TN	FP	TN	TN	TN	TN	TN	TN
		TN	TN	FP	FP	TN	TN	FP	TN	TN	TN	TN	TN	TN
		FP	FP	FP	FP	TN	TN	FP	TN	TN	TN	TN	TN	TN
		FP	FP	FP	FP	TN	TN	FP	TN	FP	FP	TN	TN	TN
		FP	FP	FP	FP	TN	TN	FP	TN	FP	TN	TN	TN	TN
		FP	FP	FP	FP	TN	TN	FP	TN	TN	TN	TN	TN	TN
		FP	FP	FP	FP	TN	TN	FP	TN	TN	TN	TN	TN	TN
		FP	FP	FP	FP	TN	TN	FP	TN	TN	FP	TN	TN	TN
		FP	FP	FP	FP	TN	TN	FP	TN	TN	TN	TN	TN	TN
		FP	FP	FP	FP	TN	TN	FP	TN	TN	TN	TN	TN	TN
		TN	TN	FP	TN	TN	TN	FP	TN	TN	TN	TN	TN	TN
		FP	FP	FP	FP	TN	TN	FP	TN	TN	TN	TN	TN	TN
		FP	FP	FP	FP	TN	TN	FP	TN	TN	TN	TN	TN	TN
		FP	FP	FP	FP	TN	TN	TN	TN	TN	TN	TN	TN	TN
		FP	FP	FP	FP	TN	TN	FP	TN	TN	TN	TN	TN	TN
		TN	FP	FP	FP	TN	TN	FP	TN	TN	TN	TN	TN	TN
		FP	FP	FP	FP	TN	TN	FP	TN	TN	TN	TN	TN	TN
		FP	FP	FP	FP	TN	TN	FP	TN	TN	TN	TN	TN	TN
		FP	FP	FP	FP	TN	TN	FP	TN	TN	TN	TN	TN	TN
		FP	FP	FP	FP	TN	TN	FP	TN	TN	TN	TN	TN	TN
		FP	FP	FP	FP	TN	TN	FP	TN	TN	TN	TN	TN	TN
		FP	FP	FP	FP	TN	TN	FP	TN	TN	TN	TN	TN	TN
		FP	FP	FP	FP	TN	TN	FP	TN	TN	TN	TN	TN	TN
		FP	FP	FP	FP	TN	TN	FP	TN	TN	TN	TN	TN	TN
		FP	FP	FP	FP	TN	TN	FP	TN	TN	TN	TN	TN	TN
		FP	FP	FP	FP	TN	TN	FP	TN	FP	TN	TN	TN	TN
		FP	FP	FP	FP	FP	TN	FP	TN	FP	FP	TN	TN	TN
		FP	FP	FP	FP	FP	TN	FP	TN	FP	TN	TN	TN	TN
		FP	FP	FP	FP	TN	TN	FP	TN	TN	TN	TN	TN	TN
		FP	FP	FP	FP	TN	TN	FP	TN	TN	TN	TN	TN	TN
		FP	FP	FP	FP	FP	TN	FP	TN	FP	FP	TN	TN	TN
		FP	FP	TN	FP	TN	TN	FP	TN	FP	FP	TN	TN	TN
		FP	FP	FP	FP	TN	TN	FP	TN	TN	TN	TN	TN	TN
		FP	FP	FP	FP	TN	TN	FP	TN	TN	TN	TN	TN	TN
		FP	FP	FP	FP	FP	TN	FP	TN	FP	FP	TN	TN	TN
		TN	FP	FP	FP	TN	TN	FP	TN	TN	TN	TN	TN	TN
		FP	FP	FP	FP	TN	TN	FP	TN	TN	TN	TN	TN	TN
		FP	FP	FP	FP	TN	TN	FP	TN	TN	TN	TN	TN	TN
		FP	FP	FP	FP	TN	TN	FP	TN	TN	TN	TN	TN	TN
		TN	TN	FP	FP	TN	TN	FP	TN	TN	TN	TN	TN	TN
		TN	TN	FP	FP	TN	TN	FP	TN	TN	TN	TN	TN	TN
		TN	TN	FP	FP	TN	TN	FP	TN	TN	TN	TN	TN	TN
		TN	TN	FP	FP	TN	TN	FP	TN	TN	TN	TN	TN	TN
		FP	FP	FP	FP	TN	TN	FP	TN	TN	FP	TN	TN	TN
		FP	FP	FP	FP	TN	TN	FP	TN	FP	FP	TN	TN	TN
		FP	FP	FP	FP	TN	TN	FP	TN	TN	TN	TN	TN	TN
		TN	TN	FP	FP	TN	TN	FP	TN	TN	TN	TN	TN	TN
		TN	FP	FP	FP	TN	TN	FP	TN	TN	TN	TN	TN	TN
		FP	FP	FP	FP	TN	TN	FP	TN	FP	FP	TN	TN	TN
		TN	TN	FP	FP	TN	TN	FP	TN	TN	TN	TN	TN	TN
		TN	TN	FP	FP	TN	TN	FP	TN	TN	TN	TN	TN	TN
		FP	FP	FP	FP	TN	TN	FP	TN	FP	FP	TN	TN	TN
		FP	FP	FP	FP	TN	TN	FP	TN	TN	FP	TN	TN	TN
		FP	FP	FP	FP	TN	TN	FP	TN	FP	FP	TN	TN	TN
		FP	FP	FP	FP	FP	TN	FP	TN	FP	FP	TN	TN	TN
		FP	FP	FP	FP	TN	TN	FP	TN	TN	TN	TN	TN	TN
		FP	FP	FP	FP	FP	FP	FP	FP	FP	FP	FP	FP	FP
		FP	FP	FP	FP	FP	TN	FP	FP	FP	FP	TN	TN	TN
		FP	FP	FP	FP	FP	TN	FP	FP	FP	FP	TN	TN	TN
		FP	FP	FP	FP	TN	TN	FP	TN	TN	TN	TN	TN	TN
		FP	FP	FP	FP	TN	TN	FP	TN	TN	TN	TN	TN	TN
		FP	FP	FP	FP	TN	TN	FP	TN	TN	TN	TN	TN	TN
		TN	TN	FP	FP	TN	TN	FP	TN	TN	TN	TN	TN	TN
		FP	FP	FP	FP	TN	TN	FP	TN	TN	TN	TN	TN	TN
		FP	FP	FP	FP	TN	TN	FP	TN	TN	TN	TN	TN	TN
		FP	FP	FP	FP	TN	TN	FP	TN	TN	TN	TN	TN	TN
		FP	FP	FP	FP	TN	TN	FP	TN	TN	TN	TN	TN	TN
		TN	FP	FP	FP	TN	TN	FP	TN	TN	TN	TN	TN	TN
		TN	FP	FP	TN	TN	TN	FP	TN	TN	TN	TN	TN	TN
		FP	FP	FP	FP	TN	TN	FP	TN	TN	TN	TN	TN	TN
		FP	FP	FP	FP	TN	TN	FP	TN	TN	TN	TN	TN	TN
		FP	FP	FP	FP	TN	TN	FP	TN	TN	TN	TN	TN	TN
		FP	FP	FP	FP	TN	TN	FP	TN	TN	TN	TN	TN	TN
		TN	FP	FP	FP	TN	TN	FP	TN	TN	TN	TN	TN	TN
		FP	FP	FP	FP	TN	TN	FP	TN	TN	TN	TN	TN	TN
		FP	FP	FP	FP	TN	TN	FP	TN	TN	TN	TN	TN	TN
		FP	FP	FP	FP	FP	TN	FP	TN	FP	FP	TN	TN	TN
		FP	FP	FP	FP	TN	TN	FP	TN	TN	TN	TN	TN	TN
		TN	TN	FP	FP	TN	TN	FP	TN	TN	TN	TN	TN	TN
		FP	FP	FP	FP	TN	TN	FP	TN	TN	TN	TN	TN	TN
		FP	FP	FP	FP	TN	TN	FP	TN	TN	TN	TN	TN	TN
		FP	FP	FP	FP	TN	TN	FP	TN	FP	TN	TN	TN	TN
		FP	FP	FP	FP	FP	TN	FP	TN	FP	FP	TN	TN	TN
		FP	FP	FP	FP	FP	TN	FP	FP	FP	FP	TN	TN	TN
		FP	FP	FP	FP	TN	TN	FP	FP	FP	FP	TN	TN	TN
		FP	FP	FP	FP	TN	TN	FP	TN	FP	TN	TN	TN	TN
		FP	FP	FP	FP	FP	TN	FP	FP	FP	FP	TN	TN	TN
		FP	FP	FP	FP	TN	TN	FP	FP	TN	TN	TN	TN	TN
		FP	FP	FP	FP	TN	TN	FP	TN	FP	FP	TN	TN	TN
		FP	FP	FP	FP	FP	TN	FP	FP	FP	FP	TN	TN	TN
		FP	FP	FP	FP	TN	TN	FP	TN	TN	TN	TN	TN	TN
		FP	FP	FP	FP	TN	TN	FP	FP	FP	FP	TN	TN	TN
		FP	FP	FP	FP	TN	TN	FP	TN	TN	FP	TN	TN	TN
		FP	FP	FP	FP	TN	TN	FP	TN	FP	TN	TN	TN	TN
		FP	FP	FP	FP	TN	TN	FP	TN	TN	TN	TN	TN	TN
		FP	FP	FP	FP	FP	TN	FP	TN	FP	FP	TN	TN	TN
		FP	FP	FP	FP	TN	TN	FP	TN	FP	FP	TN	TN	TN
		FP	FP	FP	FP	TN	TN	FP	FP	FP	FP	TN	TN	TN
		FP	FP	FP	FP	FP	TN	FP	TN	FP	FP	TN	TN	TN
		FP	FP	FP	FP	TN	TN	FP	TN	TN	TN	TN	TN	TN
		FP	FP	FP	FP	TN	TN	FP	TN	FP	FP	TN	TN	TN
		FP	FP	FP	FP	FP	FP	FP	FP	FP	FP	FP	FP	FP
		FP	FP	FP	FP	TN	TN	FP	TN	TN	TN	TN	TN	TN
		FP	FP	FP	FP	FP	FP	FP	FP	FP	FP	FP	FP	FP
		FP	FP	FP	FP	FP	TN	FP	FP	FP	FP	TN	TN	TN
		FP	FP	FP	FP	TN	TN	FP	FP	TN	TN	TN	TN	TN
		TN	TN	FP	FP	TN	TN	FP	TN	TN	TN	TN	TN	TN
		TN	TN	FP	FP	TN	TN	FP	TN	TN	TN	TN	TN	TN
		FP	FP	FP	FP	TN	TN	FP	TN	TN	TN	TN	TN	TN
		TN	TN	FP	FP	TN	TN	FP	TN	TN	TN	TN	TN	TN
		TN	TN	FP	FP	TN	TN	FP	TN	TN	TN	TN	TN	TN
		TN	TN	FP	FP	TN	TN	FP	TN	TN	TN	TN	TN	TN
		FP	FP	FP	FP	TN	TN	FP	TN	TN	TN	TN	TN	TN
		FP	FP	FP	FP	TN	TN	FP	TN	TN	TN	TN	TN	TN
		TN	TN	FP	FP	TN	TN	FP	TN	TN	TN	TN	TN	TN
		FP	FP	FP	FP	TN	TN	FP	TN	TN	TN	TN	TN	TN
		FP	FP	FP	FP	TN	TN	FP	TN	TN	TN	TN	TN	TN
		FP	FP	FP	FP	TN	TN	FP	TN	TN	TN	TN	TN	TN
		FP	FP	FP	FP	TN	TN	FP	TN	TN	TN	TN	TN	TN
		FP	FP	FP	FP	FP	TN	FP	TN	TN	TN	TN	TN	TN
		FP	FP	FP	FP	TN	TN	FP	TN	TN	TN	TN	TN	TN
		FP	FP	FP	FP	TN	TN	FP	TN	TN	TN	TN	TN	TN
		TN	TN	FP	FP	TN	TN	FP	TN	TN	TN	TN	TN	TN
		FP	FP	FP	FP	TN	TN	FP	TN	TN	TN	TN	TN	TN
		FP	FP	FP	FP	TN	TN	FP	TN	FP	TN	TN	TN	TN
		FP	FP	FP	FP	TN	TN	FP	TN	FP	FP	TN	TN	TN
		FP	FP	FP	FP	TN	TN	FP	TN	TN	TN	TN	TN	TN
		FP	FP	FP	FP	TN	TN	FP	TN	FP	FP	TN	TN	TN
		FP	FP	FP	FP	TN	TN	FP	TN	FP	FP	TN	TN	TN
		FP	FP	FP	FP	TN	TN	FP	TN	FP	TN	TN	TN	TN
		FP	FP	FP	FP	TN	TN	FP	FP	FP	FP	TN	TN	TN
		TN	FP	FP	FP	TN	TN	FP	TN	TN	TN	TN	TN	TN
		FP	FP	FP	FP	TN	TN	FP	TN	FP	FP	TN	TN	TN
		FP	FP	FP	FP	TN	TN	FP	TN	TN	TN	TN	TN	TN
		FP	FP	FP	FP	TN	TN	FP	TN	TN	TN	TN	TN	TN
		FP	FP	FP	FP	TN	TN	FP	TN	TN	TN	TN	TN	TN
		TN	TN	FP	TN	TN	TN	FP	TN	TN	TN	TN	TN	TN
		FP	FP	FP	FP	TN	TN	FP	TN	TN	TN	TN	TN	TN
		TN	TN	FP	FP	TN	TN	FP	TN	TN	TN	TN	TN	TN
		TN	FP	FP	FP	TN	TN	FP	TN	TN	TN	TN	TN	TN
		FP	FP	FP	FP	TN	TN	FP	TN	TN	TN	TN	TN	TN
		FP	FP	FP	FP	TN	TN	FP	TN	TN	TN	TN	TN	TN
		FP	FP	FP	FP	FP	TN	FP	TN	FP	FP	TN	TN	TN
		FP	FP	FP	FP	FP	TN	FP	TN	FP	FP	TN	TN	TN
		FP	FP	FP	FP	FP	TN	FP	TN	FP	FP	TN	TN	TN
		FP	FP	FP	FP	TN	TN	TN	TN	TN	TN	TN	TN	TN
		FP	FP	FP	FP	FP	TN	FP	TN	FP	FP	TN	TN	TN
		FP	FP	FP	FP	TN	TN	FP	TN	TN	TN	TN	TN	TN
		FP	FP	FP	FP	TN	TN	FP	TN	FP	TN	TN	TN	TN
		FP	FP	FP	FP	FP	TN	FP	FP	FP	FP	TN	TN	TN
		FP	FP	FP	FP	FP	TN	FP	TN	FP	FP	TN	TN	TN
		FP	FP	FP	FP	TN	TN	FP	TN	TN	TN	TN	TN	TN
		FP	TN	FP	FP	TN	TN	FP	TN	TN	TN	TN	TN	TN
		FP	FP	FP	FP	TN	TN	FP	TN	TN	TN	TN	TN	TN
		FP	FP	FP	FP	TN	TN	FP	TN	TN	FP	TN	TN	TN
		TN	TN	FP	FP	TN	TN	FP	TN	TN	TN	TN	TN	TN
		TN	TN	FP	FP	TN	TN	FP	TN	TN	TN	TN	TN	TN
		FP	FP	FP	FP	TN	TN	FP	TN	TN	TN	TN	TN	TN
		FP	FP	FP	FP	TN	TN	FP	TN	TN	TN	TN	TN	TN
		FP	FP	FP	FP	TN	TN	FP	TN	TN	TN	TN	TN	TN
		FP	FP	FP	FP	TN	TN	FP	TN	TN	TN	TN	TN	TN
		FP	FP	FP	FP	TN	TN	FP	TN	TN	TN	TN	TN	TN
		TN	FP	FP	TN	TN	TN	FP	TN	TN	TN	TN	TN	TN
		FP	FP	FP	FP	TN	TN	FP	TN	FP	FP	TN	TN	TN
		FP	FP	FP	FP	TN	TN	FP	TN	TN	TN	TN	TN	TN
		FP	FP	FP	FP	FP	TN	FP	TN	FP	FP	TN	TN	TN
		FP	FP	FP	FP	TN	TN	FP	FP	FP	TN	TN	TN	TN
		FP	FP	FP	FP	FP	FP	FP	FP	FP	FP	FP	FP	FP
		FP	FP	FP	FP	FP	TN	FP	FP	FP	FP	TN	TN	TN
		FP	FP	FP	FP	TN	TN	FP	TN	TN	TN	TN	TN	TN
		FP	FP	FP	FP	FP	FP	FP	FP	FP	FP	FP	TN	TN
		FP	FP	FP	FP	FP	TN	FP	FP	FP	FP	TN	TN	TN
		FP	FP	FP	FP	TN	TN	FP	FP	FP	FP	TN	TN	TN
		FP	FP	FP	FP	TN	TN	FP	TN	TN	TN	TN	TN	TN
		FP	FP	FP	FP	TN	TN	FP	FP	FP	TN	TN	TN	TN
		FP	FP	FP	FP	TN	TN	FP	TN	FP	FP	TN	TN	TN
		FP	FP	FP	FP	TN	TN	FP	TN	TN	TN	TN	TN	TN
		FP	FP	FP	FP	FP	TN	FP	TN	FP	FP	TN	TN	TN
		TN	TN	FP	FP	TN	TN	FP	TN	TN	TN	TN	TN	TN
		FP	FP	FP	FP	FP	FP	FP	TN	FP	FP	TN	FP	TN
		FP	FP	FP	FP	TN	TN	FP	TN	TN	TN	TN	TN	TN
		FP	FP	FP	FP	FP	TN	FP	TN	FP	FP	TN	TN	TN
		FP	FP	FP	FP	TN	TN	FP	FP	FP	TN	TN	TN	TN
		FP	FP	FP	FP	TN	TN	FP	TN	TN	TN	TN	TN	TN
		FP	FP	FP	FP	TN	TN	FP	TN	FP	TN	TN	TN	TN
		FP	FP	FP	FP	TN	TN	FP	TN	TN	TN	TN	TN	TN
		FP	FP	FP	FP	TN	TN	FP	FP	TN	FP	TN	TN	TN
		FP	FP	FP	TN	TN	TN	FP	TN	FP	FP	TN	TN	TN
		FP	FP	FP	FP	TN	TN	FP	TN	TN	TN	TN	TN	TN
		FP	FP	FP	FP	FP	FP	FP	FP	FP	FP	FP	FP	FP
		FP	FP	FP	FP	TN	TN	FP	FP	TN	TN	TN	TN	TN
		FP	FP	FP	FP	TN	TN	FP	FP	TN	TN	TN	TN	TN
		FP	FP	FP	FP	FP	TN	FP	FP	FP	FP	TN	TN	TN
		FP	FP	FP	FP	TN	TN	FP	FP	TN	TN	TN	TN	TN
		FP	FP	FP	FP	FP	TN	FP	FP	FP	FP	TN	TN	TN
		FP	FP	FP	FP	TN	TN	FP	TN	TN	TN	TN	TN	TN
		FP	FP	FP	FP	FP	TN	FP	FP	FP	FP	TN	TN	TN
		FP	FP	FP	FP	TN	TN	FP	FP	FP	TN	TN	TN	TN
		FP	FP	FP	FP	TN	TN	FP	TN	TN	TN	TN	TN	TN
		FP	FP	FP	FP	TN	TN	FP	TN	FP	FP	TN	TN	TN
		TN	FP	FP	FP	TN	TN	FP	TN	TN	TN	TN	TN	TN
		FP	FP	FP	FP	TN	TN	FP	TN	TN	TN	TN	TN	TN
		FP	FP	FP	FP	FP	TN	FP	TN	FP	FP	TN	TN	TN
		FP	FP	FP	FP	TN	TN	TN	TN	TN	TN	TN	TN	TN
		FP	FP	FP	FP	FP	TN	FP	FP	FP	FP	TN	TN	TN
		FP	FP	FP	FP	FP	TN	FP	TN	FP	FP	TN	TN	TN
		FP	FP	FP	FP	TN	TN	FP	TN	TN	TN	TN	TN	TN
		FP	FP	FP	FP	FP	TN	FP	FP	FP	FP	TN	TN	TN
		FP	FP	FP	FP	FP	FP	FP	FP	FP	FP	FP	TN	TN
		FP	FP	FP	FP	TN	TN	FP	FP	FP	FP	TN	TN	TN
		FP	FP	FP	FP	TN	TN	FP	TN	TN	TN	TN	TN	TN
		FP	FP	FP	FP	FP	TN	FP	TN	FP	FP	TN	TN	TN
		TN	TN	FP	FP	TN	TN	TN	TN	TN	TN	TN	TN	TN
		FP	FP	FP	FP	FP	TN	FP	FP	FP	FP	TN	TN	TN
		FP	FP	FP	FP	FP	TN	FP	FP	FP	FP	TN	TN	TN
		FP	TN	FP	FP	TN	TN	FP	FP	TN	TN	TN	TN	TN
		FP	FP	FP	FP	FP	TN	FP	FP	FP	FP	TN	TN	TN
		FP	FP	FP	FP	TN	TN	FP	TN	TN	TN	TN	TN	TN
		TN	TN	FP	FP	TN	TN	FP	TN	TN	TN	TN	TN	TN
		FP	TN	FP	FP	TN	TN	FP	TN	TN	TN	TN	TN	TN
		FP	FP	FP	FP	TN	TN	FP	TN	FP	FP	TN	TN	TN
		FP	FP	FP	FP	TN	TN	FP	TN	FP	FP	TN	TN	TN
		FP	FP	TN	FP	TN	TN	FP	TN	TN	TN	TN	TN	TN
		FP	FP	FP	FP	TN	TN	FP	TN	TN	TN	TN	TN	TN
		FP	FP	FP	FP	TN	TN	FP	TN	TN	TN	TN	TN	TN
		FP	FP	FP	FP	TN	TN	FP	TN	TN	FP	TN	TN	TN
		FP	FP	FP	FP	TN	TN	FP	TN	FP	FP	TN	TN	TN
		FP	FP	FP	FP	FP	TN	FP	FP	FP	FP	TN	TN	TN
		FP	FP	FP	FP	FP	FP	FP	FP	FP	FP	FP	FP	FP
		FP	FP	FP	FP	TN	TN	FP	FP	FP	FP	TN	TN	TN
		FP	FP	FP	FP	FP	TN	FP	FP	FP	FP	TN	TN	TN
		FP	FP	FP	FP	FP	FP	FP	FP	FP	FP	FP	FP	FP
		FP	FP	FP	FP	FP	FP	FP	FP	FP	FP	FP	TN	TN
		FP	FP	FP	FP	FP	TN	FP	FP	FP	FP	TN	TN	TN
		FP	FP	FP	FP	FP	FP	FP	FP	FP	FP	FP	TN	TN
		TN	FP	FP	TN	TN	TN	FP	TN	TN	TN	TN	TN	TN
		FP	FP	FP	FP	FP	FP	FP	FP	FP	FP	FP	TN	TN
		FP	FP	FP	FP	FP	FP	FP	FP	FP	FP	FP	FP	FP
		FP	FP	FP	FP	TN	TN	FP	FP	TN	TN	TN	TN	TN
		FP	TN	FP	FP	TN	TN	FP	FP	FP	FP	TN	TN	TN
		FP	FP	FP	FP	TN	TN	FP	TN	FP	TN	TN	TN	TN
		FP	TN	FP	FP	TN	TN	FP	TN	TN	TN	TN	TN	TN
		TN	FP	FP	FP	TN	TN	FP	TN	TN	TN	TN	TN	TN
		FP	FP	FP	FP	TN	TN	FP	FP	TN	FP	TN	TN	TN
		FP	FP	FP	FP	FP	TN	FP	FP	FP	FP	TN	TN	TN
		FP	FP	FP	FP	TN	TN	FP	TN	TN	TN	TN	TN	TN
		FP	FP	FP	FP	FP	TN	FP	FP	FP	FP	TN	TN	TN
		FP	TN	TN	FP	TN	TN	FP	TN	TN	TN	TN	TN	TN
		FP	FP	FP	FP	TN	TN	FP	FP	FP	FP	TN	TN	TN
		FP	FP	FP	FP	TN	TN	FP	TN	TN	TN	TN	TN	TN
		FP	FP	FP	FP	FP	FP	FP	FP	FP	FP	FP	FP	FP
		FP	FP	FP	FP	FP	TN	FP	FP	TN	FP	TN	TN	TN
		FP	TN	FP	FP	TN	TN	FP	FP	TN	TN	TN	TN	TN
		TN	TN	FP	FP	TN	TN	FP	TN	TN	TN	TN	TN	TN
		FP	FP	FP	FP	FP	TN	FP	TN	FP	FP	TN	TN	TN
		TN	TN	FP	FP	TN	TN	FP	TN	TN	TN	TN	TN	TN
		FP	FP	FP	FP	FP	FP	FP	TN	FP	FP	TN	TN	TN
		FP	FP	FP	FP	TN	TN	FP	TN	TN	TN	TN	TN	TN
		FP	FP	FP	FP	TN	TN	FP	TN	TN	TN	TN	TN	TN
		TN	TN	FP	FP	TN	TN	FP	TN	TN	TN	TN	TN	TN
		FP	FP	FP	FP	TN	TN	FP	TN	FP	FP	TN	TN	TN
		FP	FP	FP	FP	TN	TN	FP	FP	FP	FP	TN	TN	TN
		FP	FP	FP	FP	TN	TN	FP	FP	FP	FP	TN	TN	TN
		FP	FP	FP	FP	TN	TN	FP	FP	FP	FP	TN	TN	TN
		FP	FP	FP	FP	TN	TN	FP	TN	TN	TN	TN	TN	TN
		FP	FP	FP	FP	FP	TN	FP	FP	FP	TN	TN	TN	TN
		FP	FP	FP	FP	TN	TN	FP	FP	TN	TN	TN	TN	TN
		FP	FP	FP	FP	TN	TN	FP	FP	FP	FP	TN	TN	TN
		FP	TN	FP	FP	TN	TN	FP	TN	TN	TN	TN	TN	TN
		TN	TN	FP	FP	TN	TN	FP	TN	TN	TN	TN	TN	TN
		TN	TN	FP	FP	TN	TN	FP	TN	TN	TN	TN	TN	TN
		FP	FP	FP	FP	FP	TN	FP	FP	FP	FP	TN	TN	TN
		FP	FP	FP	FP	TN	TN	FP	TN	TN	TN	TN	TN	TN
		FP	FP	FP	FP	FP	TN	FP	FP	FP	FP	TN	TN	TN
		FP	FP	FP	FP	FP	FP	FP	FP	FP	FP	FP	FP	FP
		FP	FP	FP	FP	FP	TN	FP	FP	FP	TN	TN	TN	TN
		TN	FP	FP	FP	TN	TN	FP	FP	TN	TN	TN	TN	TN
		FP	FP	FP	FP	TN	TN	FP	FP	TN	TN	TN	TN	TN
		TN	TN	FP	FP	TN	TN	FP	FP	TN	TN	TN	TN	TN
		FP	FP	FP	FP	FP	TN	FP	FP	FP	FP	TN	TN	TN
		FP	FP	FP	FP	TN	TN	FP	TN	FP	FP	TN	TN	TN
		FP	FP	FP	FP	TN	TN	FP	TN	TN	TN	TN	TN	TN
		FP	FP	FP	FP	TN	TN	FP	TN	TN	TN	TN	TN	TN
		TN	FP	FP	FP	TN	TN	FP	TN	TN	TN	TN	TN	TN
		FP	FP	FP	FP	TN	TN	FP	TN	FP	FP	TN	TN	TN
		FP	FP	FP	FP	TN	TN	FP	TN	FP	FP	TN	TN	TN
		FP	FP	FP	FP	TN	TN	FP	TN	TN	TN	TN	TN	TN
		FP	FP	FP	FP	TN	TN	FP	TN	TN	TN	TN	TN	TN
		FP	FP	FP	FP	TN	TN	FP	TN	TN	TN	TN	TN	TN
		FP	FP	FP	FP	FP	TN	FP	TN	FP	FP	TN	TN	TN
		FP	FP	FP	FP	TN	TN	FP	TN	TN	TN	TN	TN	TN
		FP	FP	FP	FP	TN	TN	FP	TN	FP	FP	TN	TN	TN
		TN	FP	FP	FP	TN	TN	FP	TN	TN	TN	TN	TN	TN
		FP	FP	FP	FP	TN	TN	FP	TN	FP	FP	TN	TN	TN
		FP	FP	FP	FP	FP	TN	FP	FP	FP	FP	TN	TN	TN
		FP	FP	FP	FP	TN	TN	FP	TN	TN	TN	TN	TN	TN
		FP	FP	FP	FP	TN	TN	FP	TN	TN	TN	TN	TN	TN
		FP	FP	FP	FP	TN	TN	FP	TN	TN	TN	TN	TN	TN
		FP	TN	FP	FP	TN	TN	FP	FP	TN	TN	TN	TN	TN
		FP	FP	FP	FP	FP	TN	FP	FP	FP	FP	TN	TN	TN
		FP	FP	FP	FP	FP	TN	FP	FP	FP	FP	TN	TN	TN
		FP	FP	FP	FP	FP	FP	FP	FP	FP	FP	FP	TN	TN
		FP	FP	FP	FP	FP	TN	FP	FP	FP	FP	TN	TN	TN
		FP	FP	FP	FP	FP	TN	FP	FP	FP	FP	TN	TN	TN
		FP	FP	FP	FP	TN	TN	FP	FP	FP	FP	TN	TN	TN
		FP	FP	FP	FP	FP	TN	FP	FP	FP	FP	TN	TN	TN
		FP	FP	FP	FP	TN	TN	FP	TN	FP	TN	TN	TN	TN
		FP	TN	TN	FP	TN	TN	FP	FP	TN	TN	TN	TN	TN
		FP	FP	FP	FP	TN	TN	FP	FP	TN	TN	TN	TN	TN
		FP	FP	FP	FP	TN	TN	FP	FP	TN	TN	TN	TN	TN
		FP	FP	FP	FP	FP	TN	FP	FP	FP	TN	TN	TN	TN
		FP	FP	FP	FP	FP	TN	FP	FP	FP	FP	TN	TN	TN
		FP	FP	FP	FP	TN	TN	FP	FP	FP	TN	TN	TN	TN
		FP	FP	FP	FP	FP	FP	FP	FP	FP	FP	FP	TN	TN
		FP	FP	FP	FP	FP	FP	FP	FP	FP	FP	FP	TN	TN
		TN	TN	FP	FP	TN	TN	FP	TN	TN	TN	TN	TN	TN
		FP	FP	FP	FP	FP	FP	FP	FP	FP	FP	FP	TN	TN
		TN	TN	FP	FP	TN	TN	FP	TN	TN	TN	TN	TN	TN
		FP	FP	FP	FP	FP	TN	FP	FP	FP	FP	TN	TN	TN
		TN	TN	FP	FP	TN	TN	FP	TN	TN	TN	TN	TN	TN
		FP	FP	FP	FP	TN	TN	FP	TN	TN	TN	TN	TN	TN
		TN	FP	FP	FP	TN	TN	FP	TN	TN	TN	TN	TN	TN
		FP	FP	FP	FP	TN	TN	FP	TN	TN	TN	TN	TN	TN
		TN	TN	FP	FP	TN	TN	FP	TN	TN	TN	TN	TN	TN
		FP	FP	FP	FP	TN	TN	FP	TN	TN	TN	TN	TN	TN
		FP	FP	FP	FP	TN	TN	FP	TN	TN	TN	TN	TN	TN
		FP	FP	FP	FP	TN	TN	FP	TN	TN	FP	TN	TN	TN
		FP	FP	FP	FP	FP	TN	FP	TN	FP	FP	TN	TN	TN
		FP	FP	FP	FP	FP	TN	FP	TN	FP	FP	TN	TN	TN
		FP	FP	FP	FP	FP	FP	FP	FP	FP	FP	FP	FP	FP
		FP	FP	FP	FP	TN	TN	FP	FP	FP	FP	TN	TN	TN
		FP	FP	FP	FP	TN	TN	FP	FP	TN	TN	TN	TN	TN
		FP	FP	FP	FP	TN	TN	FP	TN	TN	TN	TN	TN	TN
		FP	FP	FP	FP	TN	TN	FP	TN	FP	FP	TN	TN	TN
		FP	FP	FP	FP	FP	TN	FP	FP	FP	FP	TN	TN	TN
		FP	FP	FP	FP	TN	TN	FP	TN	FP	FP	TN	TN	TN
		FP	FP	FP	FP	FP	TN	FP	FP	FP	FP	TN	TN	TN
		FP	FP	FP	FP	TN	TN	FP	TN	TN	TN	TN	TN	TN
		FP	FP	FP	FP	TN	TN	FP	TN	TN	TN	TN	TN	TN
		FP	FP	FP	FP	TN	TN	FP	TN	FP	TN	TN	TN	TN
		FP	TN	FP	FP	TN	TN	FP	TN	TN	TN	TN	TN	TN
		FP	FP	FP	FP	TN	TN	FP	TN	TN	TN	TN	TN	TN
		FP	FP	FP	FP	TN	TN	FP	TN	TN	TN	TN	TN	TN
		FP	TN	TN	FP	TN	TN	FP	TN	TN	TN	TN	TN	TN
		FP	FP	FP	FP	TN	TN	FP	TN	TN	TN	TN	TN	TN
		FP	FP	FP	FP	FP	TN	FP	FP	FP	FP	TN	TN	TN
		FP	FP	FP	FP	TN	TN	FP	FP	TN	TN	TN	TN	TN
		FP	FP	FP	FP	FP	TN	FP	FP	FP	FP	TN	TN	TN
		FP	FP	FP	FP	FP	TN	FP	FP	FP	FP	TN	TN	TN
		FP	FP	FP	FP	FP	FP	FP	FP	FP	FP	FP	FP	FP
		FP	FP	FP	FP	FP	TN	FP	FP	FP	FP	TN	TN	TN
		FP	FP	FP	FP	TN	TN	FP	FP	TN	TN	TN	TN	TN
		FP	FP	FP	FP	FP	TN	FP	FP	FP	FP	TN	TN	TN
		FP	FP	FP	FP	TN	TN	FP	FP	FP	FP	TN	TN	TN
		TN	TN	FP	FP	TN	TN	FP	FP	TN	TN	TN	TN	TN
		FP	FP	FP	FP	FP	TN	FP	FP	FP	FP	TN	TN	TN
		FP	FP	FP	FP	TN	TN	FP	TN	TN	TN	TN	TN	TN
		TN	FP	FP	FP	TN	TN	FP	TN	TN	TN	TN	TN	TN
		FP	FP	FP	FP	FP	TN	FP	FP	FP	FP	TN	TN	TN
		FP	FP	FP	FP	FP	TN	FP	FP	FP	FP	TN	TN	TN
		FP	FP	FP	FP	FP	TN	FP	FP	FP	FP	TN	TN	TN
		FP	FP	FP	FP	FP	TN	FP	FP	FP	FP	TN	TN	TN
		FP	FP	FP	FP	FP	TN	FP	FP	TN	FP	TN	TN	TN
		FP	FP	FP	FP	TN	TN	FP	TN	TN	TN	TN	TN	TN
		FP	FP	FP	FP	TN	TN	FP	TN	TN	TN	TN	TN	TN
		FP	FP	FP	FP	TN	TN	FP	TN	TN	TN	TN	TN	TN
		FP	FP	FP	FP	TN	TN	FP	TN	TN	TN	TN	TN	TN
		FP	TN	FP	FP	TN	TN	FP	TN	TN	TN	TN	TN	TN
		FP	FP	FP	FP	TN	TN	FP	TN	TN	FP	TN	TN	TN
		FP	FP	FP	FP	TN	TN	FP	TN	TN	TN	TN	TN	TN
		FP	FP	FP	FP	TN	TN	FP	TN	TN	FP	TN	TN	TN
		FP	FP	FP	FP	TN	TN	FP	TN	TN	TN	TN	TN	TN
		TN	TN	FP	FP	TN	TN	FP	TN	TN	TN	TN	TN	TN
		FP	FP	FP	FP	FP	TN	FP	TN	FP	FP	TN	TN	TN
		FP	FP	FP	FP	TN	TN	FP	TN	TN	TN	TN	TN	TN
		FP	FP	FP	FP	TN	TN	FP	TN	TN	TN	TN	TN	TN
		FP	FP	FP	FP	TN	TN	FP	TN	FP	FP	TN	TN	TN
		FP	FP	FP	FP	TN	TN	FP	TN	FP	TN	TN	TN	TN
		FP	FP	FP	FP	TN	TN	FP	TN	TN	TN	TN	TN	TN
		TN	TN	FP	FP	TN	TN	FP	TN	TN	TN	TN	TN	TN
		TN	TN	FP	FP	TN	TN	FP	TN	TN	TN	TN	TN	TN
		TN	FP	FP	FP	TN	TN	FP	TN	TN	TN	TN	TN	TN
		FP	FP	FP	FP	TN	TN	FP	TN	TN	TN	TN	TN	TN
		FP	TN	FP	FP	TN	TN	FP	TN	TN	TN	TN	TN	TN
		FP	FP	FP	FP	TN	TN	FP	TN	TN	FP	TN	TN	TN
		FP	FP	FP	FP	TN	TN	FP	TN	TN	FP	TN	TN	TN
		FP	FP	FP	FP	TN	TN	FP	TN	TN	TN	TN	TN	TN
		FP	TN	FP	TN	TN	TN	FP	TN	TN	TN	TN	TN	TN
		FP	FP	FP	FP	TN	TN	FP	TN	TN	TN	TN	TN	TN
		FP	FP	FP	FP	TN	TN	FP	TN	TN	TN	TN	TN	TN
		FP	FP	FP	FP	TN	TN	FP	TN	TN	TN	TN	TN	TN
		TN	TN	FP	FP	TN	TN	FP	TN	TN	TN	TN	TN	TN
		FP	FP	FP	FP	TN	TN	FP	TN	TN	TN	TN	TN	TN
		FP	FP	FP	FP	TN	TN	FP	TN	TN	TN	TN	TN	TN
		FP	FP	FP	FP	TN	TN	FP	TN	TN	TN	TN	TN	TN
		FP	FP	FP	FP	TN	TN	FP	TN	TN	FP	TN	TN	TN
		TN	TN	FP	FP	TN	TN	FP	TN	TN	TN	TN	TN	TN
		FP	FP	FP	FP	FP	TN	FP	TN	FP	FP	TN	TN	TN
		FP	FP	FP	FP	TN	TN	TN	TN	TN	TN	TN	TN	TN
		FP	FP	FP	FP	TN	TN	FP	TN	TN	TN	TN	TN	TN
		FP	FP	FP	FP	TN	TN	FP	FP	TN	TN	TN	TN	TN
		FP	FP	FP	FP	TN	TN	FP	TN	FP	FP	TN	TN	TN
		FP	FP	FP	FP	TN	TN	FP	TN	TN	TN	TN	TN	TN
		FP	FP	FP	FP	FP	TN	FP	TN	FP	FP	TN	TN	TN
		FP	FP	FP	FP	TN	TN	FP	TN	TN	TN	TN	TN	TN
		FP	FP	FP	FP	TN	TN	FP	TN	TN	TN	TN	TN	TN
		TN	FP	FP	FP	TN	TN	FP	FP	TN	TN	TN	TN	TN
		TN	TN	FP	FP	TN	TN	FP	FP	TN	TN	TN	TN	TN
		TN	TN	FP	FP	TN	TN	FP	TN	TN	TN	TN	TN	TN
		FP	FP	FP	FP	TN	TN	FP	TN	TN	TN	TN	TN	TN
		FP	FP	FP	FP	FP	TN	FP	TN	FP	FP	TN	TN	TN
		FP	FP	FP	FP	TN	TN	FP	TN	TN	TN	TN	TN	TN
		FP	FP	FP	FP	FP	TN	FP	TN	FP	FP	TN	TN	TN
		TN	FP	FP	FP	TN	TN	FP	TN	TN	TN	TN	TN	TN
		FP	FP	FP	FP	TN	TN	FP	TN	TN	TN	TN	TN	TN
		FP	FP	FP	FP	TN	TN	FP	TN	FP	FP	TN	TN	TN
		FP	FP	FP	FP	TN	TN	FP	TN	FP	TN	TN	TN	TN
		TN	TN	FP	FP	TN	TN	FP	TN	TN	TN	TN	TN	TN
		FP	FP	FP	FP	TN	TN	FP	TN	FP	FP	TN	TN	TN
		FP	FP	FP	FP	TN	TN	FP	TN	FP	FP	TN	TN	TN
		FP	FP	FP	FP	TN	TN	FP	TN	TN	TN	TN	TN	TN
		TN	TN	FP	FP	TN	TN	FP	TN	TN	TN	TN	TN	TN
		FP	FP	FP	FP	TN	TN	TN	TN	TN	TN	TN	TN	TN
		TN	TN	FP	FP	TN	TN	FP	TN	TN	TN	TN	TN	TN
		TN	TN	FP	FP	TN	TN	FP	TN	TN	TN	TN	TN	TN
		TN	FP	FP	FP	TN	TN	FP	TN	TN	TN	TN	TN	TN
		FP	FP	FP	FP	TN	TN	FP	TN	TN	TN	TN	TN	TN
		FP	FP	FP	FP	TN	TN	FP	TN	TN	TN	TN	TN	TN
		FP	FP	FP	FP	TN	TN	FP	TN	TN	TN	TN	TN	TN
		FP	FP	FP	FP	TN	TN	FP	TN	TN	TN	TN	TN	TN
		FP	FP	FP	FP	TN	TN	FP	TN	TN	TN	TN	TN	TN
		FP	FP	FP	FP	TN	TN	FP	TN	TN	TN	TN	TN	TN
		FP	FP	FP	FP	TN	TN	FP	TN	TN	TN	TN	TN	TN
		FP	FP	FP	FP	TN	TN	FP	TN	TN	TN	TN	TN	TN
		FP	FP	FP	FP	TN	TN	FP	TN	TN	TN	TN	TN	TN
		FP	FP	FP	FP	TN	TN	FP	TN	TN	TN	TN	TN	TN
		TN	TN	FP	FP	TN	TN	FP	TN	TN	TN	TN	TN	TN
		FP	FP	FP	FP	TN	TN	FP	TN	TN	TN	TN	TN	TN
		FP	FP	FP	FP	TN	TN	FP	TN	TN	TN	TN	TN	TN
		FP	FP	FP	FP	FP	TN	FP	TN	FP	FP	TN	TN	TN
		FP	FP	FP	FP	TN	TN	FP	TN	TN	TN	TN	TN	TN
		FP	FP	FP	FP	TN	TN	FP	TN	TN	TN	TN	TN	TN
		FP	FP	FP	FP	TN	TN	FP	TN	TN	TN	TN	TN	TN
		FP	FP	FP	FP	TN	TN	FP	TN	TN	TN	TN	TN	TN
		FP	TN	TN	FP	TN	TN	FP	TN	TN	TN	TN	TN	TN
		FP	FP	FP	FP	TN	TN	FP	TN	TN	TN	TN	TN	TN
		FP	FP	FP	FP	TN	TN	FP	TN	FP	TN	TN	TN	TN
		FP	FP	FP	FP	TN	TN	FP	TN	TN	TN	TN	TN	TN
		FP	FP	FP	FP	TN	TN	FP	TN	TN	TN	TN	TN	TN
		FP	FP	FP	FP	TN	TN	FP	TN	TN	TN	TN	TN	TN
		FP	FP	FP	FP	TN	TN	FP	TN	TN	TN	TN	TN	TN
		TN	FP	FP	FP	TN	TN	FP	TN	TN	TN	TN	TN	TN
		FP	FP	FP	FP	TN	TN	FP	TN	TN	TN	TN	TN	TN
		FP	FP	FP	FP	TN	TN	FP	TN	TN	FP	TN	TN	TN
		FP	FP	FP	FP	TN	TN	FP	TN	TN	FP	TN	TN	TN
		FP	FP	FP	FP	TN	TN	FP	TN	TN	TN	TN	TN	TN
		TN	FP	FP	FP	TN	TN	FP	TN	TN	TN	TN	TN	TN
		FP	FP	FP	FP	TN	TN	FP	TN	TN	TN	TN	TN	TN
		TN	FP	FP	FP	TN	TN	FP	TN	TN	TN	TN	TN	TN
		TN	FP	FP	FP	TN	TN	FP	TN	TN	TN	TN	TN	TN
		FP	FP	FP	FP	TN	TN	FP	TN	TN	TN	TN	TN	TN
		FP	FP	FP	FP	FP	TN	FP	TN	FP	FP	TN	TN	TN
		FP	FP	FP	FP	TN	TN	FP	TN	TN	TN	TN	TN	TN
		TN	FP	FP	FP	TN	TN	FP	TN	TN	TN	TN	TN	TN
		FP	FP	FP	FP	TN	TN	FP	TN	TN	TN	TN	TN	TN
		TN	FP	FP	FP	TN	TN	FP	TN	TN	TN	TN	TN	TN
		TN	TN	FP	FP	TN	TN	FP	TN	TN	TN	TN	TN	TN
		FP	FP	FP	FP	TN	TN	FP	TN	TN	TN	TN	TN	TN
		FP	FP	FP	FP	TN	TN	FP	TN	TN	TN	TN	TN	TN
		FP	FP	FP	FP	TN	TN	FP	TN	TN	TN	TN	TN	TN
		TN	TN	FP	FP	TN	TN	FP	TN	TN	TN	TN	TN	TN
		FP	FP	FP	FP	TN	TN	FP	TN	TN	TN	TN	TN	TN
		FP	FP	FP	FP	TN	TN	FP	TN	TN	TN	TN	TN	TN
		FP	FP	FP	FP	TN	TN	FP	TN	TN	TN	TN	TN	TN
		TN	FP	FP	FP	TN	TN	FP	TN	TN	TN	TN	TN	TN
		TN	TN	FP	FP	TN	TN	FP	TN	TN	TN	TN	TN	TN
		FP	FP	FP	FP	TN	TN	FP	TN	TN	TN	TN	TN	TN
		FP	FP	FP	FP	TN	TN	FP	TN	TN	TN	TN	TN	TN
		FP	FP	FP	FP	TN	TN	FP	TN	TN	TN	TN	TN	TN
		FP	FP	FP	FP	TN	TN	FP	TN	TN	TN	TN	TN	TN
		FP	FP	FP	FP	TN	TN	FP	TN	TN	TN	TN	TN	TN
		FP	FP	TN	FP	TN	TN	FP	TN	TN	TN	TN	TN	TN
		FP	FP	FP	FP	TN	TN	FP	TN	TN	TN	TN	TN	TN
		FP	FP	TN	FP	TN	TN	FP	TN	TN	TN	TN	TN	TN
		TN	FP	FP	FP	TN	TN	FP	TN	TN	TN	TN	TN	TN
		FP	FP	FP	FP	TN	TN	FP	TN	TN	TN	TN	TN	TN
		TN	FP	FP	FP	TN	TN	FP	TN	TN	TN	TN	TN	TN
		TN	TN	FP	FP	TN	TN	FP	TN	TN	TN	TN	TN	TN
		FP	FP	FP	FP	TN	TN	FP	TN	TN	TN	TN	TN	TN
		TN	FP	FP	FP	TN	TN	FP	TN	TN	TN	TN	TN	TN
		FP	FP	FP	FP	TN	TN	FP	TN	TN	TN	TN	TN	TN
		TN	TN	FP	FP	TN	TN	FP	TN	TN	TN	TN	TN	TN
		TN	TN	FP	FP	TN	TN	FP	TN	TN	TN	TN	TN	TN
		FP	FP	FP	FP	TN	TN	FP	TN	TN	TN	TN	TN	TN
		FP	FP	FP	FP	TN	TN	FP	TN	TN	TN	TN	TN	TN
		FP	FP	FP	FP	TN	TN	FP	TN	TN	TN	TN	TN	TN
		FP	FP	FP	FP	TN	TN	FP	TN	TN	TN	TN	TN	TN
		FP	FP	FP	FP	FP	TN	FP	TN	FP	FP	TN	TN	TN
		FP	FP	FP	FP	TN	TN	FP	TN	TN	TN	TN	TN	TN
		FP	FP	FP	FP	TN	TN	FP	TN	FP	FP	TN	TN	TN
		TN	TN	FP	FP	TN	TN	FP	TN	TN	TN	TN	TN	TN
		TN	FP	FP	FP	TN	TN	FP	TN	TN	TN	TN	TN	TN
		TN	TN	FP	FP	TN	TN	FP	TN	TN	TN	TN	TN	TN
		TN	TN	FP	FP	TN	TN	FP	TN	TN	TN	TN	TN	TN
		FP	FP	FP	FP	TN	TN	FP	TN	TN	TN	TN	TN	TN
		FP	FP	FP	FP	TN	TN	FP	TN	TN	TN	TN	TN	TN
		FP	FP	FP	FP	TN	TN	FP	TN	TN	FP	TN	TN	TN
		FP	FP	FP	FP	TN	TN	FP	TN	FP	FP	TN	TN	TN
		FP	FP	FP	FP	TN	TN	FP	TN	FP	FP	TN	TN	TN
		FP	FP	FP	FP	TN	TN	FP	TN	TN	TN	TN	TN	TN
		FP	FP	FP	FP	TN	TN	FP	TN	TN	TN	TN	TN	TN
		FP	FP	FP	FP	TN	TN	FP	TN	TN	TN	TN	TN	TN
		FP	FP	FP	FP	TN	TN	FP	TN	TN	TN	TN	TN	TN
		TN	TN	FP	FP	TN	TN	FP	TN	TN	TN	TN	TN	TN
		FP	FP	FP	FP	TN	TN	FP	TN	FP	FP	TN	TN	TN
		FP	FP	FP	FP	TN	TN	FP	TN	TN	TN	TN	TN	TN
		FP	FP	FP	FP	TN	TN	FP	TN	FP	TN	TN	TN	TN
		FP	FP	FP	FP	TN	TN	FP	TN	FP	TN	TN	TN	TN
		TN	TN	FP	FP	TN	TN	FP	TN	TN	TN	TN	TN	TN
		FP	FP	FP	FP	TN	TN	FP	TN	FP	TN	TN	TN	TN
		FP	FP	FP	FP	TN	TN	FP	TN	FP	TN	TN	TN	TN
		FP	FP	FP	FP	TN	TN	FP	TN	TN	TN	TN	TN	TN
		FP	FP	FP	FP	TN	TN	FP	TN	TN	TN	TN	TN	TN
		TN	TN	FP	FP	TN	TN	FP	TN	TN	TN	TN	TN	TN
		TN	TN	FP	FP	TN	TN	FP	TN	TN	TN	TN	TN	TN
		TN	FP	FP	FP	TN	TN	FP	TN	TN	TN	TN	TN	TN
		FP	FP	FP	FP	TN	TN	FP	TN	FP	FP	TN	TN	TN
		TN	FP	FP	FP	TN	TN	FP	TN	TN	TN	TN	TN	TN
		FP	FP	FP	FP	TN	TN	FP	TN	TN	TN	TN	TN	TN
		FP	FP	TN	FP	TN	TN	FP	TN	TN	TN	TN	TN	TN
		TN	TN	FP	FP	TN	TN	FP	TN	TN	TN	TN	TN	TN
		TN	TN	FP	FP	TN	TN	FP	TN	TN	TN	TN	TN	TN
		FP	FP	FP	FP	TN	TN	FP	TN	TN	FP	TN	TN	TN
		FP	FP	FP	FP	TN	TN	FP	TN	TN	TN	TN	TN	TN
		FP	FP	FP	FP	TN	TN	FP	TN	TN	TN	TN	TN	TN
		FP	FP	FP	FP	TN	TN	FP	TN	TN	TN	TN	TN	TN
		FP	FP	FP	FP	TN	TN	FP	TN	TN	FP	TN	TN	TN
		FP	FP	FP	FP	TN	TN	FP	TN	TN	TN	TN	TN	TN
		FP	FP	FP	FP	TN	TN	FP	TN	TN	TN	TN	TN	TN
		FP	FP	FP	FP	TN	TN	FP	TN	TN	TN	TN	TN	TN
		TN	FP	FP	FP	TN	TN	FP	TN	TN	TN	TN	TN	TN
		FP	FP	FP	FP	TN	TN	FP	TN	TN	FP	TN	TN	TN
		FP	FP	FP	FP	FP	TN	FP	TN	FP	FP	TN	TN	TN
		FP	FP	FP	FP	TN	TN	FP	TN	TN	TN	TN	TN	TN
		TN	TN	FP	FP	TN	TN	FP	TN	TN	TN	TN	TN	TN
		FP	FP	FP	FP	TN	TN	FP	TN	TN	FP	TN	TN	TN
		FP	FP	FP	FP	TN	TN	FP	TN	TN	FP	TN	TN	TN
		FP	FP	FP	FP	TN	TN	FP	TN	TN	TN	TN	TN	TN
		FP	FP	FP	FP	TN	TN	FP	TN	TN	TN	TN	TN	TN
		FP	FP	FP	FP	FP	TN	FP	TN	FP	FP	TN	TN	TN
		FP	FP	FP	FP	TN	TN	FP	TN	TN	TN	TN	TN	TN
		FP	FP	FP	FP	FP	TN	FP	TN	FP	FP	TN	TN	TN
		FP	FP	FP	FP	TN	TN	FP	TN	TN	TN	TN	TN	TN
		FP	FP	FP	FP	TN	TN	FP	TN	TN	TN	TN	TN	TN
		TN	FP	FP	FP	TN	TN	FP	TN	TN	TN	TN	TN	TN
		FP	FP	FP	FP	TN	TN	FP	TN	TN	TN	TN	TN	TN
		TN	TN	FP	FP	TN	TN	FP	TN	TN	TN	TN	TN	TN
		FP	FP	FP	FP	TN	TN	FP	TN	TN	FP	TN	TN	TN
		FP	FP	FP	FP	TN	TN	FP	TN	TN	TN	TN	TN	TN
		TN	TN	FP	FP	TN	TN	FP	TN	TN	TN	TN	TN	TN
		FP	FP	FP	FP	TN	TN	FP	TN	TN	FP	TN	TN	TN
		FP	FP	FP	FP	TN	TN	FP	TN	TN	FP	TN	TN	TN
		FP	FP	FP	FP	TN	TN	FP	TN	TN	TN	TN	TN	TN
		FP	FP	FP	FP	TN	TN	FP	TN	TN	TN	TN	TN	TN
		FP	TN	FP	FP	TN	TN	FP	TN	TN	TN	TN	TN	TN
		TN	TN	FP	FP	TN	TN	FP	TN	TN	TN	TN	TN	TN
		FP	FP	FP	FP	TN	TN	FP	TN	TN	TN	TN	TN	TN
		FP	FP	FP	FP	TN	TN	FP	TN	TN	TN	TN	TN	TN
		FP	FP	FP	FP	FP	FP	FP	TN	FP	FP	TN	TN	TN
		TN	TN	FP	FP	TN	TN	FP	TN	TN	TN	TN	TN	TN
		FP	FP	FP	FP	TN	TN	FP	TN	TN	TN	TN	TN	TN
		FP	FP	FP	FP	TN	TN	FP	TN	TN	TN	TN	TN	TN
		FP	FP	FP	FP	TN	TN	FP	TN	TN	FP	TN	TN	TN
		FP	FP	FP	FP	TN	TN	FP	TN	TN	TN	TN	TN	TN
		FP	TN	FP	FP	TN	TN	FP	TN	TN	TN	TN	TN	TN
		FP	FP	FP	FP	TN	TN	FP	TN	TN	TN	TN	TN	TN
		FP	FP	FP	FP	TN	TN	FP	TN	TN	TN	TN	TN	TN
		TN	TN	FP	FP	TN	TN	FP	TN	TN	TN	TN	TN	TN
		FP	TN	FP	FP	TN	TN	FP	TN	TN	TN	TN	TN	TN
		FP	FP	FP	FP	TN	TN	FP	TN	FP	TN	TN	TN	TN
		FP	TN	FP	FP	TN	TN	FP	TN	TN	TN	TN	TN	TN
		FP	FP	FP	FP	TN	TN	FP	TN	FP	TN	TN	TN	TN
		FP	FP	FP	FP	TN	TN	FP	TN	FP	TN	TN	TN	TN
		FP	FP	FP	FP	TN	TN	FP	TN	FP	FP	TN	TN	TN
		FP	FP	FP	FP	TN	TN	FP	TN	TN	TN	TN	TN	TN
		FP	FP	FP	FP	TN	TN	FP	TN	TN	TN	TN	TN	TN
		FP	FP	FP	TN	FP	TN	FP	TN	FP	FP	TN	TN	TN
		FP	FP	FP	FP	TN	TN	FP	TN	FP	TN	TN	TN	TN
		FP	FP	FP	FP	TN	TN	FP	TN	TN	TN	TN	TN	TN
		FP	FP	FP	FP	TN	TN	FP	TN	TN	TN	TN	TN	TN
		FP	FP	FP	FP	TN	TN	FP	TN	FP	FP	TN	TN	TN
		FP	FP	FP	FP	TN	TN	FP	TN	TN	TN	TN	TN	TN
		FP	FP	FP	FP	TN	TN	FP	TN	TN	TN	TN	TN	TN
		FP	FP	FP	FP	TN	TN	FP	TN	TN	TN	TN	TN	TN
		TN	TN	FP	FP	TN	TN	FP	TN	TN	TN	TN	TN	TN
		TN	FP	FP	FP	TN	TN	FP	TN	TN	TN	TN	TN	TN
		FP	FP	FP	FP	FP	TN	FP	TN	FP	FP	TN	TN	TN
		FP	FP	FP	FP	TN	TN	FP	TN	TN	TN	TN	TN	TN
		FP	FP	FP	FP	TN	TN	FP	TN	FP	TN	TN	TN	TN
		FP	FP	FP	FP	TN	TN	FP	TN	TN	TN	TN	TN	TN
		FP	FP	FP	FP	TN	TN	FP	TN	FP	FP	TN	TN	TN
		FP	FP	FP	FP	TN	TN	FP	TN	TN	TN	TN	TN	TN
		FP	FP	FP	FP	TN	TN	FP	TN	TN	TN	TN	TN	TN
		FP	FP	FP	FP	TN	TN	FP	TN	TN	TN	TN	TN	TN
		FP	FP	FP	FP	TN	TN	FP	TN	TN	TN	TN	TN	TN
		FP	FP	FP	FP	FP	TN	FP	TN	FP	FP	TN	TN	TN
		FP	FP	FP	FP	TN	TN	FP	TN	TN	TN	TN	TN	TN
		FP	FP	FP	FP	TN	TN	FP	TN	TN	TN	TN	TN	TN
		FP	FP	FP	FP	TN	TN	FP	TN	TN	TN	TN	TN	TN
		FP	FP	FP	FP	TN	TN	FP	TN	TN	TN	TN	TN	TN
		FP	FP	FP	FP	TN	TN	FP	TN	TN	TN	TN	TN	TN
		FP	FP	FP	FP	FP	FP	FP	TN	FP	FP	TN	TN	TN
		FP	FP	FP	FP	TN	TN	FP	TN	TN	TN	TN	TN	TN
		TN	FP	FP	FP	TN	TN	FP	TN	TN	TN	TN	TN	TN
		TN	TN	FP	FP	TN	TN	FP	TN	TN	TN	TN	TN	TN
		FP	FP	FP	FP	TN	TN	FP	TN	TN	TN	TN	TN	TN
		TN	TN	FP	FP	TN	TN	FP	TN	TN	TN	TN	TN	TN
		FP	FP	FP	FP	TN	TN	FP	TN	TN	TN	TN	TN	TN
		FP	FP	FP	FP	TN	TN	FP	TN	TN	TN	TN	TN	TN
		FP	FP	FP	FP	TN	TN	FP	TN	TN	TN	TN	TN	TN
		FP	FP	FP	FP	TN	TN	FP	TN	TN	TN	TN	TN	TN
		FP	FP	FP	FP	TN	TN	FP	TN	TN	TN	TN	TN	TN
		FP	FP	FP	FP	TN	TN	FP	TN	TN	FP	TN	TN	TN
		FP	FP	FP	FP	TN	TN	FP	TN	TN	TN	TN	TN	TN
		FP	FP	FP	FP	FP	TN	FP	TN	FP	FP	TN	TN	TN
		FP	FP	FP	FP	TN	TN	FP	TN	TN	TN	TN	TN	TN
		FP	FP	FP	FP	TN	TN	FP	FP	TN	TN	TN	TN	TN
		TN	TN	FP	FP	TN	TN	FP	TN	TN	TN	TN	TN	TN
		FP	FP	FP	FP	FP	TN	FP	FP	TN	FP	TN	TN	TN
		FP	FP	FP	FP	TN	TN	FP	TN	TN	TN	TN	TN	TN
		FP	FP	FP	FP	TN	TN	FP	TN	TN	TN	TN	TN	TN
		FP	FP	FP	FP	TN	TN	FP	TN	TN	TN	TN	TN	TN
		FP	FP	FP	FP	TN	TN	FP	TN	TN	TN	TN	TN	TN
		FP	FP	FP	FP	TN	TN	FP	TN	TN	TN	TN	TN	TN
		FP	FP	FP	FP	TN	TN	FP	TN	TN	TN	TN	TN	TN
		FP	FP	FP	FP	TN	TN	FP	TN	TN	TN	TN	TN	TN
		FP	FP	FP	FP	TN	TN	FP	TN	TN	TN	TN	TN	TN
		TN	TN	FP	FP	TN	TN	FP	TN	TN	TN	TN	TN	TN
		FP	FP	FP	FP	TN	TN	FP	TN	TN	TN	TN	TN	TN
		FP	FP	FP	FP	TN	TN	FP	TN	FP	TN	TN	TN	TN
		TN	TN	FP	FP	TN	TN	FP	TN	TN	TN	TN	TN	TN
		FP	FP	FP	FP	TN	TN	FP	TN	TN	TN	TN	TN	TN
		FP	FP	FP	FP	TN	TN	FP	TN	TN	TN	TN	TN	TN
		FP	FP	FP	FP	FP	TN	FP	TN	FP	FP	TN	TN	TN
		FP	FP	FP	FP	FP	TN	FP	TN	FP	TN	TN	TN	TN
		FP	FP	FP	FP	TN	TN	FP	TN	TN	TN	TN	TN	TN
		TN	FP	FP	FP	TN	TN	FP	TN	TN	TN	TN	TN	TN
		FP	FP	FP	FP	TN	TN	FP	TN	TN	TN	TN	TN	TN
		FP	FP	FP	FP	TN	TN	FP	TN	TN	TN	TN	TN	TN
		FP	FP	FP	FP	TN	TN	FP	TN	TN	TN	TN	TN	TN
		TN	FP	FP	FP	TN	TN	FP	TN	TN	TN	TN	TN	TN
		FP	FP	TN	FP	TN	TN	FP	TN	TN	TN	TN	TN	TN
		FP	FP	FP	FP	TN	TN	FP	TN	TN	TN	TN	TN	TN
		FP	FP	FP	FP	TN	TN	FP	TN	TN	TN	TN	TN	TN
		FP	FP	FP	FP	TN	TN	FP	TN	TN	TN	TN	TN	TN
		FP	FP	FP	FP	TN	TN	FP	TN	TN	TN	TN	TN	TN
		FP	FP	FP	FP	TN	TN	FP	TN	TN	TN	TN	TN	TN
		FP	FP	FP	FP	TN	TN	FP	TN	TN	TN	TN	TN	TN
		FP	FP	FP	FP	TN	TN	FP	TN	TN	TN	TN	TN	TN
		FP	FP	FP	FP	TN	TN	FP	TN	TN	TN	TN	TN	TN
		FP	FP	FP	FP	TN	TN	FP	TN	TN	TN	TN	TN	TN
		FP	FP	FP	FP	TN	TN	FP	TN	TN	TN	TN	TN	TN
		FP	FP	FP	FP	TN	TN	FP	TN	TN	TN	TN	TN	TN
		FP	FP	FP	FP	FP	TN	FP	TN	FP	FP	TN	TN	TN
		FP	FP	FP	FP	TN	TN	FP	TN	FP	FP	TN	TN	TN
		FP	FP	FP	FP	FP	TN	FP	TN	FP	FP	TN	TN	TN
		FP	FP	FP	FP	TN	TN	FP	TN	TN	TN	TN	TN	TN
		FP	FP	FP	FP	TN	TN	FP	TN	TN	TN	TN	TN	TN
		FP	FP	FP	FP	TN	TN	FP	TN	TN	TN	TN	TN	TN
		FP	FP	FP	FP	TN	TN	FP	TN	FP	TN	TN	TN	TN
		FP	FP	FP	FP	TN	TN	FP	TN	TN	TN	TN	TN	TN
		FP	FP	FP	FP	FP	TN	FP	TN	FP	FP	TN	TN	TN
		FP	FP	FP	FP	TN	TN	FP	TN	TN	TN	TN	TN	TN
		FP	FP	FP	FP	TN	TN	FP	TN	TN	TN	TN	TN	TN
		TN	TN	TN	FP	TN	TN	FP	TN	TN	TN	TN	TN	TN
		FP	FP	FP	FP	TN	TN	FP	TN	TN	TN	TN	TN	TN
		FP	FP	FP	FP	TN	TN	FP	TN	FP	FP	TN	TN	TN
		TN	TN	FP	FP	TN	TN	FP	TN	TN	TN	TN	TN	TN
		FP	FP	FP	FP	TN	TN	FP	TN	FP	FP	TN	TN	TN
		TN	FP	FP	FP	TN	TN	FP	TN	TN	TN	TN	TN	TN
		FP	FP	FP	FP	TN	TN	FP	TN	TN	FP	TN	TN	TN
		FP	FP	FP	FP	FP	TN	FP	TN	FP	FP	TN	TN	TN
		FP	FP	FP	FP	FP	TN	FP	TN	TN	TN	TN	TN	TN
		FP	FP	FP	FP	TN	TN	FP	TN	TN	TN	TN	TN	TN
		FP	FP	FP	FP	FP	TN	FP	TN	FP	FP	TN	TN	TN
		FP	FP	TN	FP	TN	TN	FP	TN	TN	TN	TN	TN	TN
		FP	FP	FP	FP	TN	TN	FP	FP	TN	TN	TN	TN	TN
		FP	FP	FP	FP	FP	TN	FP	TN	FP	FP	TN	TN	TN
		FP	FP	FP	FP	TN	TN	FP	TN	TN	TN	TN	TN	TN
		FP	FP	FP	FP	TN	TN	FP	FP	FP	FP	TN	TN	TN
		TN	TN	FP	FP	TN	TN	FP	TN	TN	TN	TN	TN	TN
		FP	FP	FP	FP	TN	TN	FP	TN	TN	TN	TN	TN	TN
		FP	TN	FP	FP	TN	TN	FP	TN	TN	TN	TN	TN	TN
		TN	FP	FP	FP	TN	TN	FP	TN	TN	TN	TN	TN	TN
		FP	FP	FP	FP	TN	TN	FP	TN	TN	TN	TN	TN	TN
		TN	TN	FP	FP	TN	TN	TN	TN	TN	TN	TN	TN	TN
		FP	FP	FP	FP	TN	TN	FP	TN	TN	TN	TN	TN	TN
		FP	FP	FP	FP	TN	TN	FP	TN	TN	TN	TN	TN	TN
		FP	FP	FP	FP	TN	TN	FP	TN	TN	TN	TN	TN	TN
		FP	FP	FP	FP	TN	TN	FP	TN	TN	TN	TN	TN	TN
		FP	FP	FP	FP	TN	TN	FP	TN	TN	TN	TN	TN	TN
		FP	FP	FP	FP	FP	TN	FP	TN	FP	TN	TN	TN	TN
		FP	FP	FP	FP	FP	TN	FP	TN	FP	FP	TN	TN	TN
		FP	FP	FP	FP	TN	TN	FP	TN	TN	TN	TN	TN	TN
		FP	FP	FP	FP	TN	TN	FP	TN	TN	TN	TN	TN	TN
		FP	FP	FP	FP	TN	TN	FP	TN	TN	TN	TN	TN	TN
		FP	FP	FP	FP	TN	TN	FP	TN	TN	TN	TN	TN	TN
		FP	FP	FP	FP	FP	TN	FP	TN	FP	FP	TN	TN	TN
		FP	FP	FP	FP	TN	TN	FP	TN	TN	TN	TN	TN	TN
		FP	FP	FP	FP	TN	TN	FP	TN	TN	TN	TN	TN	TN
		FP	FP	FP	FP	TN	TN	FP	TN	TN	TN	TN	TN	TN
		TN	FP	FP	FP	TN	TN	FP	TN	TN	TN	TN	TN	TN
		FP	FP	FP	FP	TN	TN	FP	TN	TN	TN	TN	TN	TN
		FP	FP	FP	FP	TN	TN	FP	TN	TN	TN	TN	TN	TN
		FP	FP	FP	FP	TN	TN	FP	TN	TN	TN	TN	TN	TN
		TN	TN	FP	FP	TN	TN	FP	TN	TN	TN	TN	TN	TN
		FP	FP	FP	FP	TN	TN	FP	TN	TN	TN	TN	TN	TN
		TN	FP	FP	FP	TN	TN	FP	TN	TN	TN	TN	TN	TN
		FP	FP	FP	FP	TN	TN	FP	TN	TN	TN	TN	TN	TN
		FP	FP	FP	FP	TN	TN	FP	TN	TN	TN	TN	TN	TN
		FP	FP	FP	FP	TN	TN	FP	TN	TN	FP	TN	TN	TN
		FP	FP	FP	FP	TN	TN	FP	TN	FP	TN	TN	TN	TN
		FP	FP	FP	FP	TN	TN	FP	TN	TN	TN	TN	TN	TN
		FP	FP	FP	FP	TN	TN	FP	TN	TN	TN	TN	TN	TN
		FP	FP	FP	FP	TN	TN	FP	TN	TN	TN	TN	TN	TN
		FP	FP	FP	FP	TN	TN	FP	TN	FP	FP	TN	TN	TN
		TN	TN	FP	FP	TN	TN	FP	TN	TN	TN	TN	TN	TN
		FP	FP	FP	FP	FP	TN	FP	TN	FP	FP	TN	TN	TN
		FP	FP	FP	FP	FP	TN	FP	TN	FP	FP	TN	TN	TN
		FP	FP	FP	FP	TN	TN	FP	TN	TN	TN	TN	TN	TN
		FP	FP	FP	FP	TN	TN	FP	TN	TN	TN	TN	TN	TN
		FP	FP	FP	FP	TN	TN	FP	TN	FP	FP	TN	TN	TN
		FP	FP	FP	FP	FP	TN	FP	TN	FP	TN	TN	TN	TN
		FP	FP	FP	FP	TN	TN	FP	TN	TN	TN	TN	TN	TN
		FP	FP	FP	FP	TN	TN	FP	TN	TN	TN	TN	TN	TN
		FP	FP	FP	FP	TN	TN	FP	TN	TN	FP	TN	TN	TN
		FP	FP	FP	FP	TN	TN	FP	TN	TN	TN	TN	TN	TN
		TN	TN	FP	FP	TN	TN	FP	TN	TN	TN	TN	TN	TN
		FP	FP	FP	FP	TN	TN	FP	TN	TN	TN	TN	TN	TN
		FP	FP	FP	FP	TN	TN	FP	TN	TN	TN	TN	TN	TN
		FP	FP	FP	FP	FP	TN	FP	TN	FP	TN	TN	TN	TN
		TN	FP	FP	FP	TN	TN	FP	TN	TN	TN	TN	TN	TN
		FP	FP	FP	FP	TN	TN	FP	TN	TN	TN	TN	TN	TN
		FP	FP	FP	FP	TN	TN	FP	TN	TN	TN	TN	TN	TN
		FP	FP	FP	FP	TN	TN	FP	TN	TN	TN	TN	TN	TN
		FP	FP	FP	FP	TN	TN	FP	TN	TN	TN	TN	TN	TN
		FP	FP	FP	FP	TN	TN	FP	TN	TN	TN	TN	TN	TN
		FP	FP	FP	FP	TN	TN	FP	TN	FP	FP	TN	TN	TN
		TN	FP	FP	FP	TN	TN	FP	TN	TN	TN	TN	TN	TN
		FP	FP	FP	FP	TN	TN	FP	TN	FP	FP	TN	TN	TN
		FP	FP	FP	FP	TN	TN	FP	TN	TN	TN	TN	TN	TN
		FP	TN	FP	FP	TN	TN	FP	TN	FP	TN	TN	TN	TN
		FP	FP	FP	FP	TN	TN	FP	FP	TN	TN	TN	TN	TN
		FP	TN	FP	FP	TN	TN	FP	FP	TN	TN	TN	TN	TN
		FP	FP	FP	FP	TN	TN	FP	TN	TN	FP	TN	TN	TN
		TN	FP	FP	FP	TN	TN	FP	TN	TN	TN	TN	TN	TN
		FP	FP	FP	FP	TN	TN	FP	FP	TN	FP	TN	TN	TN
		TN	TN	FP	FP	TN	TN	FP	TN	TN	TN	TN	TN	TN
		TN	FP	FP	FP	TN	TN	FP	TN	TN	TN	TN	TN	TN
		FP	FP	FP	FP	TN	TN	FP	TN	FP	TN	TN	TN	TN
		FP	FP	FP	FP	FP	TN	FP	TN	FP	FP	TN	TN	TN
		FP	FP	FP	FP	TN	TN	FP	TN	FP	TN	TN	TN	TN
		TN	TN	FP	FP	TN	TN	FP	TN	TN	TN	TN	TN	TN
		FP	FP	FP	FP	FP	FP	FP	FP	FP	FP	FP	TN	TN
		FP	FP	FP	TN	TN	TN	FP	FP	TN	TN	TN	TN	TN
		FP	FP	FP	FP	FP	TN	FP	FP	FP	FP	TN	TN	TN
		FP	FP	FP	FP	FP	TN	FP	FP	FP	FP	TN	TN	TN
		FP	FP	FP	FP	TN	TN	FP	FP	TN	TN	TN	TN	TN
		FP	TN	FP	FP	TN	TN	FP	FP	TN	TN	TN	TN	TN
		TN	TN	FP	FP	TN	TN	FP	TN	TN	TN	TN	TN	TN
		TN	TN	FP	FP	TN	TN	FP	TN	TN	TN	TN	TN	TN
		TN	TN	FP	FP	TN	TN	FP	TN	TN	TN	TN	TN	TN
		TN	TN	FP	FP	TN	TN	FP	TN	TN	TN	TN	TN	TN
		TN	TN	FP	FP	TN	TN	FP	TN	TN	TN	TN	TN	TN
		FP	FP	TN	FP	TN	TN	FP	TN	TN	TN	TN	TN	TN
		FP	FP	FP	FP	TN	TN	FP	TN	TN	TN	TN	TN	TN
		FP	FP	FP	FP	TN	TN	FP	TN	TN	TN	TN	TN	TN
		FP	FP	FP	FP	TN	TN	FP	TN	TN	TN	TN	TN	TN
		FP	FP	FP	FP	TN	TN	FP	TN	TN	TN	TN	TN	TN
		FP	FP	FP	FP	TN	TN	FP	TN	TN	TN	TN	TN	TN
		FP	FP	FP	FP	TN	TN	FP	TN	TN	TN	TN	TN	TN
		FP	FP	FP	FP	TN	TN	FP	TN	TN	TN	TN	TN	TN
		FP	FP	FP	FP	TN	TN	FP	TN	TN	TN	TN	TN	TN
		TN	FP	FP	FP	TN	TN	FP	TN	TN	TN	TN	TN	TN
		FP	FP	FP	FP	TN	TN	FP	TN	TN	TN	TN	TN	TN
		TN	TN	FP	FP	TN	TN	FP	TN	TN	TN	TN	TN	TN
		TN	TN	FP	FP	TN	TN	FP	TN	TN	TN	TN	TN	TN
		FP	FP	FP	FP	TN	TN	FP	TN	TN	TN	TN	TN	TN
		FP	FP	FP	FP	FP	TN	FP	TN	FP	FP	TN	TN	TN
		FP	FP	FP	FP	FP	TN	FP	TN	FP	FP	TN	TN	TN
		FP	FP	FP	FP	TN	TN	FP	TN	FP	FP	TN	TN	TN
		FP	FP	FP	FP	TN	TN	FP	TN	TN	TN	TN	TN	TN
		FP	FP	FP	FP	TN	TN	FP	TN	TN	TN	TN	TN	TN
		TN	TN	FP	TN	TN	TN	FP	TN	TN	TN	TN	TN	TN
		FP	FP	FP	FP	FP	TN	FP	TN	FP	FP	TN	TN	TN
		TN	TN	FP	TN	TN	TN	FP	TN	TN	TN	TN	TN	TN
		FP	FP	FP	FP	TN	TN	FP	TN	TN	TN	TN	TN	TN
		FP	FP	FP	FP	TN	TN	FP	FP	TN	TN	TN	TN	TN
		FP	FP	FP	FP	TN	TN	FP	FP	FP	FP	TN	TN	TN
		FP	FP	FP	FP	FP	TN	FP	TN	FP	FP	TN	TN	TN
		TN	FP	FP	FP	TN	TN	FP	TN	TN	TN	TN	TN	TN
		TN	TN	FP	FP	TN	TN	FP	TN	TN	TN	TN	TN	TN
		TN	TN	FP	FP	TN	TN	FP	TN	TN	TN	TN	TN	TN
		TN	TN	FP	FP	TN	TN	FP	TN	TN	TN	TN	TN	TN
		FP	FP	FP	FP	TN	TN	FP	TN	TN	TN	TN	TN	TN
		TN	FP	FP	FP	TN	TN	FP	TN	TN	TN	TN	TN	TN
		TN	FP	FP	FP	TN	TN	FP	TN	TN	TN	TN	TN	TN
		FP	FP	FP	FP	FP	TN	FP	TN	FP	FP	TN	TN	TN
		FP	FP	FP	FP	TN	TN	FP	TN	TN	TN	TN	TN	TN
		FP	FP	FP	FP	FP	TN	FP	TN	FP	FP	TN	TN	TN
		TN	FP	FP	FP	TN	TN	FP	TN	TN	TN	TN	TN	TN
		TN	TN	FP	FP	TN	TN	FP	TN	TN	TN	TN	TN	TN
		FP	FP	FP	FP	TN	TN	FP	TN	TN	TN	TN	TN	TN
		FP	FP	FP	FP	FP	TN	FP	TN	FP	FP	TN	TN	TN
		FP	FP	FP	FP	TN	TN	FP	TN	TN	TN	TN	TN	TN
		TN	FP	FP	FP	TN	TN	FP	TN	TN	TN	TN	TN	TN
		TN	TN	FP	FP	TN	TN	FP	TN	TN	TN	TN	TN	TN
		TN	TN	FP	FP	TN	TN	FP	TN	TN	TN	TN	TN	TN
		FP	FP	FP	FP	TN	TN	FP	TN	TN	TN	TN	TN	TN
		TN	TN	TN	FP	TN	TN	FP	TN	TN	TN	TN	TN	TN
		FP	FP	FP	FP	FP	TN	FP	TN	FP	TN	TN	TN	TN
		TN	FP	FP	FP	TN	TN	FP	TN	TN	TN	TN	TN	TN
		FP	FP	FP	FP	FP	TN	FP	TN	FP	FP	TN	TN	TN
		FP	FP	FP	FP	TN	TN	FP	TN	TN	TN	TN	TN	TN
		TN	FP	FP	FP	TN	TN	FP	TN	TN	TN	TN	TN	TN
		FP	FP	FP	FP	TN	TN	FP	TN	TN	TN	TN	TN	TN
		FP	FP	FP	FP	FP	TN	FP	TN	FP	FP	TN	TN	TN
		FP	FP	FP	FP	TN	TN	FP	TN	FP	FP	TN	TN	TN
		TN	FP	FP	FP	TN	TN	FP	TN	TN	TN	TN	TN	TN
		FP	FP	FP	FP	TN	TN	FP	TN	TN	TN	TN	TN	TN
		FP	FP	FP	FP	TN	TN	FP	TN	TN	TN	TN	TN	TN
		FP	FP	FP	FP	FP	TN	FP	TN	FP	FP	TN	TN	TN
		FP	FP	FP	FP	TN	TN	FP	TN	FP	FP	TN	TN	TN
		FP	FP	FP	FP	TN	TN	FP	FP	FP	FP	TN	TN	TN
		FP	FP	FP	FP	TN	TN	FP	FP	FP	FP	TN	TN	TN
		FP	FP	FP	FP	FP	TN	FP	FP	FP	FP	TN	TN	TN
		FP	FP	FP	FP	TN	TN	FP	TN	FP	TN	TN	TN	TN
		FP	FP	FP	FP	FP	TN	FP	FP	FP	FP	TN	TN	TN
		FP	FP	FP	FP	TN	TN	FP	TN	TN	TN	TN	TN	TN
		FP	FP	FP	FP	TN	TN	FP	TN	TN	TN	TN	TN	TN
		FP	FP	FP	FP	TN	TN	FP	TN	TN	TN	TN	TN	TN
		FP	FP	FP	FP	TN	TN	FP	TN	TN	TN	TN	TN	TN
		FP	FP	FP	FP	TN	TN	FP	TN	TN	TN	TN	TN	TN
		FP	FP	FP	FP	FP	TN	FP	TN	FP	FP	TN	TN	TN
		FP	FP	FP	FP	TN	TN	FP	TN	TN	TN	TN	TN	TN
		FP	FP	FP	TN	TN	TN	FP	TN	TN	TN	TN	TN	TN
		FP	FP	FP	FP	TN	TN	FP	TN	FP	TN	TN	TN	TN
		FP	FP	FP	FP	FP	TN	FP	TN	FP	FP	TN	TN	TN
		FP	FP	FP	FP	TN	TN	FP	FP	TN	TN	TN	TN	TN
		FP	FP	FP	FP	TN	TN	FP	TN	TN	TN	TN	TN	TN
		FP	FP	FP	FP	TN	TN	FP	TN	FP	FP	TN	TN	TN
		FP	FP	FP	FP	FP	TN	FP	FP	FP	FP	TN	TN	TN
		FP	FP	FP	FP	FP	TN	FP	FP	FP	FP	TN	TN	TN
		FP	FP	FP	FP	FP	TN	FP	FP	FP	FP	TN	TN	TN
		FP	TN	FP	FP	TN	TN	FP	FP	TN	TN	TN	TN	TN
		FP	FP	FP	FP	FP	TN	FP	FP	TN	FP	TN	TN	TN
		FP	FP	FP	FP	FP	TN	FP	FP	FP	FP	TN	TN	TN
		FP	FP	FP	FP	TN	TN	FP	FP	TN	TN	TN	TN	TN
		FP	FP	FP	FP	TN	TN	FP	TN	TN	TN	TN	TN	TN
		FP	FP	FP	FP	FP	TN	FP	FP	FP	FP	TN	TN	TN
		FP	TN	FP	FP	TN	TN	FP	TN	TN	TN	TN	TN	TN
		FP	FP	FP	FP	FP	TN	FP	FP	FP	FP	TN	TN	TN
		FP	FP	FP	FP	FP	TN	FP	FP	FP	FP	TN	TN	TN
		FP	FP	FP	FP	TN	TN	FP	FP	FP	TN	TN	TN	TN
		FP	FP	FP	FP	TN	TN	FP	TN	TN	TN	TN	TN	TN
		FP	FP	FP	FP	TN	TN	FP	TN	TN	TN	TN	TN	TN
		FP	FP	FP	FP	TN	TN	FP	TN	TN	TN	TN	TN	TN
		TN	TN	FP	FP	TN	TN	FP	TN	TN	TN	TN	TN	TN
		FP	FP	FP	FP	TN	TN	FP	TN	TN	TN	TN	TN	TN
		FP	FP	FP	FP	FP	TN	FP	FP	FP	FP	TN	TN	TN
		FP	FP	FP	FP	FP	TN	FP	FP	FP	FP	TN	TN	TN
		FP	FP	FP	FP	FP	TN	FP	TN	TN	FP	TN	TN	TN
		FP	FP	FP	FP	TN	TN	FP	FP	FP	FP	TN	TN	TN
		FP	FP	FP	FP	TN	TN	FP	FP	TN	TN	TN	TN	TN
		FP	FP	FP	FP	FP	TN	FP	FP	FP	FP	TN	TN	TN
		FP	FP	FP	FP	TN	TN	FP	TN	TN	TN	TN	TN	TN
		FP	TN	FP	FP	TN	TN	FP	FP	TN	TN	TN	TN	TN
		FP	FP	FP	FP	TN	TN	FP	TN	FP	FP	TN	TN	TN
		FP	FP	FP	FP	TN	TN	FP	TN	TN	FP	TN	TN	TN
		TN	FP	FP	FP	TN	TN	FP	TN	TN	TN	TN	TN	TN
		FP	FP	FP	FP	FP	TN	FP	FP	TN	TN	TN	TN	TN
		FP	FP	FP	FP	FP	TN	FP	FP	FP	FP	TN	TN	TN
		FP	TN	FP	FP	FP	TN	FP	FP	FP	TN	TN	TN	TN
		TN	FP	FP	FP	TN	TN	FP	FP	TN	TN	TN	TN	TN
		FP	FP	FP	FP	TN	TN	FP	FP	TN	TN	TN	TN	TN
		FP	FP	FP	FP	TN	TN	FP	FP	TN	TN	TN	TN	TN
		FP	FP	FP	FP	TN	TN	FP	FP	TN	TN	TN	TN	TN
		FP	FP	FP	FP	FP	FP	FP	FP	FP	FP	FP	TN	TN
		FP	TN	FP	FP	TN	TN	FP	FP	TN	TN	TN	TN	TN
		FP	FP	FP	FP	FP	TN	FP	FP	FP	FP	TN	TN	TN
		FP	FP	FP	FP	TN	TN	FP	TN	TN	TN	TN	TN	TN
		FP	TN	FP	FP	TN	TN	FP	FP	TN	TN	TN	TN	TN
		TN	TN	FP	FP	TN	TN	FP	TN	TN	TN	TN	TN	TN
		FP	FP	FP	FP	TN	TN	FP	FP	FP	FP	TN	TN	TN
		FP	FP	FP	FP	TN	TN	FP	FP	TN	TN	TN	TN	TN
		FP	TN	FP	FP	TN	TN	FP	TN	TN	TN	TN	TN	TN
		FP	FP	FP	FP	TN	TN	FP	TN	TN	TN	TN	TN	TN
		FP	FP	FP	FP	FP	TN	FP	FP	FP	FP	TN	TN	TN
		FP	FP	FP	FP	FP	FP	FP	FP	FP	FP	FP	FP	FP
		FP	FP	FP	FP	FP	TN	FP	FP	FP	FP	TN	TN	TN
		FP	FP	FP	FP	TN	TN	FP	FP	TN	TN	TN	TN	TN
		FP	TN	FP	FP	TN	TN	FP	TN	TN	TN	TN	TN	TN
		FP	FP	FP	FP	FP	FP	FP	FP	FP	FP	FP	TN	TN
		FP	FP	FP	FP	FP	TN	FP	FP	FP	FP	TN	TN	TN
		FP	FP	FP	FP	TN	TN	FP	TN	FP	FP	TN	TN	TN
		FP	FP	FP	FP	TN	TN	FP	TN	TN	TN	TN	TN	TN
		FP	FP	FP	FP	TN	TN	FP	FP	TN	TN	TN	TN	TN
		FP	TN	FP	FP	TN	TN	FP	FP	TN	TN	TN	TN	TN
		FP	TN	FP	FP	TN	TN	FP	TN	TN	TN	TN	TN	TN
		FP	FP	FP	FP	FP	TN	FP	FP	FP	FP	TN	TN	TN
		FP	FP	FP	FP	TN	TN	FP	TN	TN	TN	TN	TN	TN
		FP	TN	TN	FP	TN	TN	FP	FP	TN	TN	TN	TN	TN
		FP	TN	FP	FP	TN	TN	FP	FP	TN	TN	TN	TN	TN
		FP	FP	FP	FP	FP	TN	FP	FP	FP	FP	TN	TN	TN
		FP	FP	FP	FP	TN	TN	FP	FP	TN	TN	TN	TN	TN
		FP	FP	FP	FP	FP	TN	FP	FP	FP	FP	TN	TN	TN
		FP	FP	FP	FP	TN	TN	FP	TN	TN	FP	TN	TN	TN
		FP	FP	FP	FP	TN	TN	FP	FP	TN	TN	TN	TN	TN
		FP	FP	FP	FP	FP	TN	FP	TN	FP	FP	TN	TN	TN
		FP	FP	FP	FP	TN	TN	FP	TN	FP	TN	TN	TN	TN
		FP	FP	FP	FP	TN	TN	FP	FP	TN	FP	TN	TN	TN
		TN	TN	FP	FP	TN	TN	FP	TN	TN	TN	TN	TN	TN
		FP	FP	FP	FP	TN	TN	FP	TN	TN	TN	TN	TN	TN
		TN	TN	FP	FP	TN	TN	FP	TN	TN	TN	TN	TN	TN
		TN	TN	FP	FP	TN	TN	FP	TN	TN	TN	TN	TN	TN
		TN	TN	FP	FP	TN	TN	FP	TN	TN	TN	TN	TN	TN
		TN	TN	FP	FP	TN	TN	FP	TN	TN	TN	TN	TN	TN
		FP	FP	FP	FP	TN	TN	FP	TN	TN	TN	TN	TN	TN
		FP	FP	FP	FP	TN	TN	FP	TN	TN	TN	TN	TN	TN
		FP	FP	FP	FP	FP	TN	FP	TN	FP	FP	TN	TN	TN
		FP	FP	FP	FP	FP	TN	FP	TN	FP	FP	TN	TN	TN
		FP	FP	FP	FP	TN	TN	FP	TN	FP	FP	TN	TN	TN
		FP	FP	FP	FP	TN	TN	FP	TN	TN	TN	TN	TN	TN
		TN	TN	TN	FP	TN	TN	FP	TN	TN	TN	TN	TN	TN
		TN	TN	FP	FP	TN	TN	FP	TN	TN	TN	TN	TN	TN
		FP	FP	FP	FP	FP	TN	FP	TN	FP	FP	TN	TN	TN
		TN	TN	FP	FP	TN	TN	FP	TN	TN	TN	TN	TN	TN
		FP	FP	FP	FP	TN	TN	FP	TN	TN	TN	TN	TN	TN
		FP	FP	FP	FP	TN	TN	FP	TN	TN	TN	TN	TN	TN
		FP	FP	FP	FP	FP	TN	FP	TN	FP	FP	TN	TN	TN
		FP	FP	FP	FP	TN	TN	FP	FP	TN	TN	TN	TN	TN
		FP	FP	FP	FP	FP	TN	FP	FP	FP	FP	TN	TN	TN
		FP	FP	FP	FP	FP	TN	FP	FP	FP	FP	TN	TN	TN
		FP	FP	FP	FP	TN	TN	FP	FP	FP	TN	TN	TN	TN
		FP	FP	FP	FP	FP	TN	FP	FP	FP	FP	TN	TN	TN
		FP	FP	FP	FP	FP	TN	FP	FP	FP	FP	TN	TN	TN
		FP	TN	TN	FP	TN	TN	FP	FP	TN	TN	TN	TN	TN
		FP	FP	FP	FP	FP	TN	FP	FP	FP	FP	TN	TN	TN
		FP	FP	FP	FP	FP	FP	FP	FP	FP	FP	FP	FP	FP
		FP	FP	FP	FP	TN	TN	FP	FP	TN	TN	TN	TN	TN
		FP	TN	FP	FP	TN	TN	FP	FP	TN	TN	TN	TN	TN
		TN	FP	FP	FP	TN	TN	FP	FP	TN	TN	TN	TN	TN
		FP	FP	FP	FP	TN	TN	FP	FP	TN	TN	TN	TN	TN
		FP	FP	FP	FP	FP	TN	FP	FP	FP	FP	TN	TN	TN
		FP	TN	FP	FP	TN	TN	FP	TN	TN	TN	TN	TN	TN
		FP	FP	FP	FP	FP	TN	FP	TN	FP	FP	TN	TN	TN
		TN	TN	FP	FP	TN	TN	FP	TN	TN	TN	TN	TN	TN
		FP	FP	FP	FP	TN	TN	FP	TN	TN	TN	TN	TN	TN
		FP	FP	FP	FP	TN	TN	FP	TN	TN	FP	TN	TN	TN
		FP	FP	FP	FP	TN	TN	FP	TN	FP	TN	TN	TN	TN
		FP	FP	FP	FP	TN	TN	FP	TN	TN	FP	TN	TN	TN
		FP	FP	FP	FP	TN	TN	FP	TN	TN	TN	TN	TN	TN
		FP	FP	FP	FP	TN	TN	FP	TN	TN	TN	TN	TN	TN
		FP	FP	FP	FP	FP	TN	FP	TN	TN	FP	TN	TN	TN
		FP	FP	FP	FP	TN	TN	FP	TN	TN	TN	TN	TN	TN
		FP	FP	FP	FP	FP	TN	FP	FP	FP	FP	TN	TN	TN
		FP	FP	FP	FP	TN	TN	FP	FP	FP	TN	TN	TN	TN
		FP	FP	FP	FP	TN	TN	FP	FP	FP	TN	TN	TN	TN
		TN	FP	FP	FP	TN	TN	FP	TN	TN	TN	TN	TN	TN
		FP	FP	FP	FP	TN	TN	FP	TN	FP	TN	TN	TN	TN
		TN	FP	FP	FP	TN	TN	FP	TN	TN	TN	TN	TN	TN
		FP	FP	FP	FP	TN	TN	FP	TN	FP	TN	TN	TN	TN
		FP	FP	FP	FP	TN	TN	FP	TN	FP	FP	TN	TN	TN
		FP	FP	FP	FP	FP	FP	FP	FP	FP	FP	FP	FP	FP
		FP	FP	FP	FP	TN	TN	FP	TN	TN	TN	TN	TN	TN
		FP	FP	FP	FP	TN	TN	FP	FP	TN	TN	TN	TN	TN
		FP	FP	FP	FP	TN	TN	FP	TN	TN	TN	TN	TN	TN
		FP	FP	FP	FP	TN	TN	FP	FP	FP	TN	TN	TN	TN
		FP	FP	FP	FP	TN	TN	FP	TN	TN	TN	TN	TN	TN
		FP	FP	FP	FP	TN	TN	FP	TN	TN	TN	TN	TN	TN
		FP	FP	FP	FP	TN	TN	FP	TN	TN	TN	TN	TN	TN
		FP	FP	FP	FP	FP	TN	FP	TN	FP	FP	TN	TN	TN
		FP	FP	FP	FP	FP	TN	FP	TN	FP	FP	TN	TN	TN
		FP	FP	FP	FP	FP	FP	FP	FP	FP	FP	FP	FP	FP
		TN	TN	FP	FP	TN	TN	FP	TN	TN	TN	TN	TN	TN
		TN	FP	FP	FP	TN	TN	FP	TN	TN	TN	TN	TN	TN
		FP	FP	FP	FP	FP	FP	FP	FP	FP	FP	FP	FP	FP
		FP	FP	FP	FP	TN	TN	FP	TN	TN	TN	TN	TN	TN
		FP	FP	FP	FP	TN	TN	FP	TN	TN	TN	TN	TN	TN
		FP	FP	FP	FP	TN	TN	FP	TN	FP	TN	TN	TN	TN
		FP	FP	FP	FP	TN	TN	FP	TN	TN	TN	TN	TN	TN
		FP	FP	FP	FP	TN	TN	FP	TN	FP	TN	TN	TN	TN
		FP	FP	FP	FP	TN	TN	FP	TN	TN	TN	TN	TN	TN
		FP	FP	FP	FP	TN	TN	FP	TN	TN	TN	TN	TN	TN
		TN	FP	FP	TN	TN	TN	FP	TN	TN	TN	TN	TN	TN
		FP	FP	FP	FP	TN	TN	FP	TN	TN	TN	TN	TN	TN
		FP	FP	FP	FP	TN	TN	FP	TN	FP	TN	TN	TN	TN
		FP	TN	TN	FP	TN	TN	FP	TN	TN	TN	TN	TN	TN
		FP	FP	FP	FP	TN	TN	FP	TN	TN	TN	TN	TN	TN
		FP	FP	FP	FP	FP	TN	FP	TN	FP	FP	TN	TN	TN
		FP	FP	FP	FP	TN	TN	FP	TN	TN	TN	TN	TN	TN
		TN	TN	FP	TN	TN	TN	FP	TN	TN	TN	TN	TN	TN
		FP	FP	FP	FP	TN	TN	FP	TN	TN	TN	TN	TN	TN
		FP	FP	FP	FP	TN	TN	FP	TN	TN	TN	TN	TN	TN
		FP	FP	FP	FP	TN	TN	FP	TN	TN	TN	TN	TN	TN
		FP	FP	FP	FP	TN	TN	FP	TN	TN	TN	TN	TN	TN
		FP	TN	FP	FP	TN	TN	FP	TN	TN	TN	TN	TN	TN
		TN	FP	FP	FP	TN	TN	FP	TN	TN	TN	TN	TN	TN
		FP	FP	FP	FP	TN	TN	FP	TN	FP	FP	TN	TN	TN
		TN	TN	FP	FP	TN	TN	FP	TN	TN	TN	TN	TN	TN
		TN	TN	FP	FP	TN	TN	FP	TN	TN	TN	TN	TN	TN
		TN	TN	FP	FP	TN	TN	FP	FP	TN	TN	TN	TN	TN
		TN	FP	FP	FP	TN	TN	FP	TN	TN	TN	TN	TN	TN
		TN	TN	FP	FP	TN	TN	FP	TN	TN	TN	TN	TN	TN
		TN	TN	FP	FP	TN	TN	FP	TN	TN	TN	TN	TN	TN
		TN	TN	FP	FP	TN	TN	FP	TN	TN	TN	TN	TN	TN
		FP	FP	FP	FP	TN	TN	FP	TN	TN	TN	TN	TN	TN
		TN	TN	FP	FP	TN	TN	FP	TN	TN	TN	TN	TN	TN
		FP	FP	FP	FP	TN	TN	FP	TN	TN	TN	TN	TN	TN
		FP	FP	FP	FP	TN	TN	FP	TN	FP	FP	TN	TN	TN
		TN	FP	FP	FP	TN	TN	FP	TN	TN	TN	TN	TN	TN
		FP	FP	FP	FP	TN	TN	FP	TN	TN	TN	TN	TN	TN
		FP	FP	FP	FP	TN	TN	FP	TN	TN	TN	TN	TN	TN
		FP	FP	FP	FP	TN	TN	FP	TN	TN	TN	TN	TN	TN
		TN	TN	FP	FP	TN	TN	FP	TN	TN	TN	TN	TN	TN
		FP	FP	FP	FP	TN	TN	FP	TN	TN	TN	TN	TN	TN
		FP	FP	FP	FP	TN	TN	FP	TN	TN	TN	TN	TN	TN
		FP	FP	FP	FP	TN	TN	FP	TN	TN	TN	TN	TN	TN
		FP	FP	FP	FP	TN	TN	FP	TN	TN	TN	TN	TN	TN
		FP	FP	FP	FP	TN	TN	FP	TN	TN	TN	TN	TN	TN
		FP	FP	FP	FP	TN	TN	FP	TN	TN	TN	TN	TN	TN
		FP	FP	FP	FP	TN	TN	FP	TN	TN	TN	TN	TN	TN
		TN	TN	TN	FP	TN	TN	FP	TN	TN	TN	TN	TN	TN
		FP	FP	FP	FP	TN	TN	FP	TN	TN	TN	TN	TN	TN
		FP	FP	FP	FP	TN	TN	FP	TN	TN	TN	TN	TN	TN
		TN	TN	FP	FP	TN	TN	FP	TN	TN	TN	TN	TN	TN
		FP	FP	FP	FP	FP	TN	FP	TN	FP	TN	TN	TN	TN
		TN	FP	FP	FP	TN	TN	FP	TN	TN	TN	TN	TN	TN
		FP	FP	FP	FP	TN	TN	FP	TN	FP	TN	TN	TN	TN
		FP	FP	FP	FP	TN	TN	FP	TN	TN	TN	TN	TN	TN
		TN	TN	TN	FP	TN	TN	FP	TN	TN	TN	TN	TN	TN
		FP	FP	FP	FP	TN	TN	FP	TN	TN	FP	TN	TN	TN
		TN	FP	FP	FP	TN	TN	FP	TN	TN	TN	TN	TN	TN
		FP	FP	FP	FP	TN	TN	FP	TN	TN	TN	TN	TN	TN
		FP	FP	FP	FP	TN	TN	FP	TN	TN	TN	TN	TN	TN
		TN	FP	FP	FP	TN	TN	FP	TN	TN	TN	TN	TN	TN
		FP	FP	FP	FP	TN	TN	FP	TN	TN	TN	TN	TN	TN
		FP	FP	FP	FP	TN	TN	FP	TN	TN	TN	TN	TN	TN
		FP	FP	FP	FP	TN	TN	FP	TN	TN	TN	TN	TN	TN
		FP	FP	FP	FP	TN	TN	FP	TN	TN	TN	TN	TN	TN
		FP	FP	FP	FP	TN	TN	FP	TN	TN	TN	TN	TN	TN
		TN	TN	FP	FP	TN	TN	FP	TN	TN	TN	TN	TN	TN
		TN	TN	TN	FP	TN	TN	FP	TN	TN	TN	TN	TN	TN
		FP	FP	FP	FP	TN	TN	FP	TN	TN	TN	TN	TN	TN
		FP	FP	FP	FP	TN	TN	FP	TN	TN	TN	TN	TN	TN
		FP	FP	FP	FP	TN	TN	FP	TN	TN	TN	TN	TN	TN
		FP	FP	FP	FP	TN	TN	FP	TN	TN	TN	TN	TN	TN
		FP	FP	FP	FP	TN	TN	FP	TN	TN	TN	TN	TN	TN
		FP	FP	FP	FP	TN	TN	FP	TN	TN	TN	TN	TN	TN
		FP	FP	FP	FP	TN	TN	FP	TN	TN	TN	TN	TN	TN
		FP	FP	FP	FP	TN	TN	FP	TN	TN	TN	TN	TN	TN
		FP	FP	FP	FP	TN	TN	FP	TN	FP	TN	TN	TN	TN
		FP	FP	FP	FP	TN	TN	FP	TN	TN	TN	TN	TN	TN
		FP	FP	FP	FP	TN	TN	FP	TN	TN	TN	TN	TN	TN
		FP	FP	FP	FP	FP	TN	FP	TN	FP	FP	TN	TN	TN
		FP	FP	FP	FP	TN	TN	FP	TN	TN	TN	TN	TN	TN
		FP	FP	FP	FP	TN	TN	FP	TN	TN	TN	TN	TN	TN
		FP	FP	FP	FP	TN	TN	FP	TN	FP	TN	TN	TN	TN
		TN	TN	FP	FP	TN	TN	FP	TN	TN	TN	TN	TN	TN
		FP	FP	FP	FP	TN	TN	FP	TN	TN	TN	TN	TN	TN
		FP	FP	FP	FP	FP	TN	FP	TN	FP	FP	TN	TN	TN
		FP	FP	FP	FP	TN	TN	FP	TN	TN	TN	TN	TN	TN
		FP	FP	FP	FP	TN	TN	FP	TN	TN	FP	TN	TN	TN
		FP	FP	FP	FP	TN	TN	FP	TN	TN	TN	TN	TN	TN
		FP	FP	FP	FP	TN	TN	FP	TN	TN	TN	TN	TN	TN
		FP	FP	FP	FP	TN	TN	FP	TN	TN	TN	TN	TN	TN
		TN	TN	FP	FP	TN	TN	FP	TN	TN	TN	TN	TN	TN
		FP	FP	FP	FP	TN	TN	FP	TN	TN	TN	TN	TN	TN
		TN	TN	FP	FP	TN	TN	FP	TN	TN	TN	TN	TN	TN
		TN	FP	FP	FP	TN	TN	FP	TN	TN	TN	TN	TN	TN
		FP	FP	FP	FP	TN	TN	FP	TN	FP	FP	TN	TN	TN
		FP	FP	FP	FP	FP	TN	FP	TN	FP	FP	TN	TN	TN
		FP	FP	FP	FP	FP	TN	FP	FP	FP	FP	TN	TN	TN
		FP	FP	FP	FP	TN	TN	FP	TN	FP	FP	TN	TN	TN
		FP	FP	FP	FP	TN	TN	FP	TN	TN	TN	TN	TN	TN
		TN	FP	FP	FP	TN	TN	FP	TN	TN	TN	TN	TN	TN
		FP	FP	FP	FP	FP	TN	FP	TN	FP	FP	TN	TN	TN
		FP	FP	FP	FP	TN	TN	FP	TN	FP	FP	TN	TN	TN
		FP	FP	FP	FP	TN	TN	FP	TN	FP	TN	TN	TN	TN
		FP	FP	FP	FP	TN	TN	FP	TN	TN	TN	TN	TN	TN
		TN	FP	FP	FP	TN	TN	FP	TN	TN	TN	TN	TN	TN
		FP	FP	FP	FP	TN	TN	FP	TN	TN	TN	TN	TN	TN
		FP	FP	FP	FP	TN	TN	FP	TN	TN	TN	TN	TN	TN
		FP	FP	FP	FP	TN	TN	FP	TN	TN	TN	TN	TN	TN
		FP	FP	FP	FP	TN	TN	FP	TN	TN	TN	TN	TN	TN
		FP	FP	FP	FP	TN	TN	FP	TN	TN	TN	TN	TN	TN
		FP	FP	FP	FP	TN	TN	FP	TN	TN	TN	TN	TN	TN
		FP	FP	FP	FP	TN	TN	FP	TN	TN	TN	TN	TN	TN
		FP	FP	FP	FP	TN	TN	FP	TN	TN	TN	TN	TN	TN
		FP	FP	FP	FP	TN	TN	FP	TN	TN	TN	TN	TN	TN
		TN	FP	FP	TN	TN	TN	FP	TN	TN	TN	TN	TN	TN
		FP	FP	FP	FP	FP	TN	FP	TN	FP	FP	TN	TN	TN
		TN	FP	FP	FP	TN	TN	FP	TN	TN	TN	TN	TN	TN
		FP	FP	FP	FP	TN	TN	FP	TN	TN	TN	TN	TN	TN
		FP	FP	FP	FP	TN	TN	FP	TN	TN	TN	TN	TN	TN
		FP	TN	FP	FP	TN	TN	FP	TN	TN	TN	TN	TN	TN
		FP	FP	FP	FP	TN	TN	FP	TN	TN	FP	TN	TN	TN
		FP	FP	FP	FP	TN	TN	FP	TN	TN	TN	TN	TN	TN
		FP	TN	FP	FP	TN	TN	FP	TN	TN	TN	TN	TN	TN
		FP	FP	FP	FP	TN	TN	FP	TN	TN	TN	TN	TN	TN
		FP	FP	FP	FP	TN	TN	FP	TN	TN	TN	TN	TN	TN
		TN	TN	FP	TN	TN	TN	FP	TN	TN	TN	TN	TN	TN
		TN	TN	FP	FP	TN	TN	FP	TN	TN	TN	TN	TN	TN
		FP	FP	FP	FP	FP	TN	FP	TN	TN	FP	TN	TN	TN
		FP	FP	FP	FP	FP	TN	FP	TN	TN	FP	TN	TN	TN
		FP	FP	FP	FP	TN	TN	FP	TN	TN	TN	TN	TN	TN
		TN	TN	FP	FP	TN	TN	FP	TN	TN	TN	TN	TN	TN
		FP	FP	FP	FP	TN	TN	FP	TN	TN	TN	TN	TN	TN
		FP	FP	FP	FP	TN	TN	FP	TN	TN	TN	TN	TN	TN
		FP	FP	FP	FP	TN	TN	FP	TN	TN	TN	TN	TN	TN
		FP	FP	FP	FP	TN	TN	FP	TN	TN	TN	TN	TN	TN
		FP	FP	FP	FP	FP	TN	FP	TN	FP	FP	TN	TN	TN
		FP	FP	FP	FP	TN	TN	FP	TN	TN	TN	TN	TN	TN
		FP	FP	FP	FP	TN	TN	FP	TN	FP	FP	TN	TN	TN
		FP	FP	FP	FP	TN	TN	FP	TN	FP	TN	TN	TN	TN
		TN	TN	FP	FP	TN	TN	FP	TN	TN	TN	TN	TN	TN
		FP	FP	FP	FP	TN	TN	FP	TN	TN	FP	TN	TN	TN
		FP	FP	FP	FP	TN	TN	FP	TN	TN	TN	TN	TN	TN
		TN	FP	FP	FP	TN	TN	FP	TN	TN	TN	TN	TN	TN
		FP	FP	FP	FP	TN	TN	FP	TN	TN	TN	TN	TN	TN
		FP	FP	FP	FP	FP	TN	FP	TN	FP	TN	TN	TN	TN
		FP	FP	FP	FP	TN	TN	FP	TN	TN	TN	TN	TN	TN
		FP	FP	FP	FP	TN	TN	FP	TN	FP	TN	TN	TN	TN
		FP	FP	FP	FP	TN	TN	FP	TN	FP	FP	TN	TN	TN
		FP	FP	FP	FP	TN	TN	FP	TN	TN	TN	TN	TN	TN
		FP	FP	FP	FP	TN	TN	FP	TN	TN	TN	TN	TN	TN
		FP	FP	FP	FP	TN	TN	FP	TN	TN	TN	TN	TN	TN
		FP	FP	FP	FP	TN	TN	FP	TN	TN	TN	TN	TN	TN
		FP	FP	FP	FP	TN	TN	FP	TN	TN	TN	TN	TN	TN
		TN	FP	FP	FP	TN	TN	FP	TN	TN	TN	TN	TN	TN
		FP	TN	FP	FP	TN	TN	FP	TN	TN	TN	TN	TN	TN
		FP	FP	FP	FP	TN	TN	FP	TN	FP	FP	TN	TN	TN
		FP	FP	FP	FP	TN	TN	FP	TN	TN	TN	TN	TN	TN
		FP	FP	FP	FP	TN	TN	FP	TN	TN	TN	TN	TN	TN
		FP	FP	FP	FP	TN	TN	FP	TN	TN	TN	TN	TN	TN
		FP	FP	FP	FP	TN	TN	FP	TN	TN	TN	TN	TN	TN
		FP	FP	FP	FP	TN	TN	FP	TN	TN	TN	TN	TN	TN
		FP	FP	FP	FP	TN	TN	FP	TN	TN	TN	TN	TN	TN
		TN	TN	FP	FP	TN	TN	FP	TN	TN	TN	TN	TN	TN
		FP	FP	FP	FP	TN	TN	FP	TN	TN	TN	TN	TN	TN
		TN	FP	FP	FP	TN	TN	FP	TN	TN	TN	TN	TN	TN
		FP	FP	FP	FP	FP	TN	FP	TN	FP	FP	TN	TN	TN
		FP	FP	FP	FP	TN	TN	FP	TN	TN	TN	TN	TN	TN
		TN	TN	FP	FP	TN	TN	FP	TN	TN	TN	TN	TN	TN
		FP	FP	FP	FP	TN	TN	FP	TN	TN	TN	TN	TN	TN
		FP	FP	FP	FP	FP	TN	FP	TN	FP	FP	TN	TN	TN
		FP	TN	FP	FP	TN	TN	FP	FP	TN	TN	TN	TN	TN
		FP	FP	FP	FP	TN	TN	FP	FP	TN	TN	TN	TN	TN
		FP	TN	FP	FP	TN	TN	FP	FP	TN	TN	TN	TN	TN
		FP	FP	FP	FP	TN	TN	FP	TN	TN	TN	TN	TN	TN
		FP	FP	FP	FP	TN	TN	FP	TN	TN	TN	TN	TN	TN
		FP	FP	FP	FP	TN	TN	FP	TN	TN	TN	TN	TN	TN
		FP	FP	FP	FP	TN	TN	FP	TN	TN	FP	TN	TN	TN
		FP	FP	FP	FP	TN	TN	FP	TN	TN	TN	TN	TN	TN
		FP	FP	FP	FP	TN	TN	FP	TN	TN	TN	TN	TN	TN
		TN	TN	FP	FP	TN	TN	FP	TN	TN	TN	TN	TN	TN
		TN	FP	FP	FP	TN	TN	FP	TN	TN	TN	TN	TN	TN
		FP	FP	FP	FP	TN	TN	FP	TN	TN	TN	TN	TN	TN
		FP	FP	FP	FP	TN	TN	FP	TN	TN	TN	TN	TN	TN
		FP	FP	FP	FP	TN	TN	FP	TN	TN	TN	TN	TN	TN
		FP	FP	FP	FP	TN	TN	FP	TN	TN	TN	TN	TN	TN
		TN	TN	FP	FP	TN	TN	FP	TN	TN	TN	TN	TN	TN
		FP	FP	FP	FP	TN	TN	FP	TN	TN	TN	TN	TN	TN
		TN	TN	FP	FP	TN	TN	FP	TN	TN	TN	TN	TN	TN
		FP	FP	FP	FP	TN	TN	FP	TN	TN	TN	TN	TN	TN
		FP	FP	FP	FP	TN	TN	FP	FP	FP	FP	TN	TN	TN
		FP	FP	FP	FP	TN	TN	FP	TN	TN	TN	TN	TN	TN
		FP	FP	FP	FP	TN	TN	FP	TN	TN	TN	TN	TN	TN
		FP	TN	FP	FP	TN	TN	FP	TN	TN	TN	TN	TN	TN
		FP	FP	FP	FP	TN	TN	FP	TN	TN	TN	TN	TN	TN
		FP	FP	FP	FP	TN	TN	FP	TN	TN	FP	TN	TN	TN
		FP	FP	FP	FP	TN	TN	FP	TN	FP	FP	TN	TN	TN
		FP	TN	FP	FP	TN	TN	FP	FP	TN	TN	TN	TN	TN
		TN	TN	FP	FP	TN	TN	FP	TN	TN	TN	TN	TN	TN
		TN	TN	FP	FP	TN	TN	FP	TN	TN	TN	TN	TN	TN
		TN	FP	FP	FP	TN	TN	FP	TN	TN	TN	TN	TN	TN
		TN	FP	FP	FP	TN	TN	FP	TN	TN	TN	TN	TN	TN
		TN	TN	FP	FP	TN	TN	TN	TN	TN	TN	TN	TN	TN
		FP	FP	FP	FP	TN	TN	FP	TN	TN	TN	TN	TN	TN
		FP	FP	FP	FP	TN	TN	FP	TN	TN	TN	TN	TN	TN
		TN	TN	FP	FP	TN	TN	FP	TN	TN	TN	TN	TN	TN
		FP	FP	FP	FP	TN	TN	FP	TN	TN	TN	TN	TN	TN
		FP	FP	FP	FP	TN	TN	FP	TN	TN	TN	TN	TN	TN
		FP	FP	FP	FP	TN	TN	FP	TN	TN	TN	TN	TN	TN
		TN	TN	TN	FP	TN	TN	FP	TN	TN	TN	TN	TN	TN
		FP	FP	FP	FP	TN	TN	FP	TN	TN	TN	TN	TN	TN
		FP	FP	FP	FP	TN	TN	FP	TN	TN	TN	TN	TN	TN
		FP	FP	FP	FP	TN	TN	FP	TN	TN	TN	TN	TN	TN
		FP	FP	FP	FP	TN	TN	FP	TN	TN	TN	TN	TN	TN
		FP	FP	FP	FP	TN	TN	FP	TN	TN	TN	TN	TN	TN
		FP	FP	FP	FP	TN	TN	FP	TN	TN	TN	TN	TN	TN
		FP	FP	FP	FP	TN	TN	FP	TN	TN	TN	TN	TN	TN
		FP	FP	FP	FP	TN	TN	FP	TN	TN	TN	TN	TN	TN
		TN	TN	FP	FP	TN	TN	FP	TN	TN	TN	TN	TN	TN
		FP	FP	FP	FP	TN	TN	FP	TN	TN	TN	TN	TN	TN
		FP	FP	FP	FP	TN	TN	FP	TN	TN	TN	TN	TN	TN
		TN	TN	FP	FP	TN	TN	FP	TN	TN	TN	TN	TN	TN
		FP	FP	FP	FP	TN	TN	FP	TN	TN	TN	TN	TN	TN
		TN	TN	FP	FP	TN	TN	FP	TN	TN	TN	TN	TN	TN
		FP	FP	FP	FP	TN	TN	FP	TN	TN	TN	TN	TN	TN
		FP	FP	FP	FP	TN	TN	FP	TN	TN	TN	TN	TN	TN
		FP	FP	FP	FP	TN	TN	FP	TN	TN	TN	TN	TN	TN
		FP	FP	FP	FP	TN	TN	FP	TN	TN	FP	TN	TN	TN
		FP	FP	FP	FP	TN	TN	FP	TN	TN	FP	TN	TN	TN
		FP	FP	FP	FP	TN	TN	FP	TN	FP	FP	TN	TN	TN
		TN	TN	FP	FP	TN	TN	FP	TN	TN	TN	TN	TN	TN
		FP	FP	FP	FP	TN	TN	FP	TN	TN	TN	TN	TN	TN
		TN	TN	FP	FP	TN	TN	FP	TN	TN	TN	TN	TN	TN
		FP	FP	FP	FP	TN	TN	FP	TN	TN	TN	TN	TN	TN
		TN	TN	FP	FP	TN	TN	FP	TN	TN	TN	TN	TN	TN
		FP	FP	FP	FP	TN	TN	FP	TN	TN	TN	TN	TN	TN
		FP	FP	FP	FP	FP	TN	FP	TN	FP	FP	TN	TN	TN
		FP	FP	FP	FP	TN	TN	FP	TN	TN	TN	TN	TN	TN
		FP	FP	FP	FP	TN	TN	FP	TN	TN	TN	TN	TN	TN
		FP	FP	FP	FP	TN	TN	FP	TN	FP	TN	TN	TN	TN
		FP	TN	FP	FP	TN	TN	FP	TN	TN	TN	TN	TN	TN
		TN	TN	FP	FP	TN	TN	FP	TN	TN	TN	TN	TN	TN
		FP	FP	FP	FP	TN	TN	FP	TN	FP	TN	TN	TN	TN
		TN	TN	FP	FP	TN	TN	FP	TN	TN	TN	TN	TN	TN
		FP	FP	FP	FP	FP	TN	FP	FP	FP	FP	TN	TN	TN
		FP	FP	FP	FP	TN	TN	FP	TN	TN	TN	TN	TN	TN
		FP	FP	FP	FP	FP	TN	FP	TN	FP	FP	TN	TN	TN
		TN	FP	FP	FP	TN	TN	FP	TN	TN	TN	TN	TN	TN
		FP	FP	FP	FP	TN	TN	FP	FP	TN	FP	TN	TN	TN
		FP	FP	FP	FP	TN	TN	FP	FP	FP	FP	TN	TN	TN
		FP	FP	FP	FP	TN	TN	FP	TN	TN	TN	TN	TN	TN
		TN	TN	FP	FP	TN	TN	FP	TN	TN	TN	TN	TN	TN
		TN	TN	FP	FP	TN	TN	FP	TN	TN	TN	TN	TN	TN
		TN	TN	FP	FP	TN	TN	FP	TN	TN	TN	TN	TN	TN
		FP	FP	FP	FP	TN	TN	FP	TN	TN	TN	TN	TN	TN
		FP	FP	FP	FP	TN	TN	FP	TN	TN	TN	TN	TN	TN
		FP	FP	FP	FP	TN	TN	FP	TN	TN	FP	TN	TN	TN
		FP	TN	FP	FP	TN	TN	FP	TN	TN	TN	TN	TN	TN
		FP	FP	FP	FP	TN	TN	FP	TN	TN	TN	TN	TN	TN
		FP	FP	FP	FP	TN	TN	FP	TN	FP	TN	TN	TN	TN
		FP	FP	FP	FP	TN	TN	FP	TN	FP	FP	TN	TN	TN
		FP	FP	FP	FP	FP	TN	FP	TN	FP	FP	TN	TN	TN
		FP	FP	FP	FP	TN	TN	FP	TN	TN	TN	TN	TN	TN
		TN	TN	FP	FP	TN	TN	FP	TN	TN	TN	TN	TN	TN
		FP	TN	FP	FP	TN	TN	FP	TN	TN	TN	TN	TN	TN
		TN	FP	FP	FP	TN	TN	FP	TN	TN	TN	TN	TN	TN
		FP	FP	FP	FP	TN	TN	FP	TN	TN	TN	TN	TN	TN
		FP	FP	FP	FP	TN	TN	FP	TN	TN	TN	TN	TN	TN
		FP	FP	FP	FP	TN	TN	FP	TN	TN	TN	TN	TN	TN
		FP	FP	FP	FP	TN	TN	FP	TN	TN	TN	TN	TN	TN
		FP	FP	FP	FP	TN	TN	FP	TN	FP	FP	TN	TN	TN
		FP	FP	FP	FP	TN	TN	FP	TN	TN	TN	TN	TN	TN
		FP	FP	FP	FP	FP	TN	FP	TN	FP	FP	TN	TN	TN
		FP	FP	FP	FP	TN	TN	FP	TN	TN	TN	TN	TN	TN
		FP	FP	FP	FP	TN	TN	FP	TN	TN	TN	TN	TN	TN
		FP	FP	FP	FP	TN	TN	FP	TN	TN	TN	TN	TN	TN
		FP	FP	FP	FP	FP	TN	FP	TN	FP	TN	TN	TN	TN
		FP	FP	FP	FP	TN	TN	FP	TN	FP	TN	TN	TN	TN
		FP	FP	FP	FP	TN	TN	FP	TN	TN	TN	TN	TN	TN
		TN	FP	FP	FP	TN	TN	FP	TN	TN	TN	TN	TN	TN
		FP	FP	FP	FP	TN	TN	FP	TN	TN	TN	TN	TN	TN
		FP	FP	FP	FP	FP	TN	FP	FP	FP	FP	TN	TN	TN
		FP	FP	FP	FP	TN	TN	FP	TN	TN	TN	TN	TN	TN
		FP	FP	FP	FP	TN	TN	FP	TN	FP	TN	TN	TN	TN
		FP	FP	FP	FP	FP	TN	FP	TN	FP	FP	TN	TN	TN
		FP	FP	FP	FP	TN	TN	FP	TN	FP	FP	TN	TN	TN
		FP	FP	FP	FP	TN	TN	FP	TN	TN	TN	TN	TN	TN
		FP	FP	FP	FP	TN	TN	FP	TN	TN	TN	TN	TN	TN
		FP	FP	FP	FP	TN	TN	FP	TN	TN	TN	TN	TN	TN
		FP	FP	FP	FP	TN	TN	FP	TN	TN	TN	TN	TN	TN
		FP	FP	FP	FP	TN	TN	FP	TN	TN	TN	TN	TN	TN
		FP	FP	FP	FP	TN	TN	FP	TN	TN	TN	TN	TN	TN
		FP	FP	FP	FP	TN	TN	FP	TN	FP	FP	TN	TN	TN
		FP	TN	FP	FP	TN	TN	FP	TN	TN	TN	TN	TN	TN
		FP	FP	FP	FP	TN	TN	FP	FP	TN	TN	TN	TN	TN
		FP	FP	FP	FP	TN	TN	FP	FP	FP	FP	TN	TN	TN
		FP	TN	FP	FP	TN	TN	FP	FP	TN	TN	TN	TN	TN
		TN	TN	FP	FP	TN	TN	FP	TN	TN	TN	TN	TN	TN
		FP	TN	FP	FP	TN	TN	FP	TN	TN	TN	TN	TN	TN
		FP	FP	FP	FP	FP	TN	FP	FP	FP	FP	TN	TN	TN
		FP	TN	FP	FP	TN	TN	FP	TN	TN	TN	TN	TN	TN
		FP	FP	FP	FP	FP	TN	FP	FP	FP	FP	TN	TN	TN
		FP	FP	FP	FP	FP	TN	FP	FP	FP	FP	TN	TN	TN
		FP	FP	FP	FP	TN	TN	FP	TN	TN	TN	TN	TN	TN
		FP	FP	FP	FP	TN	TN	FP	TN	FP	TN	TN	TN	TN
		FP	FP	FP	FP	TN	TN	FP	TN	FP	TN	TN	TN	TN
		FP	FP	FP	FP	TN	TN	FP	TN	FP	TN	TN	TN	TN
		TN	TN	FP	FP	TN	TN	FP	FP	FP	TN	TN	TN	TN
		TN	FP	FP	FP	TN	TN	FP	TN	TN	TN	TN	TN	TN
		TN	FP	FP	FP	TN	TN	FP	TN	TN	TN	TN	TN	TN
		FP	FP	FP	FP	TN	TN	FP	TN	FP	TN	TN	TN	TN
		FP	FP	FP	FP	TN	TN	FP	TN	FP	FP	TN	TN	TN
		FP	FP	FP	FP	FP	TN	FP	TN	FP	FP	TN	TN	TN
		FP	FP	FP	FP	FP	TN	FP	FP	FP	FP	TN	TN	TN
		FP	FP	FP	FP	FP	TN	FP	TN	FP	FP	TN	TN	TN
		FP	FP	FP	FP	FP	TN	FP	FP	FP	FP	TN	TN	TN
		FP	FP	FP	FP	TN	TN	FP	FP	TN	TN	TN	TN	TN
		FP	TN	FP	FP	TN	TN	FP	TN	TN	TN	TN	TN	TN
		FP	FP	FP	FP	TN	TN	FP	TN	TN	TN	TN	TN	TN
		FP	FP	FP	FP	FP	FP	FP	FP	FP	FP	FP	TN	TN
		FP	TN	FP	FP	TN	TN	FP	TN	TN	TN	TN	TN	TN
		FP	FP	FP	FP	TN	TN	FP	FP	TN	TN	TN	TN	TN
		FP	FP	FP	FP	FP	TN	FP	FP	FP	FP	TN	TN	TN
		FP	FP	FP	FP	TN	TN	FP	TN	TN	TN	TN	TN	TN
		FP	TN	TN	FP	TN	TN	FP	FP	TN	TN	TN	TN	TN
		FP	FP	FP	FP	TN	TN	FP	TN	TN	TN	TN	TN	TN
		FP	TN	FP	FP	TN	TN	FP	TN	TN	TN	TN	TN	TN
		FP	FP	FP	FP	TN	TN	FP	FP	TN	TN	TN	TN	TN
		FP	FP	FP	FP	FP	TN	FP	FP	FP	FP	TN	TN	TN
		FP	TN	FP	FP	TN	TN	FP	FP	TN	TN	TN	TN	TN
		FP	TN	FP	FP	TN	TN	FP	TN	TN	TN	TN	TN	TN
		TN	TN	FP	FP	TN	TN	FP	TN	TN	TN	TN	TN	TN
		TN	TN	FP	FP	TN	TN	FP	TN	TN	TN	TN	TN	TN
		TN	TN	FP	FP	TN	TN	FP	TN	TN	TN	TN	TN	TN
		FP	FP	FP	FP	TN	TN	FP	TN	TN	TN	TN	TN	TN
		FP	FP	FP	FP	TN	TN	FP	TN	TN	TN	TN	TN	TN
		FP	FP	FP	FP	TN	TN	FP	TN	FP	FP	TN	TN	TN
		TN	TN	FP	FP	TN	TN	FP	FP	TN	TN	TN	TN	TN
		FP	FP	FP	FP	TN	TN	FP	TN	FP	FP	TN	TN	TN
		FP	TN	FP	FP	TN	TN	FP	TN	TN	TN	TN	TN	TN
		FP	TN	FP	FP	TN	TN	FP	FP	TN	TN	TN	TN	TN
		FP	TN	FP	FP	TN	TN	FP	FP	TN	TN	TN	TN	TN
		TP	TP	TP	TP	FN	FN	TP	FN	TP	TP	FN	FN	FN
		TP	TP	TP	TP	TP	FN	TP	FN	TP	TP	FN	FN	FN
		TP	TP	TP	TP	FN	FN	TP	FN	TP	TP	FN	FN	FN
		TP	TP	TP	TP	TP	FN	TP	TP	TP	TP	FN	FN	FN
		TP	TP	TP	TP	FN	FN	TP	FN	FN	FN	FN	FN	FN
		TP	TP	TP	TP	TP	FN	TP	FN	TP	TP	FN	FN	FN
		TP	TP	TP	TP	TP	FN	TP	FN	TP	TP	FN	FN	FN
		TP	TP	TP	TP	FN	FN	TP	TP	TP	TP	FN	FN	FN
		TP	TP	TP	TP	TP	FN	TP	TP	TP	TP	FN	FN	FN
		TP	TP	TP	TP	FN	FN	TP	TP	FN	FN	FN	FN	FN
		TP	TP	TP	TP	TP	FN	TP	FN	TP	TP	FN	FN	FN
		TP	TP	TP	TP	TP	FN	TP	FN	TP	TP	FN	FN	FN
		TP	TP	TP	TP	TP	FN	TP	TP	TP	TP	FN	FN	FN
		TP	TP	TP	TP	TP	FN	TP	TP	TP	TP	FN	FN	FN
		TP	TP	TP	TP	FN	FN	TP	TP	TP	TP	FN	FN	FN
		TP	TP	TP	TP	TP	TP	TP	TP	TP	TP	TP	TP	TP
		TP	TP	TP	TP	TP	FN	TP	TP	TP	TP	FN	FN	FN
		TP	TP	TP	TP	TP	FN	TP	TP	TP	TP	FN	FN	FN
		FP	FP	FP	FP	FP	TN	FP	TN	FP	TN	TN	TN	TN
		FP	FP	FP	FP	FP	FP	FP	FP	FP	FP	FP	TN	TN
		FP	FP	FP	FP	TN	TN	FP	TN	FP	FP	TN	TN	TN
		FP	FP	FP	FP	FP	TN	FP	FP	FP	FP	TN	TN	TN
		FP	FP	FP	FP	TN	TN	FP	FP	FP	FP	TN	TN	TN
		FP	FP	FP	FP	TN	TN	FP	TN	FP	FP	TN	TN	TN
		FP	FP	FP	FP	TN	TN	FP	FP	FP	FP	TN	TN	TN
		FP	FP	FP	FP	TN	TN	FP	TN	TN	TN	TN	TN	TN
		FP	FP	FP	FP	TN	TN	FP	FP	FP	FP	TN	TN	TN
		FP	FP	FP	FP	FP	FP	FP	FP	FP	FP	FP	FP	FP
		FP	FP	FP	FP	FP	TN	FP	FP	FP	FP	TN	TN	TN
		FP	FP	FP	FP	FP	FP	FP	FP	FP	FP	FP	FP	FP
		FP	FP	FP	FP	FP	TN	FP	FP	FP	FP	TN	TN	TN
		FP	FP	FP	FP	TN	TN	FP	TN	TN	TN	TN	TN	TN
		FP	FP	FP	FP	FP	FP	FP	FP	FP	FP	FP	TN	TN
		FP	FP	FP	FP	FP	TN	FP	TN	FP	FP	TN	TN	TN
		FP	FP	FP	FP	FP	FP	FP	FP	FP	FP	FP	FP	FP
		FP	FP	FP	FP	FP	TN	FP	TN	FP	FP	TN	TN	TN
		FP	FP	FP	FP	TN	TN	FP	TN	FP	TN	TN	TN	TN
		FP	FP	FP	FP	FP	TN	FP	FP	FP	FP	TN	TN	TN
		FP	FP	FP	FP	TN	TN	FP	TN	FP	FP	TN	TN	TN
		FP	FP	FP	FP	TN	TN	FP	TN	TN	FP	TN	TN	TN
		FP	FP	FP	FP	TN	TN	FP	TN	TN	FP	TN	TN	TN
		FP	FP	FP	FP	TN	TN	FP	TN	FP	FP	TN	TN	TN
		FP	FP	FP	FP	FP	FP	FP	FP	FP	FP	FP	FP	FP
		FP	FP	FP	FP	TN	TN	FP	TN	FP	TN	TN	TN	TN
		FP	FP	FP	FP	FP	TN	FP	TN	FP	FP	TN	TN	TN
		FP	FP	FP	FP	FP	TN	FP	FP	FP	FP	TN	TN	TN
		FP	FP	FP	FP	FP	TN	FP	FP	FP	FP	TN	TN	TN
		FP	FP	FP	FP	FP	TN	FP	FP	FP	FP	TN	TN	TN
		FP	FP	FP	FP	FP	FP	FP	FP	FP	FP	FP	FP	FP
		FP	FP	FP	FP	TN	TN	FP	FP	FP	FP	TN	TN	TN
		FP	FP	FP	FP	TN	TN	FP	TN	FP	FP	TN	TN	TN
		FP	FP	FP	FP	FP	TN	FP	FP	FP	FP	TN	TN	TN
		FP	TN	FP	FP	TN	TN	FP	FP	TN	TN	TN	TN	TN
		FP	FP	FP	FP	FP	FP	FP	FP	FP	FP	FP	TN	TN
		FP	FP	FP	FP	FP	FP	FP	FP	FP	FP	FP	FP	FP
		FP	FP	FP	FP	TN	TN	FP	TN	TN	TN	TN	TN	TN
		FP	FP	FP	FP	FP	FP	FP	FP	FP	FP	FP	FP	FP
		FP	FP	FP	FP	TN	TN	FP	TN	FP	FP	TN	TN	TN
		FP	FP	FP	FP	TN	TN	FP	TN	FP	TN	TN	TN	TN
		FP	FP	FP	FP	FP	TN	FP	TN	FP	FP	TN	TN	TN
		FP	FP	FP	FP	FP	FP	FP	FP	FP	FP	FP	FP	FP
		FP	FP	FP	FP	FP	TN	FP	FP	FP	FP	TN	TN	TN
[truncated: 16,608 more rows]
