# Supplementary material for: MysiRNA-Designer: A Workflow for Efficient siRNA Design
Source: PLoS One. 2011 Oct 26;6(10):e25642. doi: 10.1371/journal.pone.0025642 (PMC3202522; doi:10.1371/journal.pone.0025642)
Supplement: Table S3 — Ten percent of the Human RefSeq Genes used to evaluate MysiRNA-Designer . One percent were selected from the mRNA dataset (NCBI mRNA refseq latest release with 46,395 mRNA records) in every 10% (i.e. 464 records were randomly selected every 4639 records)., to guarantee the selection of a representative sample. (XLSX) [file pone.0025642.s003.xlsx]

## Sheet: Sheet2
From 1 - 4464		From 4464 -8928		From 8928 - 13392		From 13392 - 17856		From 17856 - 22320		From 22320 - 26784		From 26784 - 31248		From 31248 - 35712		From 35712 - 40176		From 40176 - 44640
RefSeq ID		RefSeq ID		RefSeq ID		RefSeq ID		RefSeq ID		RefSeq ID		RefSeq ID		RefSeq ID		RefSeq ID		RefSeq ID
NM_004676.2		XM_001724950.2		XM_002348177.1		NM_001143912.1		NM_017613.2		NM_002598.2		NM_001079935.1		NM_001004023.1		NM_014812.2		NM_181677.2
NM_032848.1		XR_016021.2		XM_001715741.1		NM_001145345.1		NM_001143843.1		NM_022133.3		NM_001376.4		NM_004552.2		NM_001526.3		NM_001105078.3
NM_052958.1		XR_017633.3		XM_002348178.1		NM_024104.3		NM_025103.2		NM_015516.3		NM_016630.3		NM_001184979.1		NM_001048210.1		NM_001166292.1
NM_033211.2		XM_002343507.1		XM_936705.4		NM_001143914.1		NM_001077446.2		NM_024061.3		NM_152274.3		NM_145886.2		NM_002052.3		NM_003820.2
NM_032809.2		XM_002343508.1		XM_002348180.1		NM_182614.2		NM_016427.2		NM_019558.2		NM_152465.1		NM_001030006.1		NM_001135047.1		NM_006400.3
NM_020374.2		XM_002343509.1		XM_936882.3		NM_001137556.1		NM_005278.3		NM_001099642.1		NM_004642.2		NM_145887.2		NM_001177876.1		NM_001136015.2
NM_145304.2		XM_002343510.1		XM_001714342.1		NM_207313.1		NM_001006114.1		NM_002920.3		NM_024068.3		NM_015872.2		NM_012333.3		NM_001040663.2
NM_144602.2		XM_002343511.1		XR_018203.3		NM_001143763.1		NM_001010890.1		NM_033520.1		NM_001143986.1		NM_153485.1		NM_004287.3		NM_177483.1
NM_153025.1		XM_002343547.1		XM_937007.2		NM_001143764.1		NM_020889.2		NM_001039508.1		NM_025204.2		NM_000266.3		NM_001770.5		NM_002104.2
NM_178519.2		XR_078529.1		XR_079459.1		NM_001099338.1		NM_020134.3		NM_024515.4		NM_014021.3		NM_001100431.1		NM_138615.2		NM_004774.3
NM_152504.2		XM_002343512.1		XM_002348179.1		NM_001145269.1		NM_004740.3		NM_012463.3		NM_032924.3		NM_006703.2		NM_001037340.1		NM_004991.3
NM_183241.1		XM_001718360.2		XM_002348181.1		NM_173831.3		NM_022754.5		NM_001005216.2		NM_002948.2		NM_001002913.1		NR_027672.1		NM_014519.2
NM_203348.1		XM_002343513.1		XR_038120.2		NM_207316.1		NM_001098670.1		NM_003922.3		NM_001166293.1		NM_014225.5		NM_017738.2		NM_181678.2
NM_001008737.1		XM_001126626.3		XM_001719371.1		NM_001134468.1		NM_024336.2		NM_172239.4		NM_207393.1		NM_001130036.1		NM_001083619.1		NM_004932.2
NM_001008747.1		XM_002343548.1		XM_937399.1		NM_001100598.1		NM_033510.1		NM_013378.2		NM_144978.1		NM_002857.3		NM_002814.2		NM_001002858.2
NM_001037228.1		XM_002343549.1		XM_002348182.1		NM_001129820.1		NM_001040183.1		NM_003567.2		NM_015189.1		NM_004298.2		NM_001012511.1		NM_016824.3
NM_018224.2		XM_002343550.1		XM_002348183.1		NM_001135863.1		NM_019852.3		NM_024936.2		NM_001042390.1		NR_033500.1		NM_001145057.1		NM_001229.2
NM_001013674.1		XM_002343551.1		XR_018361.3		NM_001142519.1		NM_032926.2		NM_016480.3		NM_004214.4		NM_000067.2		NM_018654.1		NM_001113205.1
NM_001013625.2		XM_002343552.1		XM_001714656.1		NM_001010883.2		NM_001099224.1		NM_016044.2		NM_138964.2		NM_000517.4		NM_014966.3		NM_004863.2
NM_024956.3		XM_001127005.2		XM_001719672.1		NM_001142520.1		NM_025087.2		NM_018489.2		NM_213600.3		NM_001131039.1		NM_001037341.1		NM_003338.3
NM_001038704.1		XM_002343553.1		XR_079470.1		NM_014773.3		NM_024644.2		NM_012384.3		NM_031310.1		NM_000673.4		NM_024581.4		NM_000422.2
NM_001001795.1		XM_002343516.1		XM_001726993.2		NM_001099653.1		NM_001134231.1		NM_001135954.1		NM_001166295.1		NM_145803.1		NM_015225.2		NM_001121.2
NM_152706.2		XM_002343554.1		XM_001714939.2		NM_001130706.1		NM_001001996.1		NM_001080410.2		NM_002614.3		NM_018188.3		NM_173083.2		NM_006302.2
NM_001012970.1		XM_002343555.1		XM_002348228.1		NM_001142603.1		NM_017439.3		NM_001002760.1		NM_003692.3		NM_014089.3		NM_014602.2		NM_032996.1
NM_001010912.1		XM_002343556.1		XR_079471.1		NM_001083590.1		NM_016547.2		NM_170678.2		NM_001136006.1		NM_001170535.1		NM_199167.1		NM_058203.1
NM_144706.2		XM_002343557.1		XM_002348223.1		NM_181655.2		NM_021180.2		NM_024078.1		NM_001013357.1		NM_001004304.3		NM_033496.2		NM_001130162.2
NM_173481.2		XM_002343558.1		XM_001720427.1		NM_014855.1		NM_170682.2		NM_003548.2		NM_020983.2		NM_001165969.1		NM_001080400.1		NM_001164000.1
NM_024059.2		XM_002343559.1		XM_002348224.1		NM_001130708.1		NR_027753.1		NM_178011.3		NM_032525.1		NM_002054.3		NM_002705.4		NM_007314.3
NM_144661.2		XM_002343517.1		XR_079472.1		NM_004816.3		NM_001042635.1		NM_001144763.1		NM_001040097.1		NM_019863.2		NM_031294.3		NM_000415.2
NM_182626.1		XM_002343518.1		XM_002348225.1		NM_001135865.1		NM_004963.3		NM_198043.1		NM_198256.2		NM_144997.5		NM_080683.2		NM_019903.3
NM_001010907.1		XM_002343560.1		XM_001720982.2		NM_001135789.2		NM_021734.4		NM_014671.2		NM_052954.2		NM_144606.5		NM_001769.2		NM_003188.2
NM_152325.1		XM_497547.3		XM_001721093.2		NM_001127608.1		NM_005177.3		NM_203406.1		NM_000819.4		NM_013243.3		NM_001135049.1		NM_002336.2
NM_024886.1		XR_078530.1		XM_002348226.1		NM_001098514.1		NM_032377.3		NM_173828.4		NM_001002843.1		NM_000883.3		NM_000542.3		NM_001012417.2
NM_031452.2		XM_002343519.1		XM_002348222.1		NM_001080524.1		NM_198944.1		NM_015242.4		NM_012151.3		NM_031479.3		NM_032039.2		NM_032523.2
NM_153364.1		XM_002343520.1		XM_002348227.1		NM_020748.2		NM_001025598.1		NM_005679.2		NM_018151.4		NM_005980.2		NM_015833.3		NM_004277.3
NM_138358.2		XR_015338.3		XM_001716002.2		NM_001114759.1		NM_006979.2		NM_001009958.1		NM_015416.3		NM_015355.2		NM_024913.4		NM_144772.2
NM_172365.1		XM_002343561.1		XM_002348229.1		NM_001127200.1		NM_206920.2		NM_001145438.1		NM_152864.3		NM_031217.3		NM_178563.3		NM_001113206.1
NM_080825.2		XM_002343562.1		XR_037418.2		NM_001134473.1		NM_020960.4		NM_032639.2		NM_001040098.1		NM_007292.5		NM_024827.3		NM_012382.2
NM_173563.1		XM_001128122.1		XR_040399.2		NM_178545.3		NM_199263.2		NM_145259.2		NM_130898.2		NM_004035.6		NM_033500.2		NM_005472.4
NM_144697.2		XM_002343522.1		XM_936709.4		NM_001042367.1		NM_001005203.2		NM_006827.5		NM_001001673.3		NM_001185039.1		NM_001130091.1		NM_002301.4
NM_152420.1		XM_002343523.1		XM_001126323.2		NM_001163075.1		NM_080660.3		NM_001113402.1		NM_001097594.2		NM_018235.2		NM_203301.2		NM_004046.4
NM_017887.1		XM_001726300.2		XR_040312.1		NM_001142703.1		NM_080720.1		NM_198044.1		NM_138812.2		NM_002293.3		NM_015627.2		NM_006304.1
NM_052865.2		XM_002343563.1		XM_002348231.1		NM_001144994.1		NM_001145544.1		NM_001135190.1		NM_001002844.1		NM_004723.3		NM_021872.2		NM_020204.2
NM_152786.1		XM_002343564.1		XM_002348230.1		NM_001136238.1		NM_001007527.1		NM_017607.2		NM_175054.2		NM_001105.4		NM_014513.2		NM_004229.3
NM_080834.1		XM_002343524.1		XM_002348233.1		NM_001136499.1		NM_001143944.1		NM_033286.3		NM_001177663.1		NM_002964.3		NM_001001342.1		NM_022087.2
NM_017850.1		XM_002343565.1		XM_002348232.1		NM_001099627.1		NM_001012398.1		NM_025009.3		NM_001145466.1		NM_016166.1		NM_030926.4		NM_001100909.1
NM_001039517.1		XR_017515.2		XR_079548.1		NM_001023561.2		NM_019104.1		NM_001014763.1		NM_001042392.1		NM_001162383.1		NM_001941.3		NM_000242.2
NM_182532.1		XM_001719157.2		XM_002348235.1		NM_006052.1		NM_016541.2		NM_001145439.1		NM_001040099.1		NM_001111067.2		NM_001105533.1		NM_001113207.1
NM_001012276.1		XR_017527.2		XM_002348236.1		NM_001099294.1		NM_032892.3		NM_181521.2		NM_178125.2		NM_001889.3		NR_003102.1		NM_006990.2
NM_153269.1		XR_078531.1		XR_079474.1		NM_001014812.1		NM_018964.3		NM_001105540.1		NR_003093.1		NM_001136114.1		NM_004115.3		NM_017448.3
NM_001013630.1		XM_002343525.1		XM_002348237.1		NM_001130448.2		NM_152903.4		NM_001040451.1		NM_032479.3		NM_001162384.1		NM_001077663.1		NM_000294.2
NM_032930.1		XM_932149.4		XR_079473.1		NM_001129993.1		NM_017425.3		NM_023007.2		NM_014166.2		NM_001130043.1		NM_005084.3		NM_001330.3
NM_001012974.1		XR_042323.2		XM_001714142.1		NM_001144983.1		NM_018354.1		NM_001013839.2		NM_001009616.2		NM_002819.4		NM_177977.2		NM_017780.2
NM_024067.2		XR_078538.1		XM_001717276.2		NM_206967.2		NM_007226.2		NM_033064.4		NM_012159.4		NM_031991.3		NM_173082.3		NM_016252.3
NM_058190.2		XM_002343566.1		XM_001714501.1		NM_001144986.1		NM_032868.4		NM_001167827.1		NM_003094.2		NM_175847.2		NM_015865.5		NM_000553.4
NM_152485.2		XM_002343526.1		XM_001127959.1		NM_152765.3		NM_001172664.1		NM_032172.2		NM_194281.3		NM_020299.4		NM_019004.1		NM_001172432.1
NM_178830.2		XM_002343527.1		XM_938267.2		NM_001012759.1		NM_001452.1		NM_022486.3		NR_003094.1		NM_005112.4		NM_005806.2		NM_000769.1
NM_152448.1		XM_002343528.1		XM_001717778.1		NM_006764.4		NM_001005368.1		NM_001136230.1		NM_024866.4		NM_004429.4		NM_152745.2		NR_024044.2
NM_001013407.1		XM_002343529.1		XM_002348238.1		NM_018056.2		NM_153695.3		NM_004728.2		NM_032242.3		NM_021969.2		NM_182964.5		NM_001142544.1
NM_173541.2		XR_039737.2		XM_002348240.1		NM_001135580.1		NM_001008784.2		NM_001007259.1		NM_020524.2		NM_001999.3		NM_001160372.1		NM_201263.2
NM_001001410.2		XM_001726582.1		XR_079549.1		NM_001039717.1		NM_145230.2		NM_001985.2		NM_206880.1		NM_058243.2		NM_033497.2		NM_016573.2
NM_001014839.1		XM_002343530.1		XM_001714847.2		NM_001098815.1		NM_001040126.1		NM_017572.3		NM_001177665.1		NM_002965.3		NM_031427.2		NM_000027.3
NM_152352.3		XR_078532.1		XM_002348241.1		NM_001135674.1		NM_001172105.1		NM_001024593.1		NM_005870.4		NM_014437.3		NM_001166110.1		NM_015836.3
NM_020643.2		XM_002343567.1		XM_002348242.1		NM_001102657.1		NM_001164245.1		NM_014819.4		NM_001008783.1		NM_016323.2		NM_139046.1		NM_001003810.1
NM_203403.1		XM_001726621.1		XM_002348243.1		NM_153685.2		NM_005954.2		NM_198046.1		NM_001098817.1		NM_004484.3		NM_020178.4		NM_002621.2
NM_017709.3		XM_002343531.1		XM_001715011.2		NM_001146157.2		NM_080876.3		NM_173497.2		NM_001042393.1		NM_001126132.1		NM_001177431.1		NM_001247.2
NM_001002906.1		XM_002343532.1		XM_002348244.1		NM_001135676.1		NM_005366.4		NM_203405.1		NM_133328.2		NM_017503.3		NM_145238.3		NM_003633.2
NM_174918.2		XM_002343568.1		XM_944122.1		NM_001142545.1		NM_001118890.1		NM_025150.3		NM_015974.2		NM_001126133.1		NR_027673.1		NM_022455.4
NM_017994.4		XM_002343569.1		XM_002348245.1		NM_001136508.1		NM_182487.2		NM_153477.1		NM_007280.1		NM_015537.4		NM_152369.3		NM_001171988.1
NM_020317.3		XM_002343570.1		XM_002348246.1		NM_001099684.1		NM_138689.2		NM_001135816.1		NM_018443.2		NM_001009944.2		NM_000188.2		NM_014443.2
NM_153690.4		XM_002343571.1		XM_002348247.1		NM_001127359.1		NM_001163380.1		NM_001142761.1		NM_198924.2		NM_003007.3		NM_005418.3		NM_001001937.1
NM_033183.2		XR_078533.1		XM_001715472.1		NM_001136265.1		NM_001122665.1		NR_027015.1		NM_032110.1		NM_001164619.1		NM_005053.2		NM_017416.1
NM_152704.2		XM_002343533.1		XR_042013.2		NM_001164579.1		NM_152912.4		NM_001111033.1		NM_080823.2		NM_001130971.1		NM_000524.2		NM_031369.2
NM_152379.2		XM_001719398.1		XM_001720050.1		NM_001044388.1		NM_170693.1		NM_153376.2		NM_019020.2		NM_020444.3		NM_015158.2		NM_004390.3
NM_014117.2		XM_002343572.1		XR_079476.1		NM_001135590.1		NM_022716.2		NM_004752.3		NM_001135146.1		NM_024041.2		NM_014589.1		NM_012183.2
NM_138333.3		XM_001130201.3		XM_002348248.1		NM_001100396.1		NM_014425.2		NM_001001875.3		NM_001142958.1		NM_022456.3		NM_172213.3		NM_172349.2
NM_145253.2		XM_001719405.2		XR_079477.1		NM_032366.3		NM_018369.2		NM_016172.2		NM_001012320.1		NM_175623.2		NM_001012514.1		NM_002138.3
NM_139170.2		XM_001726725.2		XM_002348249.1		NM_001040162.1		NM_018711.2		NM_207410.2		NM_175698.1		NM_001079685.1		NM_015608.2		NM_015285.2
NM_001013842.1		XR_040497.1		XM_002348250.1		NM_001136030.1		NM_032631.2		NM_003658.4		NM_015407.4		NM_000407.4		NM_001010873.2		NM_006746.4
NM_031446.3		XM_002343573.1		XM_001714231.1		NM_174940.2		NM_016034.3		NM_181341.2		NM_001042394.1		NM_000925.3		NR_003104.1		NM_054028.1
NM_001004298.2		XM_002343534.1		XM_939710.3		NM_001122779.1		NM_016410.4		NM_001145299.2		NM_020315.4		NM_175625.2		NM_006183.3		NM_002871.3
NM_014284.2		XR_078534.1		XM_002347318.1		NM_001130520.1		NM_144600.2		NM_022342.4		NM_001098376.2		NM_001173468.1		NM_001042618.1		NM_003654.4
NM_144627.2		XM_002343574.1		XM_001714270.1		NM_001013623.2		NM_001001998.1		NM_177400.2		NM_181790.1		NM_133265.2		NM_003060.3		NM_052834.2
NM_181709.3		XM_002343535.1		XM_002347294.1		NM_145274.2		NM_004138.2		NM_001099413.1		NM_001164276.1		NM_001024647.2		NM_181888.2		NM_002616.2
NM_080659.2		XR_078535.1		XM_002347282.1		NM_206895.1		NM_033105.4		NM_021818.2		NM_006767.3		NM_173468.2		NM_020860.3		NM_173791.3
NM_207009.2		XM_002343575.1		XM_001713845.2		NM_001127364.1		NM_017740.2		NM_007080.2		NM_022838.3		NM_018249.4		NM_014947.3		NM_031370.2
NM_033122.3		XM_002343576.1		XM_002347256.1		NM_001098832.1		NM_181880.1		NM_005642.2		NM_173847.3		NM_006654.3		NM_022079.2		NM_001037535.1
NM_032231.4		XM_292596.4		XM_001725120.2		NM_001113382.1		NM_144708.3		NM_001024656.2		NM_018174.4		NR_033384.1		NM_018226.3		NM_012415.2
NM_199138.1		XR_017626.3		XM_001720262.2		NM_178829.4		NM_013265.2		NM_182511.3		NM_000704.2		NM_004252.3		NM_000282.3		NM_001128425.1
NM_152533.1		XM_002343536.1		XM_938115.2		NM_001008401.3		NM_014867.2		NM_000226.3		NM_001004451.1		NM_020637.1		NM_033215.4		NM_017812.2
NM_015264.1		XR_040516.2		XM_002347190.1		NM_152450.2		NM_007322.2		NM_001423.2		NM_174942.1		NM_006166.3		NM_173503.3		NM_053276.3
NM_031444.2		XM_002343537.1		XM_936777.2		NM_138286.2		NM_020448.4		NR_033251.1		NM_020212.1		NM_002904.5		NM_003984.3		NR_026671.1
NM_024052.4		XM_002343577.1		XM_001724949.1		NM_001005851.2		NM_014428.1		NM_001135191.1		NM_001042395.1		NM_032037.2		NM_001100117.1		NM_003137.4
NM_013326.3		XR_017116.1		XM_002347125.1		NM_001047980.1		NM_015154.1		NM_033049.2		NM_007022.3		NM_004549.4		NM_144644.2		NM_001037536.1
NM_153022.2		XM_002343538.1		XM_942591.2		NM_001080543.1		NM_020825.3		NM_032646.5		NM_181791.1		NM_170783.2		NM_139049.1		NM_058216.1
NM_032207.2		XM_002343539.1		XM_942563.1		NM_001135051.1		NM_021096.3		NM_001013841.1		NM_005232.4		NR_029635.1		NM_001082534.1		NM_178552.3
NM_001039140.1		XM_002343578.1		XM_002347053.1		NM_001080406.1		NM_002551.3		NM_006954.1		NM_032411.2		NM_005446.3		NM_013327.3		NM_004663.3
NM_025041.2		XM_002343540.1		XR_079250.1		NM_019600.2		NM_002785.2		NM_001040078.2		NM_003915.4		NM_001692.3		NM_001001663.1		NM_145007.3
NM_015349.1		XM_001125843.1		XM_002347052.1		NM_152789.2		NM_001165974.1		NM_152637.2		NM_014465.3		NM_002489.2		NM_002943.3		NM_001177969.1
NM_001014841.1		XM_001714424.1		XM_942509.3		NM_001142468.1		NM_031273.2		NM_032854.3		NM_012086.2		NR_029637.1		NM_172101.3		NR_034069.1
NM_001010889.2		XR_040247.2		XR_079232.1		NM_001136161.1		NM_001004733.2		NM_001045479.1		NM_024953.3		NM_019013.1		NM_001014437.1		NM_005519.1
NM_138434.2		XM_002343580.1		XR_079233.1		NM_001012279.2		NM_144613.4		NM_001130820.1		NM_002171.1		NM_004882.3		NM_018643.2		NM_001025616.2
NM_001009894.2		XM_002343541.1		XM_002346970.1		NM_153700.2		NM_024875.3		NM_153373.2		NM_001042396.1		NM_004545.3		NM_031862.2		NM_001163857.1
NM_138441.2		XM_002343542.1		XM_001719929.1		NM_001134440.1		NM_001143850.1		NM_152387.2		NM_001105577.1		NM_206947.3		NM_004452.3		NM_181882.2
NM_001040702.1		XR_078536.1		XM_001719890.2		NM_181724.2		NR_028104.1		NM_021629.3		NM_198524.1		NM_207123.2		NM_198564.3		NM_198904.2
NM_080622.3		XM_002343581.1		XM_001719894.1		NM_173348.1		NM_152620.2		NM_001134878.1		NM_001014842.1		NM_001253.2		NM_201552.1		NM_138999.1
NM_001009880.1		XM_001714652.2		XM_001724747.1		NM_001145030.1		NM_145815.1		NM_001142497.1		NM_001010857.1		NM_206946.3		NM_145759.2		NM_033018.3
NM_182705.2		XM_002343543.1		XM_002346919.1		NM_001024594.2		NM_005922.2		NM_001097590.1		NM_005674.2		NM_002039.3		NM_002163.2		NM_006201.4
NM_152571.2		XM_002343582.1		XM_001724713.2		NM_001013646.2		NM_004202.2		NM_024482.1		NM_016406.3		NM_024971.5		NM_172102.3		NM_001001290.1
NM_152343.2		XM_002343544.1		XR_038246.2		NM_001159293.1		NM_181535.3		NM_138360.3		NM_001128167.1		NM_004546.2		NM_001012516.1		NM_004269.2
NM_138419.3		XM_002343583.1		XM_001719834.2		NM_001134875.1		NM_005274.2		NM_205848.2		NM_201520.1		NM_006431.2		NM_001014438.1		NM_001177970.1
NM_199350.3		XM_002343584.1		XM_001724705.1		NM_016643.3		NM_001166359.1		NM_020360.2		NM_001168480.1		NM_001025290.1		NM_032888.2		NM_054021.1
NM_178553.3		XM_001720272.1		XM_001719832.2		NM_001134450.1		NM_004386.2		NM_014923.3		NM_015251.2		NR_033773.1		NM_003760.3		NM_017869.3
NM_153013.3		XM_002343585.1		XM_001719804.2		NM_001135812.1		NM_003979.3		NM_001130821.1		NM_001099282.1		NM_006907.2		NM_017699.2		NM_025191.3
NM_138368.3		XM_001720813.1		XM_001719783.1		NM_001134877.1		NM_031898.2		NM_002780.3		NM_178130.2		NM_001002905.1		NM_001130016.1		NM_031305.2
NM_152563.2		XM_001721018.1		XM_001719784.1		NM_015002.2		NM_001325.2		NM_147192.2		NM_033276.2		NR_033797.1		NM_001169118.1		NM_020956.2
NM_198559.1		XM_002343586.1		XM_001719766.2		NM_001010880.2		NM_177999.1		NM_177538.2		NM_006247.2		NM_013239.4		NM_001001976.1		NM_000816.3
NM_024054.2		XM_002343587.1		XM_001724645.2		NM_014749.3		NM_207292.1		NM_001005367.1		NM_001128168.1		NM_001190441.1		NM_182811.1		NM_001170460.1
NM_153027.1		XM_002343588.1		XR_079191.1		NM_001142500.1		NM_012420.2		NM_001143842.1		NM_178500.3		NR_033799.1		NM_018207.2		NM_003944.2
NM_020447.3		XM_001133420.1		XM_002346760.1		NM_001093756.1		NM_006470.3		NM_015160.1		NM_001025295.1		NR_033800.1		NM_014619.2		NM_020980.3
NM_152374.1		XM_002343589.1		XM_001719698.2		NM_001033017.2		NM_015439.2		NM_022466.5		NM_001031834.1		NR_033801.1		NM_153675.2		NM_001042669.1
NM_152833.2		XM_001721678.1		XM_001719676.2		NM_001080464.1		NM_001805.2		NM_004175.3		NM_025202.3		NM_001145364.1		NM_198399.1		NM_006516.2
NM_001100111.1		XR_078537.1		XM_002346699.1		NM_001077697.1		NM_021154.3		NM_001008.3		NM_016290.3		NR_015378.2		NM_005668.4		NM_198903.2
NM_021254.1		XM_002343590.1		XM_001134076.1		NM_001145206.1		NM_032430.1		NM_194313.2		NM_001168482.1		NM_004415.2		NM_001168408.1		NM_006620.3
NM_198076.4		XM_001715409.1		XM_001724547.2		NM_178497.2		NM_052936.2		NM_001102396.1		NM_001171202.1		NM_001008844.1		NM_001134779.1		NM_001641.2
NM_001012961.1		XM_002343592.1		XM_942149.1		NM_145037.2		NM_002644.3		NM_004527.3		NM_001143804.1		NR_026983.1		NM_017583.4		NM_001177972.1
NM_001102659.1		XM_001132904.1		XM_002346647.1		NM_001080470.1		NM_020135.2		NM_033179.2		NM_001099284.1		NM_013262.3		NM_002342.1		NM_001114089.1
NM_025115.2		XM_001715720.1		XM_002346645.1		NM_014987.1		NM_000283.3		NM_001029861.2		NM_001032410.1		NM_017917.2		NM_002660.2		NM_003443.2
NM_001104548.1		XM_002343591.1		XM_001133964.1		NM_182562.2		NM_001143852.1		NM_138801.2		NM_006729.4		NM_148912.2		NM_001178100.1		NM_015150.1
NM_017998.2		XM_002344146.1		XM_001724443.1		NM_213608.1		NM_014838.2		NM_001127175.1		NM_001085479.1		NM_148913.2		NM_022059.2		NM_005311.4
NM_018042.3		XM_002344134.1		XM_001724425.2		NM_001145127.1		NM_138571.4		NM_144717.2		NM_001004124.1		NR_003008.2		NM_000046.3		NM_002665.4
NM_175874.3		XM_002344147.1		XM_001719471.1		NM_001080501.2		NM_025080.3		NM_001440.2		NM_001004456.1		NM_018461.3		NM_178154.1		NM_004790.3
NM_001101330.1		XM_002344148.1		XR_038171.2		NM_001137548.1		NM_170606.2		NM_025250.2		NM_006558.1		NR_033191.1		NM_031858.2		NM_018412.3
NM_152698.2		XM_002344135.1		XM_001719461.1		NM_015021.1		NM_207294.1		NM_007000.2		NM_001144825.1		NM_002634.2		NM_178454.4		NM_015421.3
NM_030933.2		XM_001716684.1		XM_001719463.1		NM_033113.2		NM_019084.4		NM_058181.1		NM_198998.1		NM_000777.2		NM_130832.2		NM_001143998.1
NM_013300.2		XM_001127023.1		XR_038164.2		NM_145267.2		NM_001007075.2		NM_006638.2		NM_015359.4		NM_014949.2		NM_001032395.2		NM_001876.3
NM_024099.3		XM_002344136.1		XR_042440.1		NM_001097611.1		NM_025203.2		NM_004786.2		NM_001144826.1		NM_199231.2		NM_001079870.1		NM_004146.4
NM_001080836.2		XM_001127273.2		XR_079156.1		NM_001143913.1		NM_024855.3		NM_009589.2		NM_004596.4		NR_023383.1		NM_024857.3		NM_153831.2
NM_144980.3		XM_001716884.2		XM_941595.1		NM_001012984.2		NM_001077186.1		NM_153255.3		NM_013938.1		NM_001190468.1		NM_130783.4		NM_014473.2
NM_178122.3		XM_002344149.1		XR_079155.1		NM_001135647.1		NM_033057.2		NM_001161616.1		NM_002215.2		NM_001190469.1		NM_152770.1		NM_006513.3
NM_033069.2		XM_002344150.1		XM_001719275.1		NM_001145268.1		NM_001029886.2		NM_001031749.2		NM_020201.3		NM_001190479.1		NM_001136540.1		NM_032360.3
NM_173687.2		XM_001722554.2		XM_002346536.1		NM_001099790.1		NM_176812.4		NM_016176.3		NM_030809.1		NM_002906.3		NM_172359.2		NM_001114.3
NM_145030.2		XM_002344137.1		XM_941485.2		NM_001033019.1		NM_012460.2		NM_016045.2		NM_001105579.1		NM_001171507.2		NM_001040653.2		NM_133267.2
NR_003083.2		XM_002344138.1		XM_941455.1		NM_001100599.1		NM_130766.2		NM_002887.3		NM_145294.4		NR_027084.1		NM_001099772.1		NM_001031847.2
NM_003530.3		XM_001722914.2		XM_001719212.2		NM_001013692.1		NM_015635.2		NM_007056.2		NM_001146339.1		NM_021946.4		NM_007195.2		NR_024066.1
NM_023080.2		XM_002344139.1		XM_941322.1		NM_001029888.1		NM_033468.2		NM_152275.3		NM_004251.3		NM_001190460.1		NM_005646.3		NM_139209.2
NM_001039842.1		XM_928960.2		XM_001133746.2		NM_021944.2		NM_178540.3		NM_018959.2		NM_001168485.1		NM_001854.3		NM_006040.2		NM_024302.3
NM_138411.1		XM_002344140.1		XM_001724266.1		NM_001135864.1		NM_138328.2		NM_001145728.1		NM_016525.4		NM_001190467.1		NM_003982.3		NM_001143999.1
NM_207511.1		XR_015403.2		XM_001719087.1		NM_001142521.1		NM_001171654.1		NM_005868.4		NM_001128431.2		NM_206883.2		NM_001079871.1		NM_001096.2
NM_182838.1		XM_292717.9		XM_002346429.1		NM_001042430.1		NM_001003894.1		NM_001040182.1		NM_032156.2		NM_206884.2		NM_152283.4		NM_007196.2
NM_001008215.1		XR_078664.1		XM_002346428.1		NM_001143883.2		NM_032834.3		NM_181491.1		NM_001139466.1		NM_206885.2		NM_005045.3		NM_023018.3
NM_014696.3		XR_078665.1		XM_001133639.3		NM_001014980.1		NM_016357.4		NM_001136049.2		NM_003166.3		NM_198999.2		NM_002852.3		NM_001001549.2
NM_001009611.2		XM_002344141.1		XM_001724202.2		NM_001012971.3		NM_001001344.2		NM_024940.6		NM_001105580.1		NM_001167962.1		NM_130834.2		NR_034072.1
NM_205548.1		XM_002344142.1		XM_002346423.1		NM_153689.5		NM_001172219.1		NM_178525.3		NM_033207.3		NR_033805.1		NM_002042.3		NM_001037540.1
NM_024789.3		XM_002344143.1		XM_940791.2		NM_173627.3		NM_001136115.1		NM_207514.1		NM_002611.3		NR_033806.1		NM_001513.3		NM_003003.3
NM_032021.2		XM_002344132.1		XM_001718936.2		NM_001164637.1		NM_145060.3		NM_003372.5		NM_003446.3		NM_181744.3		NM_001168411.1		NM_024790.5
NM_053045.1		XM_002344144.1		XM_940712.3		NM_001164638.1		NM_032023.3		NM_198490.1		NM_001128172.1		NM_005035.3		NM_014368.3		NM_198830.1
NM_052913.2		XM_001131264.2		XM_002346407.1		NM_198526.2		NM_203298.2		NM_004076.3		NM_201521.1		NR_003667.3		NM_001177355.1		NM_001032278.1
NM_032326.2		XM_929288.3		XM_002346406.1		NM_001013672.4		NM_198147.2		NM_173582.3		NM_153832.1		NR_033815.1		NM_015370.1		NM_001924.2
NM_173633.2		XR_017132.2		XM_001724148.1		NM_001007544.1		NM_172241.2		NM_001006933.1		NM_001139467.1		NM_080630.3		NM_207372.2		NM_001144001.1
NM_030577.2		XM_002344133.1		XM_001718792.1		NM_004042.3		NM_032681.3		NM_001099223.1		NM_002928.3		NM_001190709.1		NM_032858.1		NM_001077204.1
NM_001005209.1		XM_001723630.1		XM_001718754.1		NM_080627.2		NM_207170.3		NM_020967.2		NM_053280.3		NR_027318.2		NM_001033.3		NM_005088.2
NM_001013641.1		XR_079518.1		XM_002348251.1		NM_003436.3		NM_022077.3		NM_001099415.1		NM_138383.2		NM_144679.2		NM_178157.1		NR_034073.1
NM_203411.1		XM_001715305.1		XR_037522.2		NM_145039.2		NM_001860.2		NM_022820.3		NM_021777.3		NM_001937.4		NM_020297.2		NM_002823.4
NM_199337.2		XM_002343593.1		XM_001129169.2		NM_007134.1		NM_153254.2		NM_006607.2		NM_001163257.1		NM_001031722.2		NM_130835.2		NM_138609.2
NM_178520.2		XM_002343594.1		XR_079478.1		NM_001164527.1		NM_001172222.1		NM_031431.2		NM_001128173.1		NM_001190724.1		NM_015425.3		NM_000891.2
NM_194291.2		XM_929571.2		XM_002348255.1		NM_001164529.1		NM_001005375.1		NM_033415.2		NM_201522.1		NR_033821.1		NM_198569.2		NM_018651.2
NM_018252.2		XM_002343595.1		XM_001732811.2		NM_001164530.1		NM_006831.2		NM_178537.4		NM_001135154.1		NR_033822.1		NM_023036.4		NM_022141.5
NM_018553.3		XM_002343601.1		XR_041240.1		NM_199181.2		NM_024640.3		NM_001080461.1		NM_152997.2		NR_033823.1		NM_002848.2		NM_198220.2
NM_001004303.4		XR_078542.1		XM_002348253.1		NM_152394.3		NM_000922.3		NM_001081472.1		NM_212556.2		NM_152278.3		NM_178276.5		NM_013372.6
NM_181643.4		XM_002343602.1		XM_002348254.1		NM_138418.2		NM_021619.2		NM_022908.2		NM_080388.1		NM_001190737.1		NM_002828.2		NM_007274.3
NM_001079530.1		XR_078539.1		XM_002348130.1		NM_015919.3		NM_001168216.1		NM_001001995.1		NM_176883.2		NM_005596.3		NM_172352.2		NM_138610.2
NM_024836.1		XM_002343596.1		XR_038002.2		NM_001032373.1		NM_005096.3		NM_024947.3		NR_029472.1		NM_001190738.1		NM_015617.1		NM_080838.1
NM_014334.2		XM_002343603.1		XM_002348269.1		NM_001032372.1		NM_001001891.3		NM_181720.2		NM_001004461.1		NM_000514.3		NM_173054.2		NM_001137605.1
NM_032497.1		XM_002343604.1		XM_002348268.1		NM_001032374.1		NM_015053.1		NM_001080507.2		NM_016170.4		NM_148898.3		NM_000186.3		NM_025169.1
NM_174921.1		XM_001714795.2		XM_939727.1		NM_022744.2		NM_005819.4		NM_139022.2		NM_013974.1		NM_024909.2		NM_001134437.1		NM_001001550.2
NM_153711.2		XM_002343597.1		XM_002348266.1		NM_022068.2		NM_030626.2		NM_001163926.1		NM_015556.1		NM_006010.4		NM_002849.2		NM_018658.1
NM_152655.2		XM_002343605.1		XM_002348267.1		NM_183238.3		NM_018019.2		NM_176894.2		NM_021106.3		NM_014375.2		NM_032817.4		NR_026829.1
NM_199126.1		XM_002343606.1		XM_001718451.2		NM_001039762.2		NM_152285.2		NM_025147.3		NM_002670.2		NM_006311.3		NM_201442.2		NM_003092.4
NM_145297.3		XM_001715120.1		XR_040706.2		NM_001164715.1		NM_181873.3		NM_018992.3		NM_025140.1		NM_001190438.1		NM_174941.4		NM_002420.4
NM_003419.3		XM_002343598.1		XM_002348264.1		NM_001137610.1		NM_001114136.1		NM_001001916.2		NM_001001957.2		NM_001190440.1		NM_001161585.1		NM_020179.2
NM_015476.2		XM_002343607.1		XM_001718349.1		NM_001144950.1		NM_203495.2		NM_025141.3		NM_001040105.1		NM_030639.2		NM_130837.2		NM_145648.3
NM_001012659.1		XM_001715219.2		XR_079481.1		NM_001080531.1		NM_001164447.1		NM_001001732.3		NM_138343.2		NM_001142524.1		NM_004840.2		NM_001137606.1
NM_052899.2		XM_002343608.1		XM_001129369.3		NM_001136483.1		NM_145049.3		NM_020707.3		NM_033204.2		NM_001142525.1		NM_005400.2		NM_001001555.2
NM_198563.1		XM_002343609.1		XR_037932.2		NM_001093767.1		NM_004817.3		NM_015456.3		NM_022080.2		NM_001142526.1		NM_001017995.2		NM_001634.4
NM_203374.1		XR_078540.1		XM_002348257.1		NM_207368.3		NM_031300.3		NM_006844.3		NM_017790.3		NM_001142527.1		NM_000686.4		NM_015725.2
NM_080655.1		XR_040899.1		XR_079479.1		NM_001162995.2		NM_138409.2		NM_007366.3		NM_053039.1		NM_001142528.1		NM_001734.3		NM_006377.3
NM_152262.2		XM_001715324.1		XM_001129414.1		NR_028439.1		NM_031959.2		NM_001142391.1		NM_001764.2		NM_001142529.1		NM_001040059.1		NM_005130.3
NM_080740.3		XM_001721370.2		XM_001718658.2		NM_001146220.2		NM_032288.6		NM_001017434.1		NM_001024599.3		NM_001142530.1		NM_015106.2		NM_001033059.1
NM_016535.3		XR_078541.1		XR_079436.1		NM_001080482.2		NM_145170.3		NM_006741.3		NM_020309.3		NM_001005373.2		NM_000372.4		NM_181864.2
NM_182541.2		XM_002343599.1		XR_037879.2		NM_001145531.1		NM_004133.4		NM_033281.5		NM_198227.1		NM_138361.4		NM_006674.3		NM_001725.2
NM_178834.3		XR_042043.1		XM_001126365.1		NM_018452.4		NM_181657.3		NM_025107.2		NM_205852.2		NM_001005374.2		NM_001079872.1		NM_012427.4
NM_145806.2		XM_002343600.1		XR_079427.1		NM_016464.4		NM_001037666.2		NM_013293.3		NM_152719.1		NM_001190723.1		NM_015381.5		NM_002398.2
NM_032561.2		XM_001721815.1		XM_002348054.1		NR_028473.1		NM_015358.2		NM_178840.2		NM_001004463.1		NM_032918.2		NM_001134439.1		NM_172362.2
NM_144690.1		XR_038699.2		XM_001726995.2		NM_017924.2		NM_001006613.1		NM_001124756.1		NM_032168.1		NM_001190726.1		NM_002737.2		NM_001136021.1
NM_020157.2		XM_002343610.1		XM_002347976.1		NM_001164839.1		NM_031476.3		NM_003222.3		NM_001145549.1		NM_176889.2		NM_000349.2		NM_001930.2
NM_181756.1		XM_210365.1		XM_001719961.2		NM_173472.1		NM_176793.1		NM_014633.3		NM_001716.3		NM_183375.2		NM_001001851.2		NR_024426.1
NM_152600.2		XM_002343613.1		XM_001717388.2		NM_138428.5		NM_152615.1		NM_033423.3		NM_001037668.1		NM_001145643.1		NM_172350.2		NM_005004.2
NM_152464.1		XM_001722350.2		XM_001719814.2		NM_001164824.1		NM_001143759.1		NM_198571.2		NM_005226.2		NM_170589.3		NM_024831.6		NM_181865.2
NM_145233.2		XM_001716022.1		XR_039973.2		NM_001164825.1		NM_001039792.1		NM_014628.2		NM_001129998.1		NM_144508.3		NM_024942.3		NM_001035534.1
NM_152356.3		XR_038858.2		XM_002347846.1		NM_144626.2		NM_001114139.1		NM_001001786.2		NM_020424.3		NM_020141.3		NM_153712.4		NM_001077491.1
NM_018279.3		XM_001126567.2		XR_079385.1		NM_001104595.1		NM_001048241.1		NM_017984.3		NM_003847.1		NM_032878.3		NM_016131.4		NM_001127221.1
NM_144566.1		XM_001722558.1		XM_002347831.1		NM_017911.2		NM_001170415.1		NM_080742.2		NM_018193.2		NM_001129907.1		NM_015697.7		NM_002238.3
NM_152475.2		XM_002343614.1		XM_002347775.1		NM_145295.3		NM_207445.2		NM_001163377.1		NM_031220.3		NM_001144869.1		NM_002841.3		NM_019851.2
NM_198154.1		XM_002343615.1		XM_002347728.1		NM_199001.2		NM_007039.3		NM_001145122.1		NM_001097604.2		NM_001097643.1		NM_001167902.1		NM_001171080.1
NM_080739.2		XM_002343611.1		XM_942053.3		NM_001164811.1		NM_024430.3		NM_001004339.2		NM_001004464.1		NM_152636.2		NM_001790.3		NM_001002857.1
NM_198457.2		XM_002343612.1		XM_001716106.1		NM_001001794.3		NM_147175.3		NM_198174.1		NM_152496.2		NM_001163922.1		NM_003305.2		NR_024427.1
NM_022752.5		XR_039915.2		XM_002347656.1		NM_182526.2		NM_001142402.1		NM_198426.1		NM_031951.3		NM_001113528.1		NM_001036.3		NM_181866.2
NM_017970.2		XR_039919.1		XM_002347654.1		NM_001080483.2		NM_199456.2		NM_001130111.1		NM_002139.3		NM_001136180.1		NM_025106.3		NM_024015.4
NM_152493.2		XM_001715758.2		XM_001126277.1		NM_032130.2		NM_052904.3		NM_001003845.2		NM_001079863.1		NM_198867.1		NM_032199.2		NM_001256.3
NM_006961.3		XM_001714438.1		XM_001715694.1		NR_027450.1		NM_001159860.1		NM_022750.2		NM_001128302.1		NM_001039503.2		NM_016644.1		NM_001077492.1
NM_144638.1		XM_001714545.1		XM_941509.3		NM_001164471.1		NM_001111039.1		NM_080752.2		NM_015925.5		NM_013270.4		NM_002103.4		NM_001127222.1
NM_174922.3		XM_001717044.1		XM_002347630.1		NM_001136002.1		NM_001165977.1		NM_018676.3		NM_001586.1		NM_014283.3		NM_001113226.1		NR_024428.1
NM_153354.3		XM_001717762.1		XM_002347602.1		NM_152587.3		NM_001130138.1		NM_001145393.1		NM_001004685.1		NM_016227.2		NM_014652.3		NM_003466.3
NM_018426.1		XM_002343616.1		XM_002347553.1		NM_001080404.1		NM_001010972.1		NM_015658.3		NM_001017389.1		NM_147129.3		NM_006282.2		NM_031475.2
NM_024112.3		XM_001717932.1		XM_001715145.2		NM_015012.2		NM_002148.3		NM_030907.3		NM_030818.2		NM_001190707.1		NM_152671.3		NM_001114091.1
NM_198484.3		XM_002344157.1		XM_002347530.1		NM_001165030.1		NR_003936.1		NM_001126122.1		NM_001031740.2		NM_182775.2		NM_019076.4		NM_003289.3
NM_033142.1		XR_038092.2		XM_002347489.1		NR_028491.1		NM_001145909.1		NM_001004756.2		NM_170686.2		NM_033164.3		NM_182552.3		NM_004977.2
NM_001099694.1		XR_078666.1		XM_001715137.1		NM_018295.3		NM_014975.2		NM_001005175.2		NM_005851.3		NM_033165.3		NM_001149.2		NM_005429.2
NM_207333.2		XM_002344158.1		XM_002345305.1		NM_152290.2		NM_006842.2		NM_004426.2		NM_139314.1		NM_033163.3		NM_130472.2		NM_002632.4
NM_015911.2		XR_078667.1		XR_078889.1		NM_001136116.1		NM_207312.2		NM_001030288.1		NM_001170585.1		NM_006119.4		NM_015075.1		NM_001039573.2
NM_024943.1		XM_002344151.1		XM_002345314.1		NM_024037.1		NM_139169.4		NM_024096.1		NM_001005323.1		NM_001144989.1		NM_018672.3		NM_006009.2
NM_153215.1		XM_002344152.1		XR_078896.1		NM_001025357.2		NM_001483.1		NM_001145543.1		NM_025205.3		NM_012096.2		NM_001142471.1		NM_001099952.2
NM_015511.3		XM_002344159.1		XM_001714172.1		NM_001166035.1		NM_153232.3		NM_000160.3		NM_005787.5		NM_001007471.2		NM_018283.1		NM_005682.5
NM_173654.1		XM_001719038.1		XM_002345346.1		NM_001080824.1		NM_198690.2		NM_001077594.1		NM_001017390.1		NM_005685.2		NM_001892.4		NM_002280.4
NM_182704.1		XM_002344153.1		XM_002345351.1		NM_018088.3		NM_023016.3		NM_016024.2		NR_027139.1		NM_003312.4		NM_003185.3		NM_002222.5
NM_024620.3		XM_002344161.1		XM_002345347.1		NM_024946.2		NM_001167830.1		NM_000728.3		NM_001024680.1		NM_172037.3		NM_015326.2		NM_152291.2
NM_020802.2		XM_001726093.1		XM_002345352.1		NM_001145536.1		NM_002637.3		NM_152585.1		NM_021118.1		NM_206945.3		NM_005919.3		NM_001142966.1
NM_030824.2		XM_001726134.1		XM_002345353.1		NM_001076680.1		NM_032152.3		NM_001135195.1		NM_032309.2		NM_016186.2		NM_000339.2		NM_001040272.4
NM_022006.1		XM_002344154.1		XM_002345348.1		NM_198538.3		NM_001171940.1		NM_024820.2		NM_001161334.1		NM_015343.4		NM_031477.4		NM_013953.3
NM_144693.1		XM_002344162.1		XR_036913.2		NM_001166034.1		NM_001076780.1		NM_181336.3		NM_001113482.1		NM_005212.2		NM_012393.2		NM_001004065.3
NM_153036.2		XR_078668.1		XM_002345349.1		NM_001080446.2		NM_004418.3		NM_022476.2		NM_001164803.1		NM_018688.4		NM_014317.3		NM_001128085.1
NM_153347.1		XM_001726263.1		XR_036915.2		NM_016462.3		NM_001142405.1		NM_178499.3		NM_020781.3		NM_001143775.1		NM_001550.2		NM_013448.2
NM_144631.4		XM_002344155.1		XM_002345350.1		NM_001165258.1		NM_018682.3		NM_001102467.1		NM_205835.2		NM_020952.4		NM_001190326.1		NM_001168272.1
NM_032412.3		XR_078669.1		XR_041871.1		NM_001077416.1		NM_001160325.1		NM_022092.2		NM_153837.1		NM_173605.1		NM_001190482.1		NM_005218.3
NM_001004309.2		XM_001719147.1		XR_078897.1		NM_001077418.1		NM_012139.2		NM_032846.3		NM_001004687.1		NM_002733.3		NM_018340.2		NM_000080.3
NM_024325.4		XM_002344163.1		XR_078898.1		NM_001077419.1		NM_024324.3		NM_015135.2		NM_014876.5		NM_002999.2		NM_001200.2		NM_006159.2
NM_014789.3		XM_001726381.2		XM_002345381.1		NM_001144936.1		NM_004799.2		NM_198427.1		NM_000326.4		NM_015465.3		NM_024574.3		NM_001145006.1
NM_032788.1		XM_002344164.1		XM_001717036.1		NM_001004353.2		NM_005538.2		NM_145045.4		NM_022145.3		NM_005722.3		NM_015040.3		NM_139245.2
NM_153219.2		XM_002344165.1		XM_001724323.2		NM_001145474.1		NM_012433.2		NM_001127258.1		NM_014829.2		NR_003581.1		NM_001080420.1		NM_201524.2
NM_017854.1		XR_078670.1		XM_002345384.1		NM_153369.2		NR_026686.1		NM_012106.3		NM_173801.3		NM_001018060.2		NM_173665.2		NM_052866.3
NM_213605.2		XM_001726466.1		XM_002345233.1		NR_029385.1		NM_021996.4		NM_007125.3		NM_145006.2		NM_001166055.1		NM_153699.1		NM_013992.3
NM_032030.2		XR_041221.2		XM_002345234.1		NR_029388.1		NM_198329.2		NM_001136558.1		NM_024082.3		NR_003582.1		NM_012231.4		NM_182648.1
NM_173631.2		XM_002344156.1		XR_040929.2		NR_029193.1		NM_001039917.1		NM_005702.2		NM_001005324.1		NM_001080978.2		NM_001178009.1		NM_002522.3
NM_173629.1		XM_001130308.3		XR_078875.1		NR_029376.1		NM_152749.3		NM_001011543.1		NM_001004688.1		NM_005309.2		NM_020988.2		NM_213674.1
NR_003063.1		XM_002344248.1		XM_002345235.1		NR_029379.1		NM_003418.4		NM_001004760.2		NM_004891.3		NM_000166.5		NR_027763.1		NM_000303.2
NM_178483.2		XM_002344246.1		XR_041094.2		NR_029380.1		NM_152688.2		NR_027404.1		NM_001012973.1		NM_022443.3		NM_181839.1		NM_000251.1
NM_033624.2		XM_933141.2		XM_001719988.2		NM_001145124.1		NM_138704.2		NM_015232.1		NM_016312.2		NM_001005731.1		NM_018240.5		NM_001145007.1
NM_153244.1		XM_002344247.1		XR_040220.1		NR_029378.1		NM_001171168.1		NM_031290.2		NM_198541.1		NR_002731.1		NM_032291.2		NM_001145107.1
NM_032423.2		XM_001726567.1		XM_002345236.1		NR_026807.1		NM_004990.2		NM_182924.3		NM_198232.1		NM_016302.3		NM_014790.3		NM_201525.2
NM_013359.2		XM_002343637.1		XM_001713928.2		NR_027105.1		NM_001012729.1		NM_001159747.1		NM_016459.3		NM_002918.4		NM_024786.2		NM_015718.2
NM_013361.4		XM_001726949.2		XM_002345285.1		NR_003610.1		NM_145065.2		NM_001098410.1		NM_001127223.1		NM_006482.2		NM_144581.1		NM_000405.4
NM_153263.1		XM_002343638.1		XM_001715322.2		NR_002714.1		NM_000223.3		NM_153838.3		NM_078470.4		NM_001034.3		NM_130475.2		NM_004274.4
NM_001033719.2		XM_002343639.1		XM_001716257.1		NR_002918.1		NM_015308.2		NM_198495.2		NM_139317.1		NM_023928.3		NM_003353.2		NM_006853.2
NM_001001668.3		XM_002343640.1		XM_002345284.1		NR_002981.1		NM_022478.3		NR_024095.1		NM_019606.4		NM_006429.3		NM_005071.1		NM_004983.2
NM_174926.1		XM_002343625.1		XR_078888.1		NR_026974.1		NM_175073.1		NM_001172663.1		NM_021994.2		NM_018290.3		NM_005197.3		NM_024411.3
NM_173548.1		XR_078545.1		XM_001714111.1		NR_003686.1		NM_178270.1		NM_001013642.2		NM_152260.1		NM_003370.3		NM_001177704.1		NM_001145770.1
NM_020713.1		XM_002343641.1		XM_001714113.1		NR_023358.1		NM_025125.2		NM_006973.2		NM_001005325.1		NM_001009570.2		NM_001663.3		NM_002009.3
NM_152476.2		XM_001133423.2		XM_002345309.1		NR_024349.1		NM_002787.4		NM_017554.2		NM_001004689.1		NM_152618.2		NM_004241.2		NM_001163391.1
NM_133444.1		XM_001131322.2		XM_001714143.1		NR_026875.1		NM_014296.2		NM_032166.2		NM_174954.1		NM_001166284.1		NM_003174.3		NM_001160179.1
NM_001039654.1		XM_001719648.2		XM_002345306.1		NR_002919.1		NM_139174.3		NM_001040125.1		NM_032805.1		NM_001252.3		NM_001961.3		NM_144947.1
NM_145041.1		XM_002343642.1		XM_002345307.1		NR_003033.1		NM_032127.3		NM_001029976.2		NM_005149.2		NM_001166285.1		NM_152999.3		NM_001145109.1
NM_017728.3		XM_001726754.2		XM_001718737.2		NR_026880.1		NM_001037162.1		NM_001042692.1		NM_203330.2		NR_029402.1		NM_145025.4		NM_001190892.1
NM_001004328.2		XM_929382.1		XM_002345308.1		NR_003706.2		NM_001039920.1		NM_001123226.1		NM_004376.5		NR_029403.1		NM_000887.3		NM_001145771.1
NM_152477.3		XM_002343626.1		XM_001719656.1		NR_002725.2		NM_001156474.1		NM_004583.2		NM_001004690.1		NM_015231.1		NM_016067.2		NM_020742.2
NM_145028.3		XM_001726779.2		XM_002345310.1		NR_024059.1		NM_001127194.1		NM_139136.2		NM_001007033.1		NM_001004419.2		NM_004272.3		NM_015555.2
NM_024967.1		XM_002343627.1		XR_039931.2		NR_024441.1		NM_016215.3		NM_001006120.2		NM_174955.1		NM_198492.3		NM_017757.2		NM_013449.3
NM_199043.1		XM_002343628.1		XM_002345311.1		NR_002920.1		NM_001707.2		NM_033172.1		NM_022778.2		NM_001134395.1		NM_001168339.1		NR_028077.1
NM_018447.1		XM_002343629.1		XM_002345312.1		NR_002983.1		NM_020199.2		NM_138771.3		NM_030760.4		NM_201647.1		NM_199454.2		NM_014460.3
NM_182490.1		XM_002343617.1		XM_001715024.2		NR_026712.1		NM_014479.3		NM_152622.3		NM_001004691.1		NM_004281.3		NM_032782.3		NM_033022.3
NM_152603.2		XM_002343618.1		XR_042049.2		NR_027456.1		NM_017582.6		NM_181599.2		NM_001004469.1		NM_004345.3		NM_033486.1		NM_001145110.1
NM_006455.2		XM_002343630.1		XM_001715078.2		NR_003580.1		NM_001002762.2		NM_001113410.1		NM_001005326.1		NM_052821.3		NM_001005389.1		NM_022358.2
NM_017879.1		XM_002343631.1		XM_002345313.1		NR_002921.1		NM_001040200.1		NM_016540.3		NM_148896.3		NM_001040152.1		NM_178824.3		NM_001145772.1
NM_014802.1		XM_001133785.1		XM_002345317.1		NR_002984.1		NM_178272.1		NM_017847.5		NM_032118.2		NR_029679.1		NM_000198.3		NM_130840.2
NM_182515.2		XR_078544.1		XM_001715531.2		NR_027433.1		NM_001311.4		NM_001164440.1		NM_033227.2		NM_003001.3		NM_001080423.1		NM_032517.4
NM_174898.2		XM_002343619.1		XR_078890.1		NR_015411.1		NM_001171832.1		NM_033661.3		NM_002703.3		NM_001145134.1		NM_001377.2		NM_005704.3
NM_178167.2		XM_002343632.1		XM_002345318.1		NR_002922.1		NM_022481.5		NM_032869.3		NM_144569.4		NM_001017417.1		NM_021964.2		NM_004967.3
NM_018102.3		XM_002343633.1		XM_001722136.2		NR_002985.1		NM_012226.3		NM_080860.2		NM_138477.2		NM_000839.3		NM_001008697.1		NM_002720.1
NM_173644.1		XM_001131914.2		XR_038786.2		NR_026713.1		NM_032107.3		NM_001083956.1		NM_001015892.1		NM_001097592.2		NM_012288.3		NM_001026.4
NM_015042.1		XM_002343634.1		XM_001722175.2		NR_027455.2		NM_152468.4		NM_052952.2		NM_174957.1		NM_001178064.1		NM_014632.2		NM_021052.2
NM_138283.1		XM_002343620.1		XM_001722306.2		NR_027436.1		NM_201445.1		NM_181721.2		NM_018982.3		NM_005424.2		NM_001795.3		NM_130841.2
NM_032819.3		XM_002343621.1		XM_001715778.2		NR_002986.1		NM_001037637.1		NM_001080494.2		NM_001127225.1		NR_029682.1		NM_003640.3		NM_133177.2
NM_031486.1		XM_002343635.1		XM_001722514.1		NR_015400.1		NM_198195.1		NM_002064.2		NM_021210.4		NM_175080.1		NM_207015.2		NM_024921.3
NM_198458.1		XM_002343622.1		XM_002345319.1		NR_003551.1		NM_014953.3		NM_201431.1		NM_033228.2		NM_001035513.1		NM_001135944.1		NM_022343.2
NM_182524.2		XM_002343623.1		XM_002345320.1		NR_027032.1		NM_001004334.2		NM_178161.2		NM_001130517.1		NR_033253.1		NM_004717.2		NM_001136033.1
NM_001007101.1		XM_001719745.1		XM_002345315.1		NR_027111.1		NM_194285.2		NM_198271.3		NM_139019.1		NM_001166006.1		NM_001302.3		NM_012190.2
NM_199005.1		XR_078543.1		XM_002345316.1		NR_002987.1		NM_001142604.1		NM_147777.2		NM_145244.2		NM_033120.2		NM_001093726.1		NM_001145773.1
NM_020880.3		XM_002343624.1		XM_002345330.1		NR_003065.1		NM_005383.2		NM_001172666.1		NM_013364.4		NM_031291.2		NM_021147.3		NM_001040260.2
NM_001008226.1		XM_001719758.2		XM_002345331.1		NR_002579.1		NM_001012968.2		NM_024863.4		NM_052879.4		NM_005593.2		NM_001099410.1		NM_133178.2
NM_152519.2		XM_001726878.1		XM_002345321.1		NR_002988.1		NM_001077447.1		NM_014322.2		NM_213601.1		NM_005261.3		NM_012072.3		NM_015028.2
NM_145271.3		XM_001719773.2		XM_002345322.1		NR_026731.1		NM_012261.2		NM_001001394.3		NM_017820.3		NM_003759.3		NM_001008662.2		NM_003037.2
NM_152315.2		XM_002343636.1		XM_002345323.1		NR_003692.2		NM_017885.2		NM_032047.4		NM_001004692.1		NR_029691.1		NM_183398.1		NM_001145774.1
NM_005893.2		XM_001719779.2		XM_002345324.1		NR_026754.1		NM_001034836.1		NM_178502.2		NM_174958.1		NM_015221.2		NM_021803.2		NM_022100.1
NM_022760.3		XR_038236.2		XR_039070.2		NR_027113.1		NM_022900.4		NM_152528.2		NM_006332.3		NM_015336.2		NM_020389.2		NM_000018.2
NM_024313.2		XM_001726885.1		XM_002345325.1		NR_002989.1		NM_080653.3		NM_183059.2		NM_005765.2		NM_031372.2		NM_001130022.1		NM_001040261.3
NM_001010895.2		XM_001726961.1		XM_001716728.2		NR_026732.1		NM_018031.3		NM_033114.3		NM_001042581.1		NM_014946.3		NM_001168341.1		NM_001161560.1
NM_144654.2		XM_001719792.2		XM_002345332.1		NR_001524.1		NM_015885.3		NM_030774.3		NM_052940.3		NM_005547.2		NM_033645.2		NM_001142284.1
NM_176814.3		XM_001726889.1		XM_002345326.1		NR_001580.1		NM_182501.3		NM_198532.2		NM_198546.1		NM_001184816.1		NM_014634.2		NM_001161561.1
NM_033547.3		XM_001719802.1		XM_002345327.1		NR_003141.2		NM_005169.3		NM_001102469.1		NM_001004693.1		NM_001113201.1		NM_002472.2		NM_004308.2
NM_030628.1		XM_378787.4		XR_037596.2		NR_027114.1		NM_015512.4		NM_017809.3		NM_199188.2		NM_015717.2		NM_016316.2		NM_015715.3
NM_018132.3		XM_002343643.1		XM_002345328.1		NR_027412.1		NM_001006944.1		NM_130388.2		NM_001005329.1		NM_198318.2		NM_033489.1		NM_016138.4
NM_019054.2		XM_002343668.1		XM_001723998.2		NR_026819.1		NM_198573.2		NM_018057.5		NM_017504.1		NR_003249.1		NM_145640.2		NM_145861.2
NM_020888.2		XM_002343669.1		XM_002345333.1		NR_001525.1		NM_020640.2		NM_004660.3		NM_004923.3		NR_002947.1		NM_001457.3		NM_012138.3
NM_020950.1		XM_002343670.1		XM_002345334.1		NR_027115.1		NM_017896.2		NM_022160.2		NM_004279.2		NM_005387.5		NM_001080426.1		NM_052907.2
NM_001097620.1		XM_002343671.1		XM_002345329.1		NR_001526.1		NM_020396.2		NM_001128212.1		NM_199190.2		NR_033416.1		NM_014178.6		NM_001161562.1
NM_001098801.1		XM_002343672.1		XR_078891.1		NR_024594.1		NM_017754.3		NM_001145208.1		NM_014579.3		NM_006430.2		NM_022458.3		NM_001077653.2
NM_024671.3		XM_001718878.1		XM_001717552.2		NR_027116.1		NM_022483.4		NM_001039905.1		NM_001004694.1		NM_000322.4		NM_001122979.2		NR_031765.1
NM_015297.1		XR_078546.1		XM_002345336.1		NR_026876.1		NM_001136193.1		NM_001010909.2		NM_182493.2		NM_001168370.1		NM_001135610.1		NM_001190983.1
NM_001085437.1		XR_016508.3		XM_002345337.1		NR_003690.2		NM_194279.2		NM_001008740.3		NM_006269.1		NM_052880.4		NM_003328.2		NM_003919.2
NM_024861.2		XR_040843.2		XM_001717661.1		NR_024444.1		NM_014913.3		NM_014626.3		NM_004098.3		NM_016403.3		NM_000735.2		NM_001031713.2
NM_001102651.1		XM_002343673.1		XM_001717732.2		NR_002826.2		NM_003365.2		NM_024591.4		NM_001013579.2		NM_145298.5		NM_001102597.1		NM_001161563.1
NM_001005287.1		XM_001719567.1		XM_002345338.1		NR_003268.3		NM_170711.1		NM_022831.2		NM_001004736.2		NM_006669.3		NM_014112.2		NM_178441.1
NM_173680.3		XM_002343674.1		XM_001725324.2		NR_027257.1		NM_001039582.3		NM_001130958.1		NM_018116.2		NM_006768.3		NM_000419.3		NM_007210.3
NM_001040011.1		XM_001719701.1		XM_002345335.1		NR_003921.1		NM_001097615.1		NM_001004719.2		NM_001127226.1		NM_004544.3		NM_001145027.1		NM_001166220.1
NM_001048265.1		XM_002343675.1		XM_001717831.1		NR_003016.1		NR_028051.1		NM_019082.2		NM_003108.3		NM_173088.1		NM_032510.3		NM_021809.5
NM_001001524.2		XM_002343676.1		XM_002345339.1		NR_026821.1		NM_152611.3		NM_001006937.1		NM_001170803.1		NM_001523.2		NM_000782.4		NM_001099400.1
NM_173521.3		XM_001717165.2		XR_078892.1		NR_027074.1		NM_032485.4		NM_030881.3		NM_152499.1		NM_017668.2		NM_006254.3		NM_001161564.1
NM_001080551.1		XM_001128360.3		XM_002345342.1		NR_027503.1		NM_033107.2		NM_001102470.1		NM_001004695.1		NM_000150.2		NM_032029.4		NM_022336.3
NM_152318.2		XM_002343677.1		XR_041259.1		NR_001530.1		NM_182971.2		NM_033670.2		NM_152512.3		NM_182491.2		NM_014755.2		NM_001099401.1
NM_001098814.1		XR_041663.2		XM_001725626.2		NR_003685.1		NM_013433.4		NM_030627.2		NM_001170804.1		NM_003610.3		NM_002315.1		NM_001161565.1
NM_032490.4		XR_078553.1		XM_001725689.1		NR_023311.1		NM_014617.3		NM_138433.3		NM_001004473.1		NM_014596.4		NM_001455.3		NM_006717.2
NM_001100389.1		XM_002343645.1		XR_078893.1		NR_002144.1		NM_015129.5		NM_004047.3		NM_001017971.1		NM_153188.2		NM_002043.2		NM_001944.2
NM_001080830.1		XM_001720598.1		XR_078895.1		NR_001282.2		NM_001048251.1		NM_144578.3		NM_001024.3		NM_001024628.2		NM_024057.2		NM_001130420.1
NM_019118.3		XR_015610.3		XR_040418.1		NR_024445.1		NM_001166277.1		NM_002284.3		NM_058229.2		NM_003906.3		NM_032725.3		NM_080738.3
NM_001098414.1		XR_078554.1		XM_001718592.1		NR_027328.1		NM_203344.2		NM_018036.5		NM_018837.3		NM_001172437.1		NM_145642.2		NM_001161566.1
NM_024341.2		XM_002343678.1		XM_002345343.1		NR_003922.1		NM_001144061.1		NM_001166262.1		NM_001113378.1		NM_003808.3		NM_207303.2		NM_014066.3
NM_001044387.1		XM_002343679.1		XM_002345344.1		NR_003938.1		NM_033191.2		NM_145811.1		NM_001004474.1		NM_003319.4		NM_001306.3		NM_001081003.1
NM_001099286.1		XM_933621.4		XM_002345345.1		NR_003017.2		NM_015294.3		NM_000951.2		NM_018203.1		NM_004423.3		NM_001164318.1		NM_004577.3
NM_001122961.1		XM_002343680.1		XM_001726471.2		NR_026822.1		NM_033549.3		NM_005172.1		NM_153488.3		NM_133432.3		NM_133338.1		NM_001081004.1
NM_001024683.1		XM_001717407.1		XR_039717.2		NR_001533.1		NM_001135005.1		NM_017853.2		NM_016014.2		NM_015695.2		NM_005982.3		NR_002329.1
NM_145272.3		XM_002343646.1		XM_001718774.1		NR_001560.1		NM_145738.2		NM_080864.2		NM_001034914.1		NM_001949.3		NM_001165893.1		NM_001547.4
NM_178837.3		XR_078547.1		XM_001718799.1		NR_002211.1		NM_022828.3		NM_001144033.1		NM_018006.4		NM_001168375.1		NM_001167577.1		NM_000346.3
NM_032307.3		XM_002343681.1		XM_002345341.1		NR_003699.1		NM_001130147.1		NM_006143.2		NM_014495.2		NM_014874.3		NM_005587.2		NM_001105531.2
NM_001085451.1		XM_002343682.1		XM_001714700.2		NR_003700.1		NM_173537.2		NM_173358.2		NM_001025780.1		NM_002907.3		NM_001172173.1		NM_001142283.1
NM_194320.2		XM_372730.7		XM_001719775.2		NR_003719.1		NM_152321.2		NM_001039457.1		NM_001014342.2		NM_001042454.2		NM_014877.3		NM_002638.3
NM_181789.2		XR_078548.1		XR_041261.2		NR_003939.1		NM_006057.1		NM_178507.2		NM_001110199.1		NM_001033055.1		NM_001003712.1		NM_014685.2
NM_001080394.1		XM_002343683.1		XR_040284.1		NR_003018.2		NM_014726.2		NM_001143833.2		NM_001161841.1		NM_001166208.1		NM_006165.3		NR_002330.1
NM_152554.2		XM_002343647.1		XM_002345357.1		NR_002931.2		NM_152284.3		NM_020959.2		NM_032258.2		NM_001083893.1		NM_003581.3		NM_001031803.1
NM_001085452.1		XR_038811.2		XM_001720321.1		NR_026984.1		NM_001098515.1		NM_145243.3		NM_017547.2		NM_003598.1		NM_001025252.1		NM_003175.3
NM_145044.2		XM_002343648.1		XM_002345360.1		NR_026661.1		NM_016938.3		NM_032124.4		NM_022897.2		NM_001135773.1		NM_020805.1		NM_006095.2
NM_001042474.1		XM_002343684.1		XR_038432.2		NR_027439.1		NM_001130148.1		NM_145026.3		NM_014703.2		NM_006585.2		NM_033492.1		NM_020819.4
NM_174905.3		XM_002343685.1		XM_001715096.1		NR_026958.1		NM_003524.2		NM_203413.1		NM_152897.1		NM_001184831.1		NM_032781.3		NR_003190.2
NM_001099854.1		XM_001129773.2		XM_001721069.2		NR_003940.1		NM_005210.3		NM_005952.3		NM_001040428.3		NM_003601.2		NM_003491.2		NM_182907.1
NM_018195.3		XM_002343649.1		XM_002345358.1		NR_027486.1		NM_001105562.1		NM_002685.2		NM_001031800.1		NM_021960.3		NM_001164319.1		NM_001010989.1
NM_001082969.1		XR_078549.1		XM_001721464.1		NR_003019.1		NM_001159560.1		NM_145173.3		NM_152753.2		NM_005654.4		NM_030777.3		NM_052846.1
NM_001082970.1		XM_097278.9		XR_037190.2		NR_026823.1		NM_020784.2		NM_001014283.1		NM_016111.3		NM_004052.2		NM_024641.2		NM_001105529.1
NM_021731.2		XM_001722946.2		XM_002345354.1		NR_026663.1		NM_012212.3		NM_001018108.2		NM_004750.4		NM_001080848.2		NM_181265.3		NM_000370.3
NM_001042680.1		XM_001723010.2		XM_002345355.1		NR_001535.1		NM_175732.2		NM_033535.2		NM_001001964.1		NM_014494.2		NM_015553.2		NM_013310.3
NM_024097.2		XM_002343650.1		XM_002345359.1		NR_003525.1		NM_001023571.2		NM_001042698.1		NM_023009.5		NM_001003962.1		NM_019862.2		NM_001142282.1
NM_017652.2		XM_002343686.1		XM_002345356.1		NR_026706.1		NM_001009998.2		NM_001017361.2		NM_001040033.1		NM_170784.1		NM_001043.3		NM_006893.2
NM_001105198.1		XM_002343687.1		XM_001715407.2		NR_003020.1		NM_003718.4		NM_001164443.1		NM_003642.3		NM_002191.2		NM_001003792.2		NM_001010990.1
NM_001105199.1		XM_002343651.1		XR_038752.2		NR_024246.1		NM_033319.3		NM_198513.1		NM_016074.3		NM_001749.2		NM_001099857.1		NM_007285.6
NM_001001411.2		XM_373809.5		XM_002345361.1		NR_003666.1		NM_012163.2		NM_144639.2		NM_001145165.1		NM_006432.3		NM_001080826.1		NM_001162529.1
NM_033387.3		XM_002343652.1		XM_001715587.1		NR_003941.1		NM_024100.3		NM_001128214.1		NM_004057.2		NM_001142864.2		NM_018318.3		NM_005633.3
NM_173528.2		XM_001717824.2		XM_001722297.1		NR_003021.2		NM_032579.2		NM_021038.3		NM_016055.5		NM_019056.5		NM_006906.1		NM_015529.2
NM_016078.4		XM_002343653.1		XR_037440.1		NR_002909.1		NM_021222.1		NM_003961.1		NM_199339.2		NM_000108.3		NM_014396.3		NM_007252.3
NM_015609.3		XM_002343654.1		XM_002345371.1		NR_003694.1		NM_173857.2		NM_001003891.1		NM_005973.4		NM_001136215.1		NM_001128916.1		NM_014003.3
NM_001012502.2		XM_002343688.1		XM_002345372.1		NR_028471.1		NM_032814.3		NM_001142318.1		NM_001001952.1		NM_001130688.1		NM_001003699.3		NM_001142285.1
NM_001079529.2		XM_002343689.1		XM_002345362.1		NR_027040.1		NM_006643.3		NM_144579.2		NM_014332.1		NM_030579.2		NM_001172501.1		NM_024014.2
NM_025108.2		XM_001133811.1		XM_001722788.1		NR_003942.1		NM_001143984.1		NM_024809.3		NM_001142554.1		NM_080629.2		NM_033406.2		NM_023110.2
NM_001105195.1		XM_001713770.2		XM_002345363.1		NR_003022.1		NM_001012264.3		NR_028103.1		NM_001012337.1		NM_003830.2		NM_014214.1		NM_080648.1
NM_001105194.1		XM_002343690.1		XM_002345373.1		NR_003066.1		NM_001079537.1		NM_145003.3		NM_001037330.1		NM_005637.2		NM_004721.3		NM_001160175.1
NM_001105193.1		XM_002343691.1		XR_038962.2		NR_001537.1		NM_144990.3		NM_198180.1		NM_133463.1		NM_001780.4		NM_001042369.2		NM_001167667.1
NM_016486.3		XM_002343692.1		XM_002345374.1		NR_003684.1		NM_001136497.1		NM_007320.2		NM_153033.3		NM_057091.2		NR_033809.1		NM_004498.1
NM_001102401.1		XR_078550.1		XM_001716362.1		NR_026541.1		NM_178578.2		NM_203415.1		NM_001001953.1		NM_001113491.1		NM_001900.4		NM_020760.1
NM_001024661.1		XM_002343655.1		XM_002345375.1		NR_027260.1		NM_001004055.1		NM_145814.1		NM_003868.1		NM_022825.2		NM_001025108.1		NM_080413.1
NM_031454.1		XM_928936.3		XM_002345376.1		NR_027329.1		NM_006637.1		NM_006192.3		NM_213606.3		NM_001131016.1		NM_178862.1		NM_080649.1
NM_001031748.2		XM_001724244.1		XM_001716411.1		NR_003943.1		NM_020177.2		NM_024610.4		NM_001004703.1		NM_002740.5		NR_027835.1		NM_004117.3
NM_001078173.1		XM_002343656.1		XM_002345364.1		NR_003067.1		NM_024725.3		NM_001136107.1		NM_014835.2		NM_006936.2		NM_138410.2		NM_001160176.1
NM_001079527.1		XM_001724522.1		XR_037512.2		NR_026776.1		NM_001171182.1		NM_006724.2		NM_033301.1		NM_198177.2		NM_133341.1		NM_153426.1
NM_001085401.1		XM_001724548.2		XM_002345365.1		NR_001538.1		NM_001004471.2		NM_015683.1		NM_012459.2		NM_001113494.1		NM_058187.3		NM_002220.1
NM_032453.1		XM_292779.8		XM_002345377.1		NR_028472.1		NM_001007561.2		NM_020122.4		NM_001164397.1		NM_203475.1		NM_206909.2		NM_001190898.1
NM_001048183.1		XM_002343693.1		XM_002345367.1		NR_024052.1		NM_020923.1		NM_018370.2		NM_033550.3		NM_001184967.1		NM_003192.2		NR_002332.1
NM_032266.3		XR_041436.1		XM_002345366.1		NR_026815.1		NM_024580.5		NM_001166358.1		NM_006649.3		NM_007103.3		NM_001167816.1		NM_001039395.3
NM_173611.2		XM_372741.4		XM_002345378.1		NR_002733.1		NM_033090.2		NM_014777.2		NM_001167961.1		NM_005522.4		NM_176782.2		NM_153427.1
NM_018172.2		XM_001134195.3		XM_002345379.1		NR_003944.1		NM_032747.2		NM_001172110.1		NM_171828.1		NM_004559.3		NM_001130928.1		NM_002279.3
NM_001042429.1		XR_017668.3		XM_002345368.1		NR_001539.1		NM_013365.4		NM_001136108.1		NM_001001954.1		NM_001032288.1		NM_003603.5		NM_001185057.1
NM_001039613.1		XM_002343694.1		XM_002345369.1		NR_003254.1		NM_001001912.1		NM_025065.6		NM_001004704.1		NM_199418.2		NM_138807.2		NM_017458.2
NM_181656.3		XR_078555.1		XM_001723841.1		NR_024053.1		NM_006078.2		NM_001146160.1		NM_024624.5		NM_022821.2		NM_144767.3		NM_021013.3
NM_001076781.1		XM_002343657.1		XM_002345370.1		NR_026563.1		NM_030672.2		NM_001727.1		NM_001042702.3		NM_181672.2		NM_000122.1		NM_003536.2
NM_207380.2		XR_039398.2		XR_037601.2		NR_003068.1		NM_173207.1		NM_002298.4		NM_001145073.1		NM_001168280.1		NM_012175.3		NM_001145775.1
NM_024109.2		XM_496322.5		XR_039185.2		NR_027765.1		NM_001029896.1		NM_207299.1		NM_001109.4		NM_001242.4		NM_005184.2		NM_001190899.1
NM_001077657.1		XM_929435.2		XM_001716853.1		NR_027688.2		NM_017813.3		NM_170695.2		NM_199415.1		NM_001005463.1		NM_177540.2		NM_014141.5
NM_001008494.1		XR_039415.2		XM_002345380.1		NR_001540.1		NM_015115.2		NM_006420.2		NM_001024679.2		NM_005047.2		NR_033810.1		NM_080415.1
NM_015680.4		XR_015687.3		XR_079563.1		NR_024061.1		NM_001031733.2		NM_032483.3		NM_032603.2		NM_183230.1		NM_033199.3		NM_001145776.1
NM_001126493.1		XR_016072.2		XM_001724370.2		NR_001545.2		NM_001145152.1		NM_001098527.2		NM_014599.4		NM_001135179.1		NR_027419.1		NM_004690.2
NM_001039999.2		XR_078556.1		XM_001713923.2		NR_024027.2		NM_198277.2		NM_031908.4		NM_152376.3		NM_001975.2		NM_001102598.1		NM_001190900.1
NM_203299.2		XM_002343695.1		XM_002345232.1		NR_026564.1		NM_015692.2		NM_178238.1		NM_001004479.1		NM_130853.2		NM_004217.2		NM_080416.1
NM_001040410.1		XM_002343696.1		XR_036902.2		NR_026960.1		NM_138612.1		NM_199206.2		NM_020368.2		NM_001024372.1		NM_001039970.1		NM_012182.2
NM_014774.2		XM_002343697.1		XR_078874.1		NR_002735.1		NM_018446.2		NR_028106.1		NM_173810.3		NR_029523.1		NM_002112.2		NM_001145777.1
NM_032488.3		XR_042316.2		XM_001720482.1		NR_003069.1		NM_174886.1		NM_024645.2		NM_001100114.1		NM_014456.3		NM_018847.2		NM_001135170.1
NM_145257.3		XM_002343658.1		XM_001720519.1		NR_026991.1		NM_033647.2		NM_001137664.1		NM_199416.1		NM_153451.2		NM_181500.1		NM_003882.2
NM_017546.4		XM_001718400.2		XR_039836.2		NR_026777.1		NM_173846.4		NM_006595.3		NM_006701.2		NM_012247.3		NM_005659.6		NM_001177998.1
NM_030630.2		XR_078552.1		XM_002345240.1		NR_001541.1		NM_024650.3		NM_032300.4		NM_012318.2		NM_001085464.1		NM_001145304.1		NM_017693.3
NM_001214.3		XM_001131980.2		XM_001715386.1		NR_002736.1		NM_021644.3		NM_001100594.1		NM_001170808.1		NM_031216.3		NM_022659.2		NM_014438.3
NM_199136.3		XM_001725568.1		XM_002345241.1		NR_003070.1		NM_198798.1		NM_001102559.1		NM_213725.1		NM_001081638.1		NM_001122731.1		NM_001135171.1
NM_052849.2		XR_017681.2		XM_001715471.2		NR_002444.2		NM_001165994.1		NM_032940.2		NM_001001966.1		NM_001031709.2		NM_020791.1		NM_001177999.1
NM_001080791.1		XM_002343698.1		XM_002345242.1		NR_027292.1		NM_001025591.2		NM_014275.4		NM_001136533.1		NM_203292.1		NM_152447.3		NM_001159596.1
NM_001080792.1		XM_002343659.1		XM_002345237.1		NR_026993.1		NM_203352.1		NM_001177.3		NM_001004705.1		NM_001085467.1		NM_005336.3		NM_001690.2
NM_020219.3		XM_001725603.1		XM_002345238.1		NR_027701.1		NM_005209.1		NM_001006938.2		NM_001004480.1		NM_006223.3		NM_001042370.2		NR_003923.2
NM_152445.1		XM_001718473.2		XM_002345239.1		NR_001542.1		NM_024070.3		NM_201434.1		NM_006934.2		NM_001025596.2		NM_001005483.1		NR_022007.1
NM_016049.3		XM_001718493.1		XM_002345243.1		NR_028366.1		NM_001018137.1		NM_022767.3		NM_003771.4		NM_001172640.1		NM_020245.3		NM_001804.2
NM_024643.2		XM_002343660.1		XM_001721777.2		NR_024062.1		NM_181519.2		NM_004617.2		NM_015696.4		NM_002176.2		NM_014483.3		NM_005548.2
NM_001080515.1		XM_001725645.2		XR_038750.2		NR_003071.1		NM_001159878.1		NM_002979.3		NM_001164490.1		NM_001139500.1		NM_001008699.1		NM_031911.4
NM_182616.2		XM_002343699.1		XR_038807.2		NR_027793.1		NM_184234.1		NM_000449.3		NM_021252.3		NM_001178007.1		NM_152942.2		NM_002805.4
NM_213603.2		XM_001718521.2		XM_002345249.1		NR_001562.2		NM_148962.4		NM_178044.1		NM_001004481.1		NM_001613.2		NM_000351.4		NM_020922.4
NM_001013258.1		XM_002343700.1		XM_002345256.1		NR_026882.1		NM_014450.2		NM_054013.3		NM_001004706.1		NM_001012751.2		NM_001704.2		NM_005314.2
NM_138446.1		XR_078557.1		XM_002345250.1		NR_023391.1		NM_020718.3		NR_002949.2		NM_005788.3		NM_012245.2		NM_000112.3		NM_001161705.1
NM_152569.2		XR_078558.1		XM_001722685.1		NR_024233.1		NM_001167608.1		NM_001146154.1		NM_020755.2		NM_014240.2		NM_001146189.1		NM_080867.2
NM_032849.3		XM_002343661.1		XM_002345251.1		NR_024447.1		NM_014039.2		NM_178559.5		NM_201649.2		NM_182685.1		NM_001128918.1		NM_001130089.1
NM_032648.2		XM_001718544.2		XR_079562.1		NR_002738.1		NM_001172687.1		NM_024496.2		NM_014241.3		NM_003141.3		NM_053004.2		NM_018301.3
NM_015159.1		XM_002343701.1		XM_001722743.1		NR_003072.1		NM_173210.1		NM_199290.3		NM_004892.4		NM_001130102.1		NM_001173524.1		NM_019102.2
NM_001001710.1		XR_078559.1		XR_078876.1		NR_002184.2		NM_007042.3		NM_001079675.1		NM_001042588.1		NM_004017.2		NM_001185015.1		NM_001174063.1
NM_080829.2		XM_002343663.1		XM_002345252.1		NR_002739.1		NM_001033030.1		NM_024763.4		NM_006630.2		NM_134433.2		NM_197941.2		NM_001002838.3
NM_018691.2		XM_002343662.1		XM_002345253.1		NR_003073.1		NM_171982.3		NM_001007098.1		NM_001004482.1		NM_014740.3		NM_004310.3		NM_013416.3
NM_020894.2		XR_016082.3		XM_002345244.1		NR_026667.1		NM_183353.2		NM_001142931.1		NM_001015038.1		NM_001104586.1		NR_027303.1		NM_001195.3
NM_001045480.1		XR_078560.1		XM_002345254.1		NR_003696.1		NM_001130475.1		NM_182947.2		NM_012110.2		NM_080392.2		NM_025256.5		NM_024323.3
NM_001005850.1		XM_001725733.2		XR_039089.2		NR_026778.1		NM_017943.3		NM_005801.3		NM_080859.1		NM_004018.2		NM_178863.2		NM_198510.2
NM_001009993.2		XM_002343665.1		XM_002345255.1		NR_003688.1		NM_024527.4		NM_178431.1		NM_001144824.1		NM_004822.2		NM_133344.1		NM_199421.1
NM_152906.4		XM_002343664.1		XM_002345245.1		NR_002157.1		NM_001010984.1		NM_001159546.1		NM_001144937.1		NM_015409.3		NM_183246.1		NM_006499.3
NM_001008395.2		XM_002343702.1		XM_001723819.2		NR_024622.1		NM_001001.3		NM_052932.2		NM_194272.1		NR_027911.1		NM_006329.3		NM_001174064.1
NM_001001436.2		XM_929820.2		XM_001716780.1		NR_003669.1		NM_001109809.2		NM_001145291.1		NM_001004483.1		NM_001079520.1		NM_001167579.1		NM_015596.1
NM_177454.3		XM_002343666.1		XM_002345247.1		NR_002741.1		NM_001080468.2		NM_001144924.1		NM_004862.3		NM_001080436.1		NM_024766.3		NM_145739.1
NM_175871.3		XM_002343667.1		XM_002345246.1		NR_003074.1		NM_001006638.2		NM_004879.3		NM_001004708.1		NM_012302.2		NM_006718.3		NM_000276.3
NM_023933.1		XM_002344176.1		XM_002345248.1		NR_001546.1		NM_001432.2		NM_032338.3		NM_001145167.1		NM_001178112.1		NM_001130700.1		NM_001174065.1
NM_001080546.1		XM_002344166.1		XM_002345258.1		NR_028328.1		NM_015939.3		NM_006062.2		NM_172069.3		NM_020401.2		NM_012137.3		NM_020870.3
NM_024833.2		XM_002344177.1		XM_002345259.1		NR_024623.1		NM_018180.2		NM_001159629.1		NM_002933.4		NM_018127.6		NM_001172086.1		NM_030903.3
NM_212558.2		XM_002344178.1		XR_039267.2		NR_003035.1		NM_013280.4		NM_024642.3		NM_002264.3		NM_145040.2		NM_015554.1		NM_002686.3
NM_001004313.1		XM_002344179.1		XR_039312.2		NR_003075.1		NM_170723.1		NM_001145394.1		NM_015490.3		NM_013375.2		NM_005866.2		NM_031280.3
NM_001025266.1		XM_002344169.1		XM_002345257.1		NR_027715.1		NM_006635.3		NM_006358.2		NM_001172630.1		NM_005860.2		NM_001007466.1		NM_201543.1
NM_017727.4		XM_001130238.1		XM_002345260.1		NR_027771.1		NM_002107.3		NM_000924.3		NM_001136046.1		NM_001178116.1		NM_003878.2		NM_000944.4
NM_152440.4		XR_042057.1		XM_001718006.2		NR_001547.1		NM_052870.2		NM_014706.3		NM_031917.2		NM_001130105.1		NM_183061.1		NM_001033953.2
NM_001013657.2		XR_078671.1		XM_002345261.1		NR_003193.1		NM_015564.2		NM_001080487.1		NM_001004484.1		NM_173197.2		NM_001178016.1		NM_031469.2
NM_178544.3		XM_002344171.1		XM_002345262.1		NR_003705.1		NM_145290.2		NM_012236.3		NM_001005338.1		NM_001100426.1		NM_001102600.1		NM_001174066.1
NM_018166.1		XM_001718453.1		XR_041693.2		NR_024166.1		NM_174887.2		NM_016532.3		NM_022112.1		NM_206948.2		NM_152556.2		NM_178229.4
NM_001105519.1		XM_002344180.1		XM_002345263.1		NR_026540.1		NM_018232.1		NM_003260.4		NM_018067.3		NM_001114396.1		NR_033393.1		NM_014268.2
NM_016175.3		XM_002344181.1		XM_001724977.1		NR_001276.1		NM_012337.2		NM_001025604.1		NM_198234.2		NM_001178120.1		NM_001172087.1		NM_001693.3
NM_001017987.2		XM_002344182.1		XM_002345264.1		NR_003076.1		NM_001373.1		NM_198285.2		NM_152271.3		NM_001100428.1		NM_001008392.1		NM_005450.4
NM_001039361.3		XM_001725705.2		XR_078880.1		NR_027795.1		NM_001080503.2		NM_001040456.1		NM_005539.3		NM_030625.2		NM_031899.2		NM_201544.1
NM_001129895.1		XM_002344183.1		XR_039407.2		NR_026908.1		NM_014891.5		NM_130807.2		NM_020120.3		NM_004982.2		NM_020416.3		NM_001130691.1
NM_173531.3		XM_001725765.1		XM_002345265.1		NR_003194.1		NM_007234.3		NM_207295.1		NM_001080835.1		NM_001178123.1		NR_027779.1		NM_001610.2
NM_207327.4		XM_002344184.1		XM_002345278.1		NR_024167.1		NM_001143973.1		NM_001134376.1		NM_001535.2		NM_198178.2		NM_173797.3		NM_004815.3
NM_182581.3		XR_078672.1		XM_002345279.1		NR_024259.1		NM_016318.2		NM_199039.3		NM_001169107.1		NM_006798.2		NM_017779.4		NM_007219.3
NM_133473.2		XM_002344172.1		XM_002345266.1		NR_002936.2		NM_001905.2		NM_033364.3		NM_002173.2		NM_001142574.1		NM_001145805.1		NM_001174067.1
NM_001077624.1		XM_002344173.1		XR_041509.2		NR_027355.1		NM_015394.4		NM_007354.1		NM_001001958.1		NM_032830.2		NM_001077358.1		NM_001014434.1
NM_207395.2		XM_002344174.1		XM_002345267.1		NR_002744.1		NM_006056.4		NM_001105549.1		NM_138334.2		NM_005229.3		NM_005879.2		NM_201545.1
NM_001076675.2		XM_002344185.1		XM_002345280.1		NR_003077.1		NM_006063.2		NM_207406.3		NM_001004485.1		NM_004322.3		NM_001127698.1		NM_001033952.2
NM_152460.2		XM_002344175.1		XM_002345268.1		NR_003108.1		NM_001167738.1		NM_173812.4		NM_000847.4		NM_001282.2		NM_001128921.1		NM_001130692.1
NM_001123040.1		XR_015508.2		XM_001718194.2		NR_027693.1		NM_016289.3		NM_001040457.1		NM_001031628.1		NM_001118885.1		NM_001134363.1		NM_001131064.1
NM_001099850.1		XM_378973.5		XM_002345281.1		NR_001549.1		NM_080875.2		NM_019644.3		NM_001143981.1		NM_194434.2		NM_003652.2		NM_022406.2
NM_001039614.1		XM_002344213.1		XM_001718227.2		NR_003195.1		NM_002573.3		NR_004858.1		NM_206962.1		NM_145341.2		NM_000697.2		NM_002811.3
NM_001010977.1		XR_078681.1		XR_041454.2		NR_024101.1		NM_057180.1		NM_021949.3		NM_018129.3		NM_033484.2		NM_002860.3		NM_001134337.1
NM_207408.1		XM_002344214.1		XM_001725490.1		NR_027356.1		NM_002553.2		NM_153270.1		NM_001004486.1		NM_003967.2		NM_001080407.2		NM_001143827.1
NM_001039372.1		XM_002343728.1		XR_037967.2		NR_002745.1		NM_001042424.2		NM_001172218.1		NM_006067.4		NM_130440.2		NM_001042482.1		NM_001080397.1
NM_198151.1		XM_002343729.1		XR_078877.1		NR_001288.1		NM_005664.3		NR_033342.1		NM_001008536.1		NM_014366.4		NM_003145.3		NM_003401.3
NM_001033564.1		XM_002343723.1		XR_039567.2		NR_003078.1		NM_144582.2		NM_013286.3		NM_015959.2		NM_004560.2		NM_001077628.1		NM_001134338.1
NM_138471.1		XM_002343712.1		XM_002345282.1		NR_027089.1		NM_005067.5		NM_001007277.1		NM_005151.3		NM_001018102.1		NM_207352.3		NR_026570.1
NM_175921.4		XM_001130700.2		XM_002345269.1		NR_001550.1		NM_014061.3		NM_001143853.1		NM_001143982.1		NM_001166504.1		NM_001080953.1		NM_006542.3
NM_001037225.1		XR_041061.2		XR_041239.2		NR_003196.1		NM_001080414.2		NM_013308.3		NM_152403.2		NM_001008564.1		NM_015907.2		NM_006915.2
NM_001013663.1		XR_079509.1		XM_001718570.1		NR_027148.1		NM_015175.1		NM_001039535.2		NM_002411.2		NR_001445.2		NM_000933.3		NM_024010.2
NM_007152.3		XM_002343730.1		XM_001718580.2		NR_002746.1		NM_020917.1		NM_001017989.2		NM_001080113.2		NM_138384.2		NM_001039464.2		NM_014588.4
NM_207430.2		XM_002343717.1		XM_001725954.1		NR_003079.1		NM_032257.4		NM_014266.3		NM_001001963.1		NM_018848.2		NM_001017423.1		NM_022550.2
NM_001100388.1		XM_002343718.1		XM_002345270.1		NR_027091.1		NM_177985.2		NM_080878.2		NM_005298.2		NM_000154.1		NM_001110533.1		NM_001539.2
NM_175885.3		XM_002343731.1		XM_002345271.1		NR_001551.1		NM_001146729.1		NM_001010922.2		NM_001142288.1		NM_001165257.1		NM_001160138.1		NM_006775.2
