# Supplementary material for: MysiRNA-Designer: A Workflow for Efficient siRNA Design
Source: PLoS One. 2011 Oct 26;6(10):e25642. doi: 10.1371/journal.pone.0025642 (PMC3202522; doi:10.1371/journal.pone.0025642)
Supplement: Readme S1 — MysiRNA-Designer installation instruction. (TXT) [file pone.0025642.s006.txt]

MysiRNA source code for Academic Users, Version 1
=====================================================
-------------
License Terms
-------------
MysiRNA-Designer a Software for Rational siRNA Design
Copyright (C) 2011  <M.Mysara et al>
This program is free software; you can redistribute it and/or modify
it under the terms of the GNU General Public License as published by
the Free Software Foundation; either version 2 of the License, or
(at your option) any later version.

This program is distributed in the hope that it will be useful,
but WITHOUT ANY WARRANTY; without even the implied warranty of
MERCHANTABILITY or FITNESS FOR A PARTICULAR PURPOSE.  See the
GNU General Public License for more details.

You should have received a copy of the GNU General Public License
along with this program; if not, write to the Free Software
Foundation, Inc., 59 Temple Place, Suite 330, Boston, MA  02111-1307  USA

see the Copyrights files inclosed for this software and other excutables COPYING.
-------------
Requirements
-------------
Windows envirenment
-PPM (Perl Package Manager) varsion (5.10.1.1008):
 avaible at (http://www.activestate.com/activeperl/downloads), to be installed.
-Bioperl module follow the  "GUI Installation" instructions stated for version 
 5.10 at (http://www.bioperl.org/wiki/Installing_Bioperl_on_Windows).
 After finishing the installation of "Bioperl" install these additional packages:
 "bioperl-Run", "Bundle-bioPerl","Modern-Perl" and "spreadsheet-ParseExcel" by 
 typing their named in the search box of PPM, mark them for install and install 
 them using the arrow-shaped install icon.
-EMBOSSwin:
 available at (http://www.interactive-biosoftware.com/embosswin/embosswin.html).
 after installation define a system varriable named "EMBOSSWIN" by accessing 
 windows "advanced system setting"->"Environment Varriable". Under "system 
 varriables" add new varriable named "EMBOSSWIN" and give it the PATH where 
 EMBOSSwin is installed.
-Download mRNA dataset (refseq) from NCBI website (for off-target filtration, optional):
 (ftp://ftp.ncbi.nih.gov/blast/db/) named "refseq_rna.tar.gz" extract it using 
 decompressing tools as "winRAR" or "7_Zip".
-WEKA 3.7: 
 Download and install the software keeping the Path of the installation known.
 WEKA is a freeware available online at (http://www.cs.waikato.ac.nz/ml/weka/)
 
--------------------------------
Before Running MysiRNA Designer
-------------------------------- 
-Enable Excel macros by changing the macro security level, Access "Excel Option"->
 "Trust Centre"->"Trust Centre Setting"->"Macro settings"->"Enabl all macros".
-Check EMBOSSWIN environment variable whether it has been defined or not via accessing 
 "Advanced System Setting"->"Environment Varriables"->add in the System Varriables. Search
 for EMBOSSWIN system varriable, if it does not exist add them as per below:
	Varriable name: EMBOSSWIN
	Varriable Value: (emboss installation path, detault: "C:\embosswin").
-Access Perl Package Maneger "PPM" installed packages and check if following 
 package are successfully installed:
 (BioPerl, bioperl-Run, Bundle-bioPerl, Modern-Perl and spreadsheet-ParseExcel).

------------------------
Running MysiRNA Designer
------------------------
Double click MysiRNA_Designer.exe
Syntax:
	(perl) MysiRNA_Designer.pl -s <Accession file> -o <Output PATH> -w <WEKA installation PATH>
	
 Use the Following Mandatory Options:\n
 -s File containing mRNA(s) Refseq Accession(s) one/line, 
  <Example, D:\Acc.txt containing 'NM_001211' accession number >
 -o out put PATH.
  <Example, D:\ >
 -w WEKA installation PATH.
  <Example, C:\Weka-3-7 >
	
 Use the Following Non-Mandatory Options:\n
 -d To perform off-target filtration, insert mRNA refseq dataset name
    without its extension and complete PATH, <Example, D:\refseq_rna >.
 -t RNAxs threshold on the 8 nts accessibility, else use default.
 -u RNAxs threshold on the 16 nts accessibility, else use default.
 -p Use MysiRNA-Model high specificity threshold (Y/N).
 -e Updated 3UTR Database, else use default
 -i Updated refseq2ensumble ID Database, else use default 
 
 For Queries about the installaion, type \'notepad README.txt\'
 For Queries about the Copy rights, type \'notepad COPYING.txt\'

- To see the program help type MysiRNA_Designer.pl (with no parameters). 
 the program will be producing the resutls in a folder name results and the 
 final results in a folder named total_mysirna
- The program can accept multiple mRNA(s) accession at single run.
------------
Output Files
------------
The MysiRNA program generates numerous text output files in varrious folders:
------------------------------------------
"MysiRNA_Designer_Final_results" contains:
------------------------------------------
- X_Final_siRNA.fasta (Final siRNA passing MysiRNA_Designer filtration phases, X 
  indicate mRNA order in the intry file).
- X_Final_MysiRNA.fasta (same siRNA as X_Final_siRNA.fasta after being evaluated with
  MysiRNA model, X indicate mRNA order in the intry file).
-------------------
"tools_results" contains:
-------------------
- fasta1results.fasta (mRNA Sequence in fasta format of Accession entered),
- fasta1result.gb (Genbank format of the accession entered),
- blast1result.fasta (the accession of all the transcripts of the mRNA),
- Tar_acc_result.txt (target accessible siRNA),
- SNPs_free_siRNAs.fasta (siRNA free from SNPs),
- snpsFinal.fasta (SNPs regions),
---------------------------------------------
"blastresult" contains off-target evaluation:
---------------------------------------------
- siRNA_num_X_Off_Target.fasta (Blast results siRNAs where X change by siRNA number)
- X_Whole_siRNA_off_targets.csv (all the blast results for all siRNA, where X
 change by mRNA number).
--------------------------------
"Multi_score_Accepted" contains:
--------------------------------
- X_Multi_score_Approved_siRNA.fasta (siRNA passing multiple scores, multiple 
transcripts and SNPs filtration).
----------------------------------------------------------------------------------
general messages from standard output/error to follow the program stages/errors.

-------
Testing
-------
Type:
 Perl mysiRNA_Designer.pl -o <output PATH> -w <WEKA installation PATH> -s <CURRENTPATH\test\acc.txt>
 Where, acc.txt use a file containing the accession: NM_001667
After complete run, the result should appear as it is presented in Test_Results.txt
With 22 possible siRNA targeting NM_001667 mRNA.

Developed by M.Mysara et al.
Mysara M, Garibaldi J, ElHefnawi M,(2011) �MysiRNA-Designer: A Workflow For Efficient siRNA Design�, 
PloS One Journal.

if you have any question contact: mm.abdelwahab@nrc.sci.eg, 
mohamed.mysara@nottingham.ac.uk and mohamed.abdelwahab@mail.iti.net.eg
