# Supplementary material for: MysiRNA-Designer: A Workflow for Efficient siRNA Design
Source: PLoS One. 2011 Oct 26;6(10):e25642. doi: 10.1371/journal.pone.0025642 (PMC3202522; doi:10.1371/journal.pone.0025642)
Supplement: Testing S1 — MysiRNA-Designer installation validation results. Illustration of siRNA targeting mRNA (acc: NM_001667) using MysiRNA-Designer. It presents 22 possible siRNA with their predicted efficiency. (TXT) [file pone.0025642.s007.txt]

	||||||||||||||||||||||||||||||||||||||||||||||||
	||        MysiRNA-Designer Results            ||
	||    A Software For Rational siRNA Design    ||
	||    Copyright (C) 2011  <M.Mysara et al>    ||
	||||||||||||||||||||||||||||||||||||||||||||||||

These siRNA designed to target mRNA(s) with the following Accession:
 NM_001667
 NM_001199745

Using the following runtime parameters:

mRNA refseq database PATH: d:\Mysirna_whole_genome\2\refseq_rna 
mRNA input accession number PATH: d:\test\acc.txt
Output PATH: d:\test
WEKA installation PATH: c:\Weka-3-7
RNAxs threshold on the 8 nts accessibility: 0.01157
RNAxs threshold on the 16 nts accessibility: 0.001002
Threshold for accepted siRNA: 90


>siRNAnum:18_iscore:76.7_SBiopredsi:0.846_DISR:88.3_reynold:5_UiTie:Ib_Amarzguioui:5_Katoh:73.2_Hiesh:3_Takasaki:7.8_ThermoComp21:0.91_Thermo19:0.94_Gwhole:-39.7_MysiRNA:91.431
AntiSense:	UUCCUGUUGGCUAUCACGCuc
Sense:		GCGUGAUAGCCAACAGGAA
>siRNAnum:155_iscore:59.2_SBiopredsi:0.748_DISR:78.5_reynold:5_UiTie:Ib_Amarzguioui:3_Katoh:53.8_Hiesh:2_Takasaki:-7.3_ThermoComp21:0.78_Thermo19:0.76_Gwhole:-40.0_MysiRNA:83.586
AntiSense:	AUUGUCCAGGCCAAGCAUGag
Sense:		CAUGCUUGGCCUGGACAAU
>siRNAnum:181_iscore:68.9_SBiopredsi:0.847_DISR:92.9_reynold:9_UiTie:II_Amarzguioui:2_Katoh:80.0_Hiesh:1_Takasaki:-1.6_ThermoComp21:0.95_Thermo19:0.94_Gwhole:-37.0_MysiRNA:93.587
AntiSense:	UUCUUCAGGAUGGUUGUCUuu
Sense:		AGACAACCAUCCUGAAGAA
>siRNAnum:188_iscore:60.3_SBiopredsi:0.752_DISR:83.9_reynold:5_UiTie:Ia_Amarzguioui:3_Katoh:70.2_Hiesh:1_Takasaki:8.1_ThermoComp21:0.77_Thermo19:0.76_Gwhole:-33.5_MysiRNA:85.822
AntiSense:	AUUGAACUUCUUCAGGAUGgu
Sense:		CAUCCUGAAGAAGUUCAAU
>siRNAnum:208_iscore:73.1_SBiopredsi:0.821_DISR:87.1_reynold:5_UiTie:Ib_Amarzguioui:4_Katoh:63.8_Hiesh:3_Takasaki:7.4_ThermoComp21:0.91_Thermo19:0.94_Gwhole:-42.4_MysiRNA:87.941
AntiSense:	AUGGUGUCGAUGUCCUCCCca
Sense:		GGGAGGACAUCGACACCAU
>siRNAnum:216_iscore:48.7_SBiopredsi:0.615_DISR:71.7_reynold:5_UiTie:II_Amarzguioui:1_Katoh:49.4_Hiesh:-1_Takasaki:-4.0_ThermoComp21:0.73_Thermo19:0.73_Gwhole:-41.1_MysiRNA:75.489
AntiSense:	UUGGGGAGAUGGUGUCGAUgu
Sense:		AUCGACACCAUCUCCCCAA
>siRNAnum:231_iscore:59.3_SBiopredsi:0.765_DISR:78.8_reynold:5_UiTie:Ia_Amarzguioui:3_Katoh:54.9_Hiesh:1_Takasaki:-2.4_ThermoComp21:0.76_Thermo19:0.78_Gwhole:-41.2_MysiRNA:80.743
AntiSense:	UGUUGAAGCCCAGCGUUGGgg
Sense:		CCAACGCUGGGCUUCAACA
>siRNAnum:241_iscore:65.8_SBiopredsi:0.684_DISR:78.7_reynold:5_UiTie:II_Amarzguioui:3_Katoh:75.3_Hiesh:3_Takasaki:9.7_ThermoComp21:0.72_Thermo19:0.84_Gwhole:-38.0_MysiRNA:84.732
AntiSense:	AGGGUCUUGAUGUUGAAGCcc
Sense:		GCUUCAACAUCAAGACCCU
>siRNAnum:327_iscore:60.7_SBiopredsi:0.634_DISR:72.9_reynold:5_UiTie:II_Amarzguioui:3_Katoh:74.4_Hiesh:-1_Takasaki:0.4_ThermoComp21:0.73_Thermo19:0.82_Gwhole:-37.3_MysiRNA:84.261
AntiSense:	UGCUCUCAAAGUAGUUCCGcc
Sense:		CGGAACUACUUUGAGAGCA
>siRNAnum:328_iscore:59.8_SBiopredsi:0.687_DISR:73.5_reynold:5_UiTie:II_Amarzguioui:1_Katoh:77.1_Hiesh:2_Takasaki:9.7_ThermoComp21:0.76_Thermo19:0.82_Gwhole:-37.1_MysiRNA:85.478
AntiSense:	GUGCUCUCAAAGUAGUUCCgc
Sense:		GGAACUACUUUGAGAGCAC
>siRNAnum:626_iscore:53.3_SBiopredsi:0.684_DISR:73.3_reynold:5_UiTie:II_Amarzguioui:2_Katoh:60.5_Hiesh:1_Takasaki:5.3_ThermoComp21:0.68_Thermo19:0.69_Gwhole:-39.0_MysiRNA:76.53
AntiSense:	AGCUGUGAAAAUGCGGCUGga
Sense:		CAGCCGCAUUUUCACAGCU
>siRNAnum:632_iscore:64.3_SBiopredsi:0.791_DISR:83.0_reynold:5_UiTie:Ib_Amarzguioui:2_Katoh:65.5_Hiesh:1_Takasaki:3.0_ThermoComp21:0.76_Thermo19:0.80_Gwhole:-35.6_MysiRNA:87.838
AntiSense:	UCAGUCAGCUGUGAAAAUGcg
Sense:		CAUUUUCACAGCUGACUGA
>siRNAnum:641_iscore:58.2_SBiopredsi:0.764_DISR:82.8_reynold:5_UiTie:II_Amarzguioui:2_Katoh:53.1_Hiesh:0_Takasaki:-4.0_ThermoComp21:0.74_Thermo19:0.76_Gwhole:-41.5_MysiRNA:78.802
AntiSense:	UGGAGUGGUUCAGUCAGCUgu
Sense:		AGCUGACUGAACCACUCCA
>siRNAnum:644_iscore:53.2_SBiopredsi:0.588_DISR:70.0_reynold:5_UiTie:II_Amarzguioui:0_Katoh:65.9_Hiesh:1_Takasaki:-0.7_ThermoComp21:0.67_Thermo19:0.72_Gwhole:-39.5_MysiRNA:75.373
AntiSense:	AUCUGGAGUGGUUCAGUCAgc
Sense:		UGACUGAACCACUCCAGAU
>siRNAnum:656_iscore:55.6_SBiopredsi:0.702_DISR:72.9_reynold:5_UiTie:II_Amarzguioui:2_Katoh:45.1_Hiesh:1_Takasaki:-6.4_ThermoComp21:0.69_Thermo19:0.69_Gwhole:-46.4_MysiRNA:65.656
AntiSense:	UAGGUGGGGGGCAUCUGGAgu
Sense:		UCCAGAUGCCCCCCACCUA
>siRNAnum:664_iscore:58.7_SBiopredsi:0.716_DISR:75.9_reynold:5_UiTie:II_Amarzguioui:3_Katoh:53.7_Hiesh:-1_Takasaki:0.0_ThermoComp21:0.70_Thermo19:0.74_Gwhole:-47.2_MysiRNA:65.098
AntiSense:	UGGACUGCUAGGUGGGGGGca
Sense:		CCCCCCACCUAGCAGUCCA
>siRNAnum:674_iscore:63.6_SBiopredsi:0.807_DISR:89.4_reynold:5_UiTie:II_Amarzguioui:2_Katoh:45.9_Hiesh:1_Takasaki:-4.0_ThermoComp21:0.82_Thermo19:0.81_Gwhole:-43.8_MysiRNA:80.071
AntiSense:	UUGAGGGACCUGGACUGCUag
Sense:		AGCAGUCCAGGUCCCUCAA
>siRNAnum:686_iscore:53.7_SBiopredsi:0.567_DISR:65.5_reynold:5_UiTie:II_Amarzguioui:4_Katoh:69.1_Hiesh:1_Takasaki:2.3_ThermoComp21:0.65_Thermo19:0.70_Gwhole:-38.7_MysiRNA:74.97
AntiSense:	GUUUGGUGAAGGUUGAGGGac
Sense:		CCCUCAACCUUCACCAAAC
>siRNAnum:694_iscore:50.6_SBiopredsi:0.608_DISR:73.4_reynold:5_UiTie:II_Amarzguioui:1_Katoh:53.7_Hiesh:0_Takasaki:3.0_ThermoComp21:0.73_Thermo19:0.75_Gwhole:-37.7_MysiRNA:78.506
AntiSense:	UGGGUAGUGUUUGGUGAAGgu
Sense:		CUUCACCAAACACUACCCA
>siRNAnum:729_iscore:52.6_SBiopredsi:0.640_DISR:69.9_reynold:5_UiTie:II_Amarzguioui:2_Katoh:52.1_Hiesh:1_Takasaki:-4.0_ThermoComp21:0.70_Thermo19:0.72_Gwhole:-40.2_MysiRNA:76.333
AntiSense:	AGUGUUAGUUUGGCCGGCUga
Sense:		AGCCGGCCAAACUAACACU
>siRNAnum:865_iscore:48.5_SBiopredsi:0.639_DISR:71.2_reynold:5_UiTie:II_Amarzguioui:-1_Katoh:61.9_Hiesh:0_Takasaki:-3.3_ThermoComp21:0.68_Thermo19:0.68_Gwhole:-37.0_MysiRNA:73.086
AntiSense:	UCUUGGUAUGGUAGCCAAAgg
Sense:		UUUGGCUACCAUACCAAGA
>siRNAnum:971_iscore:63.3_SBiopredsi:0.808_DISR:74.7_reynold:9_UiTie:II_Amarzguioui:1_Katoh:84.8_Hiesh:0_Takasaki:-6.1_ThermoComp21:0.91_Thermo19:0.92_Gwhole:-30.7_MysiRNA:90.153
AntiSense:	UUUUUUUUUAUCGGGGCAAgg
Sense:		UUGCCCCGAUAAAAAAAAA
